# Supplementary material for: Evolution of parasitism genes in the plant parasitic nematodes
Source: Sci Rep. 2024 Feb 14;14:3733. doi: 10.1038/s41598-024-54330-3 (PMC10866927; doi:10.1038/s41598-024-54330-3)
Supplement: Supplementary file 2 — Supplementary Information 2. [file 41598_2024_54330_MOESM2_ESM.xlsx]

## Sheet: Table S1
Table S1. The Annotation Results of Enriched Rapidly Evolving Genes in the Bursaphelenchus xylophilus genome.
Category	Over represented pvalue	Under represented pvalue	Term	Gene ontology	Over represented FDR	Gene ids
GO:0016491	0.000529288	0.999661	oxidoreductase activity	MF	0.0661734	BXYJ5.010129200.t1, BXYJ5.010129300.t1, BXYJ5.020024000.t1, BXYJ5.020069800.t1, BXYJ5.020084100.t1, BXYJ5.020084200.t1, BXYJ5.020084300.t1, BXYJ5.020084400.t1, BXYJ5.020084600.t1, BXYJ5.020084700.t1, BXYJ5.020084900.t1, BXYJ5.030020000.t1, BXYJ5.030020100.t1, BXYJ5.030020200.t1, BXYJ5.030021000.t1, BXYJ5.030021100.t1, BXYJ5.030164900.t1, BXYJ5.030234200.t1, BXYJ5.040008500.t1, BXYJ5.040016800.t1,…
GO:0032787	0.000950415	0.999401	monocarboxylic acid metabolic process	BP	0.108079	BXYJ5.010129200.t1, BXYJ5.010129300.t1, BXYJ5.010233800.t1, BXYJ5.020069800.t1, BXYJ5.020084100.t1, BXYJ5.020084200.t1, BXYJ5.020084300.t1, BXYJ5.020084400.t1, BXYJ5.020084600.t1, BXYJ5.020084700.t1, BXYJ5.020084900.t1, BXYJ5.020175400.t1, BXYJ5.030164900.t1, BXYJ5.040016800.t1, BXYJ5.040016900.t1, BXYJ5.040017000.t1, BXYJ5.040017200.t1, BXYJ5.040017300.t1, BXYJ5.040017400.t1, BXYJ5.040017500.t1,…
GO:0001676	2.05309e-29	1	long-chain fatty acid metabolic process	BP	4.38931e-25	BXYJ5.010233800.t1, BXYJ5.020069800.t1, BXYJ5.020084100.t1, BXYJ5.020084200.t1, BXYJ5.020084300.t1, BXYJ5.020084400.t1, BXYJ5.020084600.t1, BXYJ5.020084700.t1, BXYJ5.020084900.t1, BXYJ5.020175400.t1, BXYJ5.030164900.t1, BXYJ5.040016800.t1, BXYJ5.040016900.t1, BXYJ5.040017000.t1, BXYJ5.040017200.t1, BXYJ5.040017300.t1, BXYJ5.040017400.t1, BXYJ5.040017500.t1, BXYJ5.040017600.t1, BXYJ5.040056300.t1,…
GO:0006631	7.34898e-08	1	fatty acid metabolic process	BP	3.30692e-05	BXYJ5.010233800.t1, BXYJ5.020069800.t1, BXYJ5.020084100.t1, BXYJ5.020084200.t1, BXYJ5.020084300.t1, BXYJ5.020084400.t1, BXYJ5.020084600.t1, BXYJ5.020084700.t1, BXYJ5.020084900.t1, BXYJ5.020175400.t1, BXYJ5.030164900.t1, BXYJ5.040016800.t1, BXYJ5.040016900.t1, BXYJ5.040017000.t1, BXYJ5.040017200.t1, BXYJ5.040017300.t1, BXYJ5.040017400.t1, BXYJ5.040017500.t1, BXYJ5.040017600.t1, BXYJ5.040056300.t1,…
GO:0070011	0.0307278	0.978409	peptidase activity, acting on L-amino acid peptides	MF	1	BXYJ5.010037600.t1, BXYJ5.010060300.t1, BXYJ5.010060400.t1, BXYJ5.010063900.t1, BXYJ5.010086700.t1, BXYJ5.010086800.t1, BXYJ5.010086900.t1, BXYJ5.010087000.t1, BXYJ5.010087100.t1, BXYJ5.010087200.t1, BXYJ5.010087300.t1, BXYJ5.010092700.t1, BXYJ5.010092800.t1, BXYJ5.010092900.t1, BXYJ5.010093000.t1, BXYJ5.010093100.t1, BXYJ5.010232300.t1, BXYJ5.010243900.t1, BXYJ5.010257200.t1, BXYJ5.010276300.t1,…
GO:0008233	0.0437409	0.968556	peptidase activity	MF	1	BXYJ5.010037600.t1, BXYJ5.010060300.t1, BXYJ5.010060400.t1, BXYJ5.010063900.t1, BXYJ5.010086700.t1, BXYJ5.010086800.t1, BXYJ5.010086900.t1, BXYJ5.010087000.t1, BXYJ5.010087100.t1, BXYJ5.010087200.t1, BXYJ5.010087300.t1, BXYJ5.010092700.t1, BXYJ5.010092800.t1, BXYJ5.010092900.t1, BXYJ5.010093000.t1, BXYJ5.010093100.t1, BXYJ5.010232300.t1, BXYJ5.010243900.t1, BXYJ5.010257200.t1, BXYJ5.010276300.t1,…
GO:0042742	0.00131527	0.999231	defense response to bacterium	BP	0.148778	BXYJ5.010037600.t1, BXYJ5.010063900.t1, BXYJ5.010086700.t1, BXYJ5.010086800.t1, BXYJ5.010086900.t1, BXYJ5.010087000.t1, BXYJ5.010087100.t1, BXYJ5.010087200.t1, BXYJ5.010087300.t1, BXYJ5.010217200.t1, BXYJ5.020011300.t1, BXYJ5.020067200.t1, BXYJ5.020188500.t1, BXYJ5.020189500.t1, BXYJ5.020194900.t1, BXYJ5.020195000.t1, BXYJ5.020198300.t1, BXYJ5.020227000.t1, BXYJ5.020239100.t1, BXYJ5.020239300.t1,…
GO:0004497	1.20911e-25	1	monooxygenase activity	MF	1.29248e-21	BXYJ5.020069800.t1, BXYJ5.020084100.t1, BXYJ5.020084200.t1, BXYJ5.020084300.t1, BXYJ5.020084400.t1, BXYJ5.020084600.t1, BXYJ5.020084700.t1, BXYJ5.020084900.t1, BXYJ5.030164900.t1, BXYJ5.040016800.t1, BXYJ5.040016900.t1, BXYJ5.040017000.t1, BXYJ5.040017200.t1, BXYJ5.040017300.t1, BXYJ5.040017400.t1, BXYJ5.040017500.t1, BXYJ5.040017600.t1, BXYJ5.040056300.t1, BXYJ5.040188700.t1, BXYJ5.040188800.t1,…
GO:0043051	4.55211e-14	1	regulation of pharyngeal pumping	BP	7.48612e-11	BXYJ5.020069800.t1, BXYJ5.020084100.t1, BXYJ5.020084200.t1, BXYJ5.020084300.t1, BXYJ5.020084400.t1, BXYJ5.020084600.t1, BXYJ5.020084700.t1, BXYJ5.020084900.t1, BXYJ5.030164900.t1, BXYJ5.040016800.t1, BXYJ5.040016900.t1, BXYJ5.040017000.t1, BXYJ5.040017200.t1, BXYJ5.040017300.t1, BXYJ5.040017400.t1, BXYJ5.040017500.t1, BXYJ5.040017600.t1, BXYJ5.040056300.t1, BXYJ5.040188700.t1, BXYJ5.040188800.t1,…
GO:1903998	4.58251e-11	1	regulation of eating behavior	BP	4.08207e-08	BXYJ5.020069800.t1, BXYJ5.020084100.t1, BXYJ5.020084200.t1, BXYJ5.020084300.t1, BXYJ5.020084400.t1, BXYJ5.020084600.t1, BXYJ5.020084700.t1, BXYJ5.020084900.t1, BXYJ5.030164900.t1, BXYJ5.040016800.t1, BXYJ5.040016900.t1, BXYJ5.040017000.t1, BXYJ5.040017200.t1, BXYJ5.040017300.t1, BXYJ5.040017400.t1, BXYJ5.040017500.t1, BXYJ5.040017600.t1, BXYJ5.040056300.t1, BXYJ5.040188700.t1, BXYJ5.040188800.t1,…
GO:0060259	8.02411e-09	1	regulation of feeding behavior	BP	4.76521e-06	BXYJ5.020069800.t1, BXYJ5.020084100.t1, BXYJ5.020084200.t1, BXYJ5.020084300.t1, BXYJ5.020084400.t1, BXYJ5.020084600.t1, BXYJ5.020084700.t1, BXYJ5.020084900.t1, BXYJ5.030164900.t1, BXYJ5.040016800.t1, BXYJ5.040016900.t1, BXYJ5.040017000.t1, BXYJ5.040017200.t1, BXYJ5.040017300.t1, BXYJ5.040017400.t1, BXYJ5.040017500.t1, BXYJ5.040017600.t1, BXYJ5.040056300.t1, BXYJ5.040188700.t1, BXYJ5.040188800.t1,…
GO:0004175	0.000392191	0.999794	endopeptidase activity	MF	0.0510029	BXYJ5.010037600.t1, BXYJ5.010063900.t1, BXYJ5.010086700.t1, BXYJ5.010086800.t1, BXYJ5.010086900.t1, BXYJ5.010087000.t1, BXYJ5.010087100.t1, BXYJ5.010087200.t1, BXYJ5.010087300.t1, BXYJ5.010092700.t1, BXYJ5.010092800.t1, BXYJ5.010092900.t1, BXYJ5.010093000.t1, BXYJ5.010093100.t1, BXYJ5.010232300.t1, BXYJ5.010243900.t1, BXYJ5.010257200.t1, BXYJ5.010276300.t1, BXYJ5.010281500.t1, BXYJ5.020194900.t1,…
GO:0050829	1.74453e-05	0.999993	defense response to Gram-negative bacterium	BP	0.00342169	BXYJ5.010037600.t1, BXYJ5.010063900.t1, BXYJ5.010086700.t1, BXYJ5.010086800.t1, BXYJ5.010086900.t1, BXYJ5.010087000.t1, BXYJ5.010087100.t1, BXYJ5.010087200.t1, BXYJ5.010087300.t1, BXYJ5.010217200.t1, BXYJ5.020011300.t1, BXYJ5.020194900.t1, BXYJ5.020195000.t1, BXYJ5.030053500.t1, BXYJ5.030085700.t1, BXYJ5.030168600.t1, BXYJ5.030169000.t1, BXYJ5.030203900.t1, BXYJ5.030204000.t1, BXYJ5.030204100.t1,…
GO:0015893	0.000269948	0.999883	drug transport	BP	0.0374754	BXYJ5.010017000.t1, BXYJ5.010179100.t1, BXYJ5.010265100.t1, BXYJ5.020193200.t1, BXYJ5.020193300.t1, BXYJ5.030085700.t1, BXYJ5.030149200.t1, BXYJ5.030153700.t1, BXYJ5.030153800.t1, BXYJ5.030203900.t1, BXYJ5.030204000.t1, BXYJ5.030204100.t1, BXYJ5.030204200.t1, BXYJ5.030214100.t1, BXYJ5.030236400.t1, BXYJ5.040032100.t1, BXYJ5.040164700.t1, BXYJ5.040203200.t1, BXYJ5.040219500.t1, BXYJ5.040246300.t1,…
GO:0042445	0.00818453	0.995736	hormone metabolic process	BP	0.735198	BXYJ5.010129200.t1, BXYJ5.010129300.t1, BXYJ5.010281500.t1, BXYJ5.020045600.t1, BXYJ5.020071100.t1, BXYJ5.020071200.t1, BXYJ5.030018700.t1, BXYJ5.040110400.t1, BXYJ5.040233800.t1, BXYJ5.040233900.t1, BXYJ5.050181400.t1, BXYJ5.050203200.t1, BXYJ5.050203300.t1, BXYJ5.050222400.t1, BXYJ5.050224700.t1, BXYJ5.060046100.t1, BXYJ5.060046200.t1, BXYJ5.060046500.t1, BXYJ5.060046600.t1, BXYJ5.060048500.t1,…
GO:0009620	0.000328676	0.99987	response to fungus	BP	0.0450434	BXYJ5.010179100.t1, BXYJ5.010265100.t1, BXYJ5.020193200.t1, BXYJ5.020193300.t1, BXYJ5.030053500.t1, BXYJ5.030149200.t1, BXYJ5.030153700.t1, BXYJ5.030153800.t1, BXYJ5.030214100.t1, BXYJ5.030236400.t1, BXYJ5.040032100.t1, BXYJ5.040203200.t1, BXYJ5.050025500.t1, BXYJ5.050025600.t1, BXYJ5.050025800.t1, BXYJ5.050026000.t1, BXYJ5.050026100.t1, BXYJ5.050026200.t1, BXYJ5.050026500.t1, BXYJ5.050081300.t1,…
GO:0050830	0.00774911	0.996048	defense response to Gram-positive bacterium	BP	0.699022	BXYJ5.020067200.t1, BXYJ5.020188500.t1, BXYJ5.020189500.t1, BXYJ5.020198300.t1, BXYJ5.020227000.t1, BXYJ5.020239100.t1, BXYJ5.020239300.t1, BXYJ5.030053100.t1, BXYJ5.030053500.t1, BXYJ5.030053600.t1, BXYJ5.030053700.t1, BXYJ5.050025500.t1, BXYJ5.050025600.t1, BXYJ5.050025800.t1, BXYJ5.050026000.t1, BXYJ5.050026100.t1, BXYJ5.050026200.t1, BXYJ5.050026500.t1, BXYJ5.050206800.t1, BXYJ5.050211700.t1,…
GO:0015295	1.24359e-10	1	solute:proton symporter activity	MF	9.84691e-08	BXYJ5.010017000.t1, BXYJ5.010179100.t1, BXYJ5.010265100.t1, BXYJ5.020193200.t1, BXYJ5.020193300.t1, BXYJ5.030085700.t1, BXYJ5.030149200.t1, BXYJ5.030153700.t1, BXYJ5.030153800.t1, BXYJ5.030203900.t1, BXYJ5.030204000.t1, BXYJ5.030204100.t1, BXYJ5.030204200.t1, BXYJ5.030214100.t1, BXYJ5.030236400.t1, BXYJ5.040032100.t1, BXYJ5.040203200.t1, BXYJ5.040246300.t1, BXYJ5.050081300.t1, BXYJ5.060224200.t1
GO:0015293	0.000205907	0.999925	symporter activity	MF	0.0295441	BXYJ5.010017000.t1, BXYJ5.010179100.t1, BXYJ5.010265100.t1, BXYJ5.020193200.t1, BXYJ5.020193300.t1, BXYJ5.030085700.t1, BXYJ5.030149200.t1, BXYJ5.030153700.t1, BXYJ5.030153800.t1, BXYJ5.030203900.t1, BXYJ5.030204000.t1, BXYJ5.030204100.t1, BXYJ5.030204200.t1, BXYJ5.030214100.t1, BXYJ5.030236400.t1, BXYJ5.040032100.t1, BXYJ5.040203200.t1, BXYJ5.040246300.t1, BXYJ5.050081300.t1, BXYJ5.060224200.t1
GO:0015294	0.000205907	0.999925	solute:cation symporter activity	MF	0.0295441	BXYJ5.010017000.t1, BXYJ5.010179100.t1, BXYJ5.010265100.t1, BXYJ5.020193200.t1, BXYJ5.020193300.t1, BXYJ5.030085700.t1, BXYJ5.030149200.t1, BXYJ5.030153700.t1, BXYJ5.030153800.t1, BXYJ5.030203900.t1, BXYJ5.030204000.t1, BXYJ5.030204100.t1, BXYJ5.030204200.t1, BXYJ5.030214100.t1, BXYJ5.030236400.t1, BXYJ5.040032100.t1, BXYJ5.040203200.t1, BXYJ5.040246300.t1, BXYJ5.050081300.t1, BXYJ5.060224200.t1
GO:0015078	0.00146196	0.99938	proton transmembrane transporter activity	MF	0.16364	BXYJ5.010017000.t1, BXYJ5.010179100.t1, BXYJ5.010265100.t1, BXYJ5.020193200.t1, BXYJ5.020193300.t1, BXYJ5.030085700.t1, BXYJ5.030149200.t1, BXYJ5.030153700.t1, BXYJ5.030153800.t1, BXYJ5.030203900.t1, BXYJ5.030204000.t1, BXYJ5.030204100.t1, BXYJ5.030204200.t1, BXYJ5.030214100.t1, BXYJ5.030236400.t1, BXYJ5.040032100.t1, BXYJ5.040203200.t1, BXYJ5.040246300.t1, BXYJ5.050081300.t1, BXYJ5.060224200.t1
GO:1902600	0.0160753	0.991527	proton transmembrane transport	BP	1	BXYJ5.010017000.t1, BXYJ5.010179100.t1, BXYJ5.010265100.t1, BXYJ5.020193200.t1, BXYJ5.020193300.t1, BXYJ5.030085700.t1, BXYJ5.030149200.t1, BXYJ5.030153700.t1, BXYJ5.030153800.t1, BXYJ5.030203900.t1, BXYJ5.030204000.t1, BXYJ5.030204100.t1, BXYJ5.030204200.t1, BXYJ5.030214100.t1, BXYJ5.030236400.t1, BXYJ5.040032100.t1, BXYJ5.040203200.t1, BXYJ5.040246300.t1, BXYJ5.050081300.t1, BXYJ5.060224200.t1
GO:0015291	0.0432296	0.974746	secondary active transmembrane transporter activity	MF	1	BXYJ5.010017000.t1, BXYJ5.010179100.t1, BXYJ5.010265100.t1, BXYJ5.020193200.t1, BXYJ5.020193300.t1, BXYJ5.030085700.t1, BXYJ5.030149200.t1, BXYJ5.030153700.t1, BXYJ5.030153800.t1, BXYJ5.030203900.t1, BXYJ5.030204000.t1, BXYJ5.030204100.t1, BXYJ5.030204200.t1, BXYJ5.030214100.t1, BXYJ5.030236400.t1, BXYJ5.040032100.t1, BXYJ5.040203200.t1, BXYJ5.040246300.t1, BXYJ5.050081300.t1, BXYJ5.060224200.t1
GO:0030203	0.000251089	0.99991	glycosaminoglycan metabolic process	BP	0.0355499	BXYJ5.010009500.t1, BXYJ5.020092500.t1, BXYJ5.020226500.t1, BXYJ5.030010600.t1, BXYJ5.030053500.t1, BXYJ5.040205200.t1, BXYJ5.040218300.t1, BXYJ5.040238800.t1, BXYJ5.040256600.t1, BXYJ5.050025500.t1, BXYJ5.050025600.t1, BXYJ5.050025800.t1, BXYJ5.050026000.t1, BXYJ5.050026100.t1, BXYJ5.050026200.t1, BXYJ5.050026500.t1, BXYJ5.050156100.t1, BXYJ5.050236100.t1, BXYJ5.050236200.t1
GO:0006022	0.00337722	0.998497	aminoglycan metabolic process	BP	0.337417	BXYJ5.010009500.t1, BXYJ5.020092500.t1, BXYJ5.020226500.t1, BXYJ5.030010600.t1, BXYJ5.030053500.t1, BXYJ5.040205200.t1, BXYJ5.040218300.t1, BXYJ5.040238800.t1, BXYJ5.040256600.t1, BXYJ5.050025500.t1, BXYJ5.050025600.t1, BXYJ5.050025800.t1, BXYJ5.050026000.t1, BXYJ5.050026100.t1, BXYJ5.050026200.t1, BXYJ5.050026500.t1, BXYJ5.050156100.t1, BXYJ5.050236100.t1, BXYJ5.050236200.t1
GO:0004197	0.00329898	0.998572	cysteine-type endopeptidase activity	MF	0.33426	BXYJ5.010092700.t1, BXYJ5.010092800.t1, BXYJ5.010092900.t1, BXYJ5.010093000.t1, BXYJ5.010093100.t1, BXYJ5.010232300.t1, BXYJ5.010243900.t1, BXYJ5.010257200.t1, BXYJ5.010276300.t1, BXYJ5.020233500.t1, BXYJ5.030038400.t1, BXYJ5.040032300.t1, BXYJ5.040244000.t1, BXYJ5.040245300.t1, BXYJ5.040250800.t1, BXYJ5.050121200.t1, BXYJ5.050254400.t1, BXYJ5.050258900.t1
GO:0030670	1.47005e-07	1	phagocytic vesicle membrane	CC	4.76186e-05	BXYJ5.010179100.t1, BXYJ5.010265100.t1, BXYJ5.020193200.t1, BXYJ5.020193300.t1, BXYJ5.030085700.t1, BXYJ5.030149200.t1, BXYJ5.030153700.t1, BXYJ5.030153800.t1, BXYJ5.030203900.t1, BXYJ5.030204000.t1, BXYJ5.030204100.t1, BXYJ5.030204200.t1, BXYJ5.030214100.t1, BXYJ5.030236400.t1, BXYJ5.040032100.t1, BXYJ5.040203200.t1, BXYJ5.050081300.t1
GO:0030666	0.0149115	0.992675	endocytic vesicle membrane	CC	1	BXYJ5.010179100.t1, BXYJ5.010265100.t1, BXYJ5.020193200.t1, BXYJ5.020193300.t1, BXYJ5.030085700.t1, BXYJ5.030149200.t1, BXYJ5.030153700.t1, BXYJ5.030153800.t1, BXYJ5.030203900.t1, BXYJ5.030204000.t1, BXYJ5.030204100.t1, BXYJ5.030204200.t1, BXYJ5.030214100.t1, BXYJ5.030236400.t1, BXYJ5.040032100.t1, BXYJ5.040203200.t1, BXYJ5.050081300.t1
GO:1901568	0.0246016	0.987221	fatty acid derivative metabolic process	BP	1	BXYJ5.010233800.t1, BXYJ5.020175400.t1, BXYJ5.040233800.t1, BXYJ5.040233900.t1, BXYJ5.050222400.t1, BXYJ5.060046100.t1, BXYJ5.060046200.t1, BXYJ5.060046500.t1, BXYJ5.060046600.t1, BXYJ5.060062300.t1, BXYJ5.060062500.t1, BXYJ5.060062700.t1, BXYJ5.060062800.t1, BXYJ5.060062900.t1, BXYJ5.060063000.t1, BXYJ5.060063100.t1, BXYJ5.060145600.t1
GO:0045335	0.039983	0.978016	phagocytic vesicle	CC	1	BXYJ5.010179100.t1, BXYJ5.010265100.t1, BXYJ5.020193200.t1, BXYJ5.020193300.t1, BXYJ5.030085700.t1, BXYJ5.030149200.t1, BXYJ5.030153700.t1, BXYJ5.030153800.t1, BXYJ5.030203900.t1, BXYJ5.030204000.t1, BXYJ5.030204100.t1, BXYJ5.030204200.t1, BXYJ5.030214100.t1, BXYJ5.030236400.t1, BXYJ5.040032100.t1, BXYJ5.040203200.t1, BXYJ5.050081300.t1
GO:0004298	4.27007e-25	1	threonine-type endopeptidase activity	MF	2.28224e-21	BXYJ5.010037600.t1, BXYJ5.010063900.t1, BXYJ5.010086700.t1, BXYJ5.010086800.t1, BXYJ5.010086900.t1, BXYJ5.010087000.t1, BXYJ5.010087100.t1, BXYJ5.010087200.t1, BXYJ5.010087300.t1, BXYJ5.020194900.t1, BXYJ5.020195000.t1, BXYJ5.030168600.t1, BXYJ5.030169000.t1, BXYJ5.050190100.t1, BXYJ5.060032200.t1, BXYJ5.060032300.t1
GO:0070003	4.27007e-25	1	threonine-type peptidase activity	MF	2.28224e-21	BXYJ5.010037600.t1, BXYJ5.010063900.t1, BXYJ5.010086700.t1, BXYJ5.010086800.t1, BXYJ5.010086900.t1, BXYJ5.010087000.t1, BXYJ5.010087100.t1, BXYJ5.010087200.t1, BXYJ5.010087300.t1, BXYJ5.020194900.t1, BXYJ5.020195000.t1, BXYJ5.030168600.t1, BXYJ5.030169000.t1, BXYJ5.050190100.t1, BXYJ5.060032200.t1, BXYJ5.060032300.t1
GO:0033559	6.516e-05	0.999982	unsaturated fatty acid metabolic process	BP	0.0111444	BXYJ5.010233800.t1, BXYJ5.020175400.t1, BXYJ5.040233800.t1, BXYJ5.040233900.t1, BXYJ5.060046100.t1, BXYJ5.060046200.t1, BXYJ5.060046500.t1, BXYJ5.060046600.t1, BXYJ5.060062300.t1, BXYJ5.060062500.t1, BXYJ5.060062700.t1, BXYJ5.060062800.t1, BXYJ5.060062900.t1, BXYJ5.060063000.t1, BXYJ5.060063100.t1, BXYJ5.060145600.t1
GO:0006690	0.000112616	0.999967	icosanoid metabolic process	BP	0.0175159	BXYJ5.010233800.t1, BXYJ5.020175400.t1, BXYJ5.040233800.t1, BXYJ5.040233900.t1, BXYJ5.060046100.t1, BXYJ5.060046200.t1, BXYJ5.060046500.t1, BXYJ5.060046600.t1, BXYJ5.060062300.t1, BXYJ5.060062500.t1, BXYJ5.060062700.t1, BXYJ5.060062800.t1, BXYJ5.060062900.t1, BXYJ5.060063000.t1, BXYJ5.060063100.t1, BXYJ5.060145600.t1
GO:0034754	0.00162903	0.999381	cellular hormone metabolic process	BP	0.18045	BXYJ5.010129200.t1, BXYJ5.010129300.t1, BXYJ5.020045600.t1, BXYJ5.020071100.t1, BXYJ5.020071200.t1, BXYJ5.030018700.t1, BXYJ5.040110400.t1, BXYJ5.050181400.t1, BXYJ5.050203200.t1, BXYJ5.050203300.t1, BXYJ5.050222400.t1, BXYJ5.050224700.t1, BXYJ5.060048500.t1, BXYJ5.060048600.t1, BXYJ5.060063200.t1, BXYJ5.060103400.t1
GO:0051955	0.000279035	0.999914	regulation of amino acid transport	BP	0.038487	BXYJ5.010017000.t1, BXYJ5.010179100.t1, BXYJ5.010265100.t1, BXYJ5.020193200.t1, BXYJ5.020193300.t1, BXYJ5.030149200.t1, BXYJ5.030153700.t1, BXYJ5.030153800.t1, BXYJ5.030214100.t1, BXYJ5.030236400.t1, BXYJ5.040032100.t1, BXYJ5.040203200.t1, BXYJ5.040246300.t1, BXYJ5.050081300.t1, BXYJ5.060224200.t1
GO:0006721	0.000896526	0.999691	terpenoid metabolic process	BP	0.104737	BXYJ5.010129200.t1, BXYJ5.010129300.t1, BXYJ5.020045600.t1, BXYJ5.020071100.t1, BXYJ5.020071200.t1, BXYJ5.030018700.t1, BXYJ5.040110400.t1, BXYJ5.050181400.t1, BXYJ5.050203200.t1, BXYJ5.050203300.t1, BXYJ5.050224700.t1, BXYJ5.060048500.t1, BXYJ5.060048600.t1, BXYJ5.060063200.t1, BXYJ5.060103400.t1
GO:0032890	0.00267029	0.998972	regulation of organic acid transport	BP	0.28402	BXYJ5.010017000.t1, BXYJ5.010179100.t1, BXYJ5.010265100.t1, BXYJ5.020193200.t1, BXYJ5.020193300.t1, BXYJ5.030149200.t1, BXYJ5.030153700.t1, BXYJ5.030153800.t1, BXYJ5.030214100.t1, BXYJ5.030236400.t1, BXYJ5.040032100.t1, BXYJ5.040203200.t1, BXYJ5.040246300.t1, BXYJ5.050081300.t1, BXYJ5.060224200.t1
GO:0006720	0.00717698	0.996925	isoprenoid metabolic process	BP	0.655712	BXYJ5.010129200.t1, BXYJ5.010129300.t1, BXYJ5.020045600.t1, BXYJ5.020071100.t1, BXYJ5.020071200.t1, BXYJ5.030018700.t1, BXYJ5.040110400.t1, BXYJ5.050181400.t1, BXYJ5.050203200.t1, BXYJ5.050203300.t1, BXYJ5.050224700.t1, BXYJ5.060048500.t1, BXYJ5.060048600.t1, BXYJ5.060063200.t1, BXYJ5.060103400.t1
GO:0015238	0.0415894	0.978006	drug transmembrane transporter activity	MF	1	BXYJ5.010017000.t1, BXYJ5.010179100.t1, BXYJ5.010265100.t1, BXYJ5.020193200.t1, BXYJ5.020193300.t1, BXYJ5.030149200.t1, BXYJ5.030153700.t1, BXYJ5.030153800.t1, BXYJ5.030214100.t1, BXYJ5.030236400.t1, BXYJ5.040032100.t1, BXYJ5.040203200.t1, BXYJ5.040246300.t1, BXYJ5.050081300.t1, BXYJ5.060224200.t1
GO:0016616	0.0458938	0.97541	oxidoreductase activity, acting on the CH-OH group of donors, NAD or NADP as acceptor	MF	1	BXYJ5.010129200.t1, BXYJ5.010129300.t1, BXYJ5.020024000.t1, BXYJ5.040110400.t1, BXYJ5.050212900.t1, BXYJ5.050213000.t1, BXYJ5.050213100.t1, BXYJ5.050213200.t1, BXYJ5.050222400.t1, BXYJ5.050266000.t1, BXYJ5.060048500.t1, BXYJ5.060048600.t1, BXYJ5.060063200.t1, BXYJ5.060103400.t1, BXYJ5.060167600.t1
GO:0042447	1.51426e-06	1	hormone catabolic process	BP	0.000415043	BXYJ5.010129200.t1, BXYJ5.010129300.t1, BXYJ5.020045600.t1, BXYJ5.020071100.t1, BXYJ5.020071200.t1, BXYJ5.030018700.t1, BXYJ5.050181400.t1, BXYJ5.050203200.t1, BXYJ5.050203300.t1, BXYJ5.050224700.t1, BXYJ5.060048500.t1, BXYJ5.060048600.t1, BXYJ5.060063200.t1, BXYJ5.060103400.t1
GO:0071480	0.000156863	0.999959	cellular response to gamma radiation	BP	0.0234515	BXYJ5.010232300.t1, BXYJ5.010243900.t1, BXYJ5.010257200.t1, BXYJ5.010276300.t1, BXYJ5.020233500.t1, BXYJ5.030038400.t1, BXYJ5.040032300.t1, BXYJ5.040244000.t1, BXYJ5.040245300.t1, BXYJ5.040250800.t1, BXYJ5.050254400.t1, BXYJ5.050258900.t1, BXYJ5.060152300.t1
GO:0010332	0.00666445	0.997374	response to gamma radiation	BP	0.619475	BXYJ5.010232300.t1, BXYJ5.010243900.t1, BXYJ5.010257200.t1, BXYJ5.010276300.t1, BXYJ5.020233500.t1, BXYJ5.030038400.t1, BXYJ5.040032300.t1, BXYJ5.040244000.t1, BXYJ5.040245300.t1, BXYJ5.040250800.t1, BXYJ5.050254400.t1, BXYJ5.050258900.t1, BXYJ5.060152300.t1
GO:0071479	0.0202515	0.990811	cellular response to ionizing radiation	BP	1	BXYJ5.010232300.t1, BXYJ5.010243900.t1, BXYJ5.010257200.t1, BXYJ5.010276300.t1, BXYJ5.020233500.t1, BXYJ5.030038400.t1, BXYJ5.040032300.t1, BXYJ5.040244000.t1, BXYJ5.040245300.t1, BXYJ5.040250800.t1, BXYJ5.050254400.t1, BXYJ5.050258900.t1, BXYJ5.060152300.t1
GO:0015334	4.13697e-11	1	high-affinity oligopeptide transmembrane transporter activity	MF	4.08207e-08	BXYJ5.010179100.t1, BXYJ5.010265100.t1, BXYJ5.020193200.t1, BXYJ5.020193300.t1, BXYJ5.030149200.t1, BXYJ5.030153700.t1, BXYJ5.030153800.t1, BXYJ5.030214100.t1, BXYJ5.030236400.t1, BXYJ5.040032100.t1, BXYJ5.040203200.t1, BXYJ5.050081300.t1
GO:0071916	4.13697e-11	1	dipeptide transmembrane transporter activity	MF	4.08207e-08	BXYJ5.010179100.t1, BXYJ5.010265100.t1, BXYJ5.020193200.t1, BXYJ5.020193300.t1, BXYJ5.030149200.t1, BXYJ5.030153700.t1, BXYJ5.030153800.t1, BXYJ5.030214100.t1, BXYJ5.030236400.t1, BXYJ5.040032100.t1, BXYJ5.040203200.t1, BXYJ5.050081300.t1
GO:0005427	4.45324e-11	1	proton-dependent oligopeptide secondary active transmembrane transporter activity	MF	4.08207e-08	BXYJ5.010179100.t1, BXYJ5.010265100.t1, BXYJ5.020193200.t1, BXYJ5.020193300.t1, BXYJ5.030149200.t1, BXYJ5.030153700.t1, BXYJ5.030153800.t1, BXYJ5.030214100.t1, BXYJ5.030236400.t1, BXYJ5.040032100.t1, BXYJ5.040203200.t1, BXYJ5.050081300.t1
GO:0015322	4.45324e-11	1	secondary active oligopeptide transmembrane transporter activity	MF	4.08207e-08	BXYJ5.010179100.t1, BXYJ5.010265100.t1, BXYJ5.020193200.t1, BXYJ5.020193300.t1, BXYJ5.030149200.t1, BXYJ5.030153700.t1, BXYJ5.030153800.t1, BXYJ5.030214100.t1, BXYJ5.030236400.t1, BXYJ5.040032100.t1, BXYJ5.040203200.t1, BXYJ5.050081300.t1
GO:0015333	4.45324e-11	1	peptide:proton symporter activity	MF	4.08207e-08	BXYJ5.010179100.t1, BXYJ5.010265100.t1, BXYJ5.020193200.t1, BXYJ5.020193300.t1, BXYJ5.030149200.t1, BXYJ5.030153700.t1, BXYJ5.030153800.t1, BXYJ5.030214100.t1, BXYJ5.030236400.t1, BXYJ5.040032100.t1, BXYJ5.040203200.t1, BXYJ5.050081300.t1
GO:0035442	4.45324e-11	1	dipeptide transmembrane transport	BP	4.08207e-08	BXYJ5.010179100.t1, BXYJ5.010265100.t1, BXYJ5.020193200.t1, BXYJ5.020193300.t1, BXYJ5.030149200.t1, BXYJ5.030153700.t1, BXYJ5.030153800.t1, BXYJ5.030214100.t1, BXYJ5.030236400.t1, BXYJ5.040032100.t1, BXYJ5.040203200.t1, BXYJ5.050081300.t1
GO:0042938	5.18764e-11	1	dipeptide transport	BP	4.43626e-08	BXYJ5.010179100.t1, BXYJ5.010265100.t1, BXYJ5.020193200.t1, BXYJ5.020193300.t1, BXYJ5.030149200.t1, BXYJ5.030153700.t1, BXYJ5.030153800.t1, BXYJ5.030214100.t1, BXYJ5.030236400.t1, BXYJ5.040032100.t1, BXYJ5.040203200.t1, BXYJ5.050081300.t1
GO:0001878	2.78006e-08	1	response to yeast	BP	1.52397e-05	BXYJ5.010179100.t1, BXYJ5.010265100.t1, BXYJ5.020193200.t1, BXYJ5.020193300.t1, BXYJ5.030149200.t1, BXYJ5.030153700.t1, BXYJ5.030153800.t1, BXYJ5.030214100.t1, BXYJ5.030236400.t1, BXYJ5.040032100.t1, BXYJ5.040203200.t1, BXYJ5.050081300.t1
GO:0035672	1.19045e-07	1	oligopeptide transmembrane transport	BP	4.10494e-05	BXYJ5.010179100.t1, BXYJ5.010265100.t1, BXYJ5.020193200.t1, BXYJ5.020193300.t1, BXYJ5.030149200.t1, BXYJ5.030153700.t1, BXYJ5.030153800.t1, BXYJ5.030214100.t1, BXYJ5.030236400.t1, BXYJ5.040032100.t1, BXYJ5.040203200.t1, BXYJ5.050081300.t1
GO:0035673	1.19045e-07	1	oligopeptide transmembrane transporter activity	MF	4.10494e-05	BXYJ5.010179100.t1, BXYJ5.010265100.t1, BXYJ5.020193200.t1, BXYJ5.020193300.t1, BXYJ5.030149200.t1, BXYJ5.030153700.t1, BXYJ5.030153800.t1, BXYJ5.030214100.t1, BXYJ5.030236400.t1, BXYJ5.040032100.t1, BXYJ5.040203200.t1, BXYJ5.050081300.t1
GO:0042895	2.27541e-07	1	antibiotic transmembrane transporter activity	MF	6.94943e-05	BXYJ5.010179100.t1, BXYJ5.010265100.t1, BXYJ5.020193200.t1, BXYJ5.020193300.t1, BXYJ5.030149200.t1, BXYJ5.030153700.t1, BXYJ5.030153800.t1, BXYJ5.030214100.t1, BXYJ5.030236400.t1, BXYJ5.040032100.t1, BXYJ5.040203200.t1, BXYJ5.050081300.t1
GO:0051956	6.13539e-07	1	negative regulation of amino acid transport	BP	0.000179683	BXYJ5.010179100.t1, BXYJ5.010265100.t1, BXYJ5.020193200.t1, BXYJ5.020193300.t1, BXYJ5.030149200.t1, BXYJ5.030153700.t1, BXYJ5.030153800.t1, BXYJ5.030214100.t1, BXYJ5.030236400.t1, BXYJ5.040032100.t1, BXYJ5.040203200.t1, BXYJ5.050081300.t1
GO:0006857	9.03472e-07	1	oligopeptide transport	BP	0.000254149	BXYJ5.010179100.t1, BXYJ5.010265100.t1, BXYJ5.020193200.t1, BXYJ5.020193300.t1, BXYJ5.030149200.t1, BXYJ5.030153700.t1, BXYJ5.030153800.t1, BXYJ5.030214100.t1, BXYJ5.030236400.t1, BXYJ5.040032100.t1, BXYJ5.040203200.t1, BXYJ5.050081300.t1
GO:0042891	3.67213e-06	0.999999	antibiotic transport	BP	0.000868655	BXYJ5.010179100.t1, BXYJ5.010265100.t1, BXYJ5.020193200.t1, BXYJ5.020193300.t1, BXYJ5.030149200.t1, BXYJ5.030153700.t1, BXYJ5.030153800.t1, BXYJ5.030214100.t1, BXYJ5.030236400.t1, BXYJ5.040032100.t1, BXYJ5.040203200.t1, BXYJ5.050081300.t1
GO:0032891	1.40558e-05	0.999997	negative regulation of organic acid transport	BP	0.00278239	BXYJ5.010179100.t1, BXYJ5.010265100.t1, BXYJ5.020193200.t1, BXYJ5.020193300.t1, BXYJ5.030149200.t1, BXYJ5.030153700.t1, BXYJ5.030153800.t1, BXYJ5.030214100.t1, BXYJ5.030236400.t1, BXYJ5.040032100.t1, BXYJ5.040203200.t1, BXYJ5.050081300.t1
GO:1904680	8.61616e-05	0.99998	peptide transmembrane transporter activity	MF	0.0142794	BXYJ5.010179100.t1, BXYJ5.010265100.t1, BXYJ5.020193200.t1, BXYJ5.020193300.t1, BXYJ5.030149200.t1, BXYJ5.030153700.t1, BXYJ5.030153800.t1, BXYJ5.030214100.t1, BXYJ5.030236400.t1, BXYJ5.040032100.t1, BXYJ5.040203200.t1, BXYJ5.050081300.t1
GO:0051953	0.000107704	0.999975	negative regulation of amine transport	BP	0.0170563	BXYJ5.010179100.t1, BXYJ5.010265100.t1, BXYJ5.020193200.t1, BXYJ5.020193300.t1, BXYJ5.030149200.t1, BXYJ5.030153700.t1, BXYJ5.030153800.t1, BXYJ5.030214100.t1, BXYJ5.030236400.t1, BXYJ5.040032100.t1, BXYJ5.040203200.t1, BXYJ5.050081300.t1
GO:1903792	0.000663894	0.999811	negative regulation of anion transport	BP	0.0811051	BXYJ5.010179100.t1, BXYJ5.010265100.t1, BXYJ5.020193200.t1, BXYJ5.020193300.t1, BXYJ5.030149200.t1, BXYJ5.030153700.t1, BXYJ5.030153800.t1, BXYJ5.030214100.t1, BXYJ5.030236400.t1, BXYJ5.040032100.t1, BXYJ5.040203200.t1, BXYJ5.050081300.t1
GO:0016248	0.000754091	0.999782	channel inhibitor activity	MF	0.0910831	BXYJ5.010179100.t1, BXYJ5.010265100.t1, BXYJ5.020193200.t1, BXYJ5.020193300.t1, BXYJ5.030149200.t1, BXYJ5.030153700.t1, BXYJ5.030153800.t1, BXYJ5.030214100.t1, BXYJ5.030236400.t1, BXYJ5.040032100.t1, BXYJ5.040203200.t1, BXYJ5.050081300.t1
GO:0042446	0.00162085	0.999488	hormone biosynthetic process	BP	0.18045	BXYJ5.010129200.t1, BXYJ5.010129300.t1, BXYJ5.040233800.t1, BXYJ5.040233900.t1, BXYJ5.060046100.t1, BXYJ5.060046200.t1, BXYJ5.060046500.t1, BXYJ5.060046600.t1, BXYJ5.060048500.t1, BXYJ5.060048600.t1, BXYJ5.060063200.t1, BXYJ5.060103400.t1
GO:0042887	0.00193155	0.999376	amide transmembrane transporter activity	MF	0.212859	BXYJ5.010179100.t1, BXYJ5.010265100.t1, BXYJ5.020193200.t1, BXYJ5.020193300.t1, BXYJ5.030149200.t1, BXYJ5.030153700.t1, BXYJ5.030153800.t1, BXYJ5.030214100.t1, BXYJ5.030236400.t1, BXYJ5.040032100.t1, BXYJ5.040203200.t1, BXYJ5.050081300.t1
GO:0006625	0.00320741	0.998898	protein targeting to peroxisome	BP	0.332201	BXYJ5.040110400.t1, BXYJ5.040233800.t1, BXYJ5.040233900.t1, BXYJ5.050049800.t1, BXYJ5.050049900.t1, BXYJ5.050050100.t1, BXYJ5.050050200.t1, BXYJ5.060046100.t1, BXYJ5.060046200.t1, BXYJ5.060046500.t1, BXYJ5.060046600.t1, BXYJ5.060145600.t1
GO:0072662	0.00320741	0.998898	protein localization to peroxisome	BP	0.332201	BXYJ5.040110400.t1, BXYJ5.040233800.t1, BXYJ5.040233900.t1, BXYJ5.050049800.t1, BXYJ5.050049900.t1, BXYJ5.050050100.t1, BXYJ5.050050200.t1, BXYJ5.060046100.t1, BXYJ5.060046200.t1, BXYJ5.060046500.t1, BXYJ5.060046600.t1, BXYJ5.060145600.t1
GO:0072663	0.00320741	0.998898	establishment of protein localization to peroxisome	BP	0.33220085777163	BXYJ5.040110400.t1, BXYJ5.040233800.t1, BXYJ5.040233900.t1, BXYJ5.050049800.t1, BXYJ5.050049900.t1, BXYJ5.050050100.t1, BXYJ5.050050200.t1, BXYJ5.060046100.t1, BXYJ5.060046200.t1, BXYJ5.060046500.t1, BXYJ5.060046600.t1, BXYJ5.060145600.t1
GO:0005782	0.00324758	0.998883	peroxisomal matrix	CC	0.332201	BXYJ5.040110400.t1, BXYJ5.040233800.t1, BXYJ5.040233900.t1, BXYJ5.050049800.t1, BXYJ5.050049900.t1, BXYJ5.050050100.t1, BXYJ5.050050200.t1, BXYJ5.060046100.t1, BXYJ5.060046200.t1, BXYJ5.060046500.t1, BXYJ5.060046600.t1, BXYJ5.060145600.t1
GO:0031907	0.00324758	0.998883	microbody lumen	CC	0.332201	BXYJ5.040110400.t1, BXYJ5.040233800.t1, BXYJ5.040233900.t1, BXYJ5.050049800.t1, BXYJ5.050049900.t1, BXYJ5.050050100.t1, BXYJ5.050050200.t1, BXYJ5.060046100.t1, BXYJ5.060046200.t1, BXYJ5.060046500.t1, BXYJ5.060046600.t1, BXYJ5.060145600.t1
GO:0043574	0.00332089	0.998854	peroxisomal transport	BP	0.334893	BXYJ5.040110400.t1, BXYJ5.040233800.t1, BXYJ5.040233900.t1, BXYJ5.050049800.t1, BXYJ5.050049900.t1, BXYJ5.050050100.t1, BXYJ5.050050200.t1, BXYJ5.060046100.t1, BXYJ5.060046200.t1, BXYJ5.060046500.t1, BXYJ5.060046600.t1, BXYJ5.060145600.t1
GO:0016835	0.00994016	0.996055	carbon-oxygen lyase activity	MF	0.870946	BXYJ5.020028600.t1, BXYJ5.050185700.t1, BXYJ5.050185800.t1, BXYJ5.050185900.t1, BXYJ5.050186000.t1, BXYJ5.050186100.t1, BXYJ5.050186200.t1, BXYJ5.050186300.t1, BXYJ5.050204500.t1, BXYJ5.050265100.t1, BXYJ5.050265400.t1, BXYJ5.060030800.t1
GO:0007031	0.0114843	0.995356	peroxisome organization	BP	0.99001	BXYJ5.040110400.t1, BXYJ5.040233800.t1, BXYJ5.040233900.t1, BXYJ5.050049800.t1, BXYJ5.050049900.t1, BXYJ5.050050100.t1, BXYJ5.050050200.t1, BXYJ5.060046100.t1, BXYJ5.060046200.t1, BXYJ5.060046500.t1, BXYJ5.060046600.t1, BXYJ5.060145600.t1
GO:0044438	0.0283957	0.986984	microbody part	CC	1	BXYJ5.040110400.t1, BXYJ5.040233800.t1, BXYJ5.040233900.t1, BXYJ5.050049800.t1, BXYJ5.050049900.t1, BXYJ5.050050100.t1, BXYJ5.050050200.t1, BXYJ5.060046100.t1, BXYJ5.060046200.t1, BXYJ5.060046500.t1, BXYJ5.060046600.t1, BXYJ5.060145600.t1
GO:0044439	0.0283957	0.986984	peroxisomal part	CC	1	BXYJ5.040110400.t1, BXYJ5.040233800.t1, BXYJ5.040233900.t1, BXYJ5.050049800.t1, BXYJ5.050049900.t1, BXYJ5.050050100.t1, BXYJ5.050050200.t1, BXYJ5.060046100.t1, BXYJ5.060046200.t1, BXYJ5.060046500.t1, BXYJ5.060046600.t1, BXYJ5.060145600.t1
GO:0010393	1.01943e-16	1	galacturonan metabolic process	BP	2.17943e-13	BXYJ5.020028600.t1, BXYJ5.050185700.t1, BXYJ5.050185800.t1, BXYJ5.050185900.t1, BXYJ5.050186000.t1, BXYJ5.050186100.t1, BXYJ5.050186200.t1, BXYJ5.050186300.t1, BXYJ5.050204500.t1, BXYJ5.050265100.t1, BXYJ5.050265400.t1
GO:0016837	1.01943e-16	1	carbon-oxygen lyase activity, acting on polysaccharides	MF	2.17943e-13	BXYJ5.020028600.t1, BXYJ5.050185700.t1, BXYJ5.050185800.t1, BXYJ5.050185900.t1, BXYJ5.050186000.t1, BXYJ5.050186100.t1, BXYJ5.050186200.t1, BXYJ5.050186300.t1, BXYJ5.050204500.t1, BXYJ5.050265100.t1, BXYJ5.050265400.t1
GO:0030570	1.01943e-16	1	pectate lyase activity	MF	2.17943e-13	BXYJ5.020028600.t1, BXYJ5.050185700.t1, BXYJ5.050185800.t1, BXYJ5.050185900.t1, BXYJ5.050186000.t1, BXYJ5.050186100.t1, BXYJ5.050186200.t1, BXYJ5.050186300.t1, BXYJ5.050204500.t1, BXYJ5.050265100.t1, BXYJ5.050265400.t1
GO:0045488	1.01943e-16	1	pectin metabolic process	BP	2.17943e-13	BXYJ5.020028600.t1, BXYJ5.050185700.t1, BXYJ5.050185800.t1, BXYJ5.050185900.t1, BXYJ5.050186000.t1, BXYJ5.050186100.t1, BXYJ5.050186200.t1, BXYJ5.050186300.t1, BXYJ5.050204500.t1, BXYJ5.050265100.t1, BXYJ5.050265400.t1
GO:0045490	1.01943e-16	1	pectin catabolic process	BP	2.17943e-13	BXYJ5.020028600.t1, BXYJ5.050185700.t1, BXYJ5.050185800.t1, BXYJ5.050185900.t1, BXYJ5.050186000.t1, BXYJ5.050186100.t1, BXYJ5.050186200.t1, BXYJ5.050186300.t1, BXYJ5.050204500.t1, BXYJ5.050265100.t1, BXYJ5.050265400.t1
GO:0097501	0.000818047	0.999777	stress response to metal ion	BP	0.0982529	BXYJ5.030053500.t1, BXYJ5.050025500.t1, BXYJ5.050025600.t1, BXYJ5.050025800.t1, BXYJ5.050026000.t1, BXYJ5.050026100.t1, BXYJ5.050026200.t1, BXYJ5.050026500.t1, BXYJ5.050236100.t1, BXYJ5.050236200.t1, BXYJ5.060152300.t1
GO:0000272	0.00216594	0.999333	polysaccharide catabolic process	BP	0.235054	BXYJ5.020028600.t1, BXYJ5.050185700.t1, BXYJ5.050185800.t1, BXYJ5.050185900.t1, BXYJ5.050186000.t1, BXYJ5.050186100.t1, BXYJ5.050186200.t1, BXYJ5.050186300.t1, BXYJ5.050204500.t1, BXYJ5.050265100.t1, BXYJ5.050265400.t1
GO:0000270	6.41345e-14	1	peptidoglycan metabolic process	BP	9.14087e-11	BXYJ5.030053500.t1, BXYJ5.050025500.t1, BXYJ5.050025600.t1, BXYJ5.050025800.t1, BXYJ5.050026000.t1, BXYJ5.050026100.t1, BXYJ5.050026200.t1, BXYJ5.050026500.t1, BXYJ5.050236100.t1, BXYJ5.050236200.t1
GO:0009253	6.41345e-14	1	peptidoglycan catabolic process	BP	9.14087e-11	BXYJ5.030053500.t1, BXYJ5.050025500.t1, BXYJ5.050025600.t1, BXYJ5.050025800.t1, BXYJ5.050026000.t1, BXYJ5.050026100.t1, BXYJ5.050026200.t1, BXYJ5.050026500.t1, BXYJ5.050236100.t1, BXYJ5.050236200.t1
GO:0003796	5.88595e-12	1	lysozyme activity	MF	7.4021e-09	BXYJ5.030053500.t1, BXYJ5.050025500.t1, BXYJ5.050025600.t1, BXYJ5.050025800.t1, BXYJ5.050026000.t1, BXYJ5.050026100.t1, BXYJ5.050026200.t1, BXYJ5.050026500.t1, BXYJ5.050236100.t1, BXYJ5.050236200.t1
GO:0061783	5.88595e-12	1	peptidoglycan muralytic activity	MF	7.4021e-09	BXYJ5.030053500.t1, BXYJ5.050025500.t1, BXYJ5.050025600.t1, BXYJ5.050025800.t1, BXYJ5.050026000.t1, BXYJ5.050026100.t1, BXYJ5.050026200.t1, BXYJ5.050026500.t1, BXYJ5.050236100.t1, BXYJ5.050236200.t1
GO:1990169	4.38264e-08	1	stress response to copper ion	BP	2.34241e-05	BXYJ5.030053500.t1, BXYJ5.050025500.t1, BXYJ5.050025600.t1, BXYJ5.050025800.t1, BXYJ5.050026000.t1, BXYJ5.050026100.t1, BXYJ5.050026200.t1, BXYJ5.050026500.t1, BXYJ5.050236100.t1, BXYJ5.050236200.t1
GO:0004602	2.10869e-05	0.999997	glutathione peroxidase activity	MF	0.00409833	BXYJ5.030020000.t1, BXYJ5.030020100.t1, BXYJ5.030020200.t1, BXYJ5.030021000.t1, BXYJ5.030021100.t1, BXYJ5.040232800.t1, BXYJ5.050049800.t1, BXYJ5.050049900.t1, BXYJ5.050050100.t1, BXYJ5.050050200.t1
GO:0004364	2.36978e-05	0.999996	glutathione transferase activity	MF	0.0044835	BXYJ5.030020000.t1, BXYJ5.030020100.t1, BXYJ5.030020200.t1, BXYJ5.030021000.t1, BXYJ5.030021100.t1, BXYJ5.040232800.t1, BXYJ5.050049800.t1, BXYJ5.050049900.t1, BXYJ5.050050100.t1, BXYJ5.050050200.t1
GO:0006027	0.00197686	0.99944	glycosaminoglycan catabolic process	BP	0.216735	BXYJ5.030053500.t1, BXYJ5.050025500.t1, BXYJ5.050025600.t1, BXYJ5.050025800.t1, BXYJ5.050026000.t1, BXYJ5.050026100.t1, BXYJ5.050026200.t1, BXYJ5.050026500.t1, BXYJ5.050236100.t1, BXYJ5.050236200.t1
GO:0006026	0.0102042	0.996348	aminoglycan catabolic process	BP	0.890427	BXYJ5.030053500.t1, BXYJ5.050025500.t1, BXYJ5.050025600.t1, BXYJ5.050025800.t1, BXYJ5.050026000.t1, BXYJ5.050026100.t1, BXYJ5.050026200.t1, BXYJ5.050026500.t1, BXYJ5.050236100.t1, BXYJ5.050236200.t1
GO:0046688	0.0217275	0.991265	response to copper ion	BP	1	BXYJ5.030053500.t1, BXYJ5.050025500.t1, BXYJ5.050025600.t1, BXYJ5.050025800.t1, BXYJ5.050026000.t1, BXYJ5.050026100.t1, BXYJ5.050026200.t1, BXYJ5.050026500.t1, BXYJ5.050236100.t1, BXYJ5.050236200.t1
GO:0004601	0.0257569	0.989356	peroxidase activity	MF	1	BXYJ5.030020000.t1, BXYJ5.030020100.t1, BXYJ5.030020200.t1, BXYJ5.030021000.t1, BXYJ5.030021100.t1, BXYJ5.040232800.t1, BXYJ5.050049800.t1, BXYJ5.050049900.t1, BXYJ5.050050100.t1, BXYJ5.050050200.t1
GO:0016684	0.0258824	0.989296	oxidoreductase activity, acting on peroxide as acceptor	MF	1	BXYJ5.030020000.t1, BXYJ5.030020100.t1, BXYJ5.030020200.t1, BXYJ5.030021000.t1, BXYJ5.030021100.t1, BXYJ5.040232800.t1, BXYJ5.050049800.t1, BXYJ5.050049900.t1, BXYJ5.050050100.t1, BXYJ5.050050200.t1
GO:0016765	0.0473986	0.978338	transferase activity, transferring alkyl or aryl (other than methyl) groups	MF	1	BXYJ5.030020000.t1, BXYJ5.030020100.t1, BXYJ5.030020200.t1, BXYJ5.030021000.t1, BXYJ5.030021100.t1, BXYJ5.040232800.t1, BXYJ5.050049800.t1, BXYJ5.050049900.t1, BXYJ5.050050100.t1, BXYJ5.050050200.t1
GO:0017064	1.51329e-06	1	fatty acid amide hydrolase activity	MF	0.000415043	BXYJ5.010233800.t1, BXYJ5.020175400.t1, BXYJ5.060062300.t1, BXYJ5.060062500.t1, BXYJ5.060062700.t1, BXYJ5.060062800.t1, BXYJ5.060062900.t1, BXYJ5.060063000.t1, BXYJ5.060063100.t1
GO:0019369	0.000103627	0.999982	arachidonic acid metabolic process	BP	0.0165332	BXYJ5.010233800.t1, BXYJ5.020175400.t1, BXYJ5.060062300.t1, BXYJ5.060062500.t1, BXYJ5.060062700.t1, BXYJ5.060062800.t1, BXYJ5.060062900.t1, BXYJ5.060063000.t1, BXYJ5.060063100.t1
GO:0035250	0.00324069	0.999093	UDP-galactosyltransferase activity	MF	0.332201	BXYJ5.010009500.t1, BXYJ5.020000300.t1, BXYJ5.020000400.t1, BXYJ5.020034900.t1, BXYJ5.020054000.t1, BXYJ5.020226500.t1, BXYJ5.040205200.t1, BXYJ5.040218300.t1, BXYJ5.050156100.t1
GO:0008378	0.00881464	0.99712	galactosyltransferase activity	MF	0.781943	BXYJ5.010009500.t1, BXYJ5.020000300.t1, BXYJ5.020000400.t1, BXYJ5.020034900.t1, BXYJ5.020054000.t1, BXYJ5.020226500.t1, BXYJ5.040205200.t1, BXYJ5.040218300.t1, BXYJ5.050156100.t1
GO:0008096	2.38762e-10	1	juvenile hormone epoxide hydrolase activity	MF	1.76017e-07	BXYJ5.020045600.t1, BXYJ5.020071100.t1, BXYJ5.020071200.t1, BXYJ5.030018700.t1, BXYJ5.050181400.t1, BXYJ5.050203200.t1, BXYJ5.050203300.t1, BXYJ5.050224700.t1
GO:0033961	2.38762e-10	1	cis-stilbene-oxide hydrolase activity	MF	1.76017e-07	BXYJ5.020045600.t1, BXYJ5.020071100.t1, BXYJ5.020071200.t1, BXYJ5.030018700.t1, BXYJ5.050181400.t1, BXYJ5.050203200.t1, BXYJ5.050203300.t1, BXYJ5.050224700.t1
GO:0097176	2.7195e-10	1	epoxide metabolic process	BP	1.93801e-07	BXYJ5.020045600.t1, BXYJ5.020071100.t1, BXYJ5.020071200.t1, BXYJ5.030018700.t1, BXYJ5.050181400.t1, BXYJ5.050203200.t1, BXYJ5.050203300.t1, BXYJ5.050224700.t1
GO:0006716	5.7545e-10	1	juvenile hormone metabolic process	BP	3.84454e-07	BXYJ5.020045600.t1, BXYJ5.020071100.t1, BXYJ5.020071200.t1, BXYJ5.030018700.t1, BXYJ5.050181400.t1, BXYJ5.050203200.t1, BXYJ5.050203300.t1, BXYJ5.050224700.t1
GO:0006719	5.7545e-10	1	juvenile hormone catabolic process	BP	3.84454e-07	BXYJ5.020045600.t1, BXYJ5.020071100.t1, BXYJ5.020071200.t1, BXYJ5.030018700.t1, BXYJ5.050181400.t1, BXYJ5.050203200.t1, BXYJ5.050203300.t1, BXYJ5.050224700.t1
GO:0016107	6.60108e-10	1	sesquiterpenoid catabolic process	BP	4.15072e-07	BXYJ5.020045600.t1, BXYJ5.020071100.t1, BXYJ5.020071200.t1, BXYJ5.030018700.t1, BXYJ5.050181400.t1, BXYJ5.050203200.t1, BXYJ5.050203300.t1, BXYJ5.050224700.t1
GO:0016115	6.60108e-10	1	terpenoid catabolic process	BP	4.15072e-07	BXYJ5.020045600.t1, BXYJ5.020071100.t1, BXYJ5.020071200.t1, BXYJ5.030018700.t1, BXYJ5.050181400.t1, BXYJ5.050203200.t1, BXYJ5.050203300.t1, BXYJ5.050224700.t1
GO:0006714	9.03074e-10	1	sesquiterpenoid metabolic process	BP	5.51623e-07	BXYJ5.020045600.t1, BXYJ5.020071100.t1, BXYJ5.020071200.t1, BXYJ5.030018700.t1, BXYJ5.050181400.t1, BXYJ5.050203200.t1, BXYJ5.050203300.t1, BXYJ5.050224700.t1
GO:0004090	1.08343e-08	1	carbonyl reductase (NADPH) activity	MF	6.2602e-06	BXYJ5.020024000.t1, BXYJ5.040110400.t1, BXYJ5.050212900.t1, BXYJ5.050213000.t1, BXYJ5.050213100.t1, BXYJ5.050213200.t1, BXYJ5.050266000.t1, BXYJ5.060167600.t1
GO:0008300	1.11903e-08	1	isoprenoid catabolic process	BP	6.29574e-06	BXYJ5.020045600.t1, BXYJ5.020071100.t1, BXYJ5.020071200.t1, BXYJ5.030018700.t1, BXYJ5.050181400.t1, BXYJ5.050203200.t1, BXYJ5.050203300.t1, BXYJ5.050224700.t1
GO:0004301	8.36881e-07	1	epoxide hydrolase activity	MF	0.000238556	BXYJ5.020045600.t1, BXYJ5.020071100.t1, BXYJ5.020071200.t1, BXYJ5.030018700.t1, BXYJ5.050181400.t1, BXYJ5.050203200.t1, BXYJ5.050203300.t1, BXYJ5.050224700.t1
GO:0016803	8.36881e-07	1	ether hydrolase activity	MF	0.000238556	BXYJ5.020045600.t1, BXYJ5.020071100.t1, BXYJ5.020071200.t1, BXYJ5.030018700.t1, BXYJ5.050181400.t1, BXYJ5.050203200.t1, BXYJ5.050203300.t1, BXYJ5.050224700.t1
GO:0018904	3.65447e-06	1	ether metabolic process	BP	0.000868655	BXYJ5.020045600.t1, BXYJ5.020071100.t1, BXYJ5.020071200.t1, BXYJ5.030018700.t1, BXYJ5.050181400.t1, BXYJ5.050203200.t1, BXYJ5.050203300.t1, BXYJ5.050224700.t1
GO:0016801	5.15894e-06	1	hydrolase activity, acting on ether bonds	MF	0.00111451	BXYJ5.020045600.t1, BXYJ5.020071100.t1, BXYJ5.020071200.t1, BXYJ5.030018700.t1, BXYJ5.050181400.t1, BXYJ5.050203200.t1, BXYJ5.050203300.t1, BXYJ5.050224700.t1
GO:0034312	0.0041006	0.998918	diol biosynthetic process	BP	0.403995	BXYJ5.020045600.t1, BXYJ5.020071100.t1, BXYJ5.020071200.t1, BXYJ5.030018700.t1, BXYJ5.050181400.t1, BXYJ5.050203200.t1, BXYJ5.050203300.t1, BXYJ5.050224700.t1
GO:0034311	0.0168412	0.994331	diol metabolic process	BP	1	BXYJ5.020045600.t1, BXYJ5.020071100.t1, BXYJ5.020071200.t1, BXYJ5.030018700.t1, BXYJ5.050181400.t1, BXYJ5.050203200.t1, BXYJ5.050203300.t1, BXYJ5.050224700.t1
GO:0005778	0.0227489	0.991913	peroxisomal membrane	CC	1	BXYJ5.040110400.t1, BXYJ5.040233800.t1, BXYJ5.040233900.t1, BXYJ5.060046100.t1, BXYJ5.060046200.t1, BXYJ5.060046500.t1, BXYJ5.060046600.t1, BXYJ5.060145600.t1
GO:0031903	0.0227489	0.991913	microbody membrane	CC	1	BXYJ5.040110400.t1, BXYJ5.040233800.t1, BXYJ5.040233900.t1, BXYJ5.060046100.t1, BXYJ5.060046200.t1, BXYJ5.060046500.t1, BXYJ5.060046600.t1, BXYJ5.060145600.t1
GO:0015807	0.0473841	0.980627	L-amino acid transport	BP	1	BXYJ5.010017000.t1, BXYJ5.030085700.t1, BXYJ5.030203900.t1, BXYJ5.030204000.t1, BXYJ5.030204100.t1, BXYJ5.030204200.t1, BXYJ5.040246300.t1, BXYJ5.060224200.t1
GO:0010030	7.72698e-17	1	positive regulation of seed germination	BP	2.17943e-13	BXYJ5.030185400.t1, BXYJ5.030185500.t1, BXYJ5.030185600.t1, BXYJ5.030185800.t1, BXYJ5.030185900.t1, BXYJ5.030200400.t1, BXYJ5.030200500.t1
GO:0010029	1.0768e-14	1	regulation of seed germination	BP	1.91841e-11
GO:1900140	1.0768e-14	1	regulation of seedling development	BP	1.91841e-11	BXYJ5.030185400.t1, BXYJ5.030185500.t1, BXYJ5.030185600.t1, BXYJ5.030185800.t1, BXYJ5.030185900.t1, BXYJ5.030200400.t1, BXYJ5.030200500.t1
GO:0005618	5.11651e-08	1	cell wall	CC	2.66795e-05	BXYJ5.030185400.t1, BXYJ5.030185500.t1, BXYJ5.030185600.t1, BXYJ5.030185800.t1, BXYJ5.030185900.t1, BXYJ5.030200400.t1, BXYJ5.030200500.t1
GO:0003997	1.03152e-07	1	acyl-CoA oxidase activity	MF	3.67549e-05	BXYJ5.040233800.t1, BXYJ5.040233900.t1, BXYJ5.060046100.t1, BXYJ5.060046200.t1, BXYJ5.060046500.t1, BXYJ5.060046600.t1, BXYJ5.060145600.t1
GO:0016401	1.03152e-07	1	palmitoyl-CoA oxidase activity	MF	3.67549e-05	BXYJ5.040233800.t1, BXYJ5.040233900.t1, BXYJ5.060046100.t1, BXYJ5.060046200.t1, BXYJ5.060046500.t1, BXYJ5.060046600.t1, BXYJ5.060145600.t1
GO:0016402	1.03152e-07	1	pristanoyl-CoA oxidase activity	MF	3.67549e-05	BXYJ5.040233800.t1, BXYJ5.040233900.t1, BXYJ5.060046100.t1, BXYJ5.060046200.t1, BXYJ5.060046500.t1, BXYJ5.060046600.t1, BXYJ5.060145600.t1
GO:0016634	1.03152e-07	1	oxidoreductase activity, acting on the CH-CH group of donors, oxygen as acceptorMF	MF	3.67549e-05	BXYJ5.040233800.t1, BXYJ5.040233900.t1, BXYJ5.060046100.t1, BXYJ5.060046200.t1, BXYJ5.060046500.t1, BXYJ5.060046600.t1, BXYJ5.060145600.t1
GO:0033791	1.03152e-07	1	3alpha,7alpha,12alpha-trihydroxy-5beta-cholestanoyl-CoA 24-hydroxylase activity	MF	3.67549e-05	BXYJ5.040233800.t1, BXYJ5.040233900.t1, BXYJ5.060046100.t1, BXYJ5.060046200.t1, BXYJ5.060046500.t1, BXYJ5.060046600.t1, BXYJ5.060145600.t1
GO:0015018	1.6848e-07	1	galactosylgalactosylxylosylprotein 3-beta-glucuronosyltransferase activity	MF	5.37602e-05	BXYJ5.020092500.t1, BXYJ5.020226500.t1, BXYJ5.030010600.t1, BXYJ5.040218300.t1, BXYJ5.040238800.t1, BXYJ5.040256600.t1, BXYJ5.050156100.t1
GO:0015888	3.0767e-06	1	thiamine transport	BP	0.000832618	BXYJ5.040164700.t1, BXYJ5.040219500.t1, BXYJ5.050045800.t1, BXYJ5.050045900.t1, BXYJ5.050046000.t1, BXYJ5.050046200.t1, BXYJ5.060144000.t1
GO:0036109	2.26181e-05	0.999998	alpha-linolenic acid metabolic process	BP	0.00431743	BXYJ5.040233800.t1, BXYJ5.040233900.t1, BXYJ5.060046100.t1, BXYJ5.060046200.t1, BXYJ5.060046500.t1, BXYJ5.060046600.t1, BXYJ5.060145600.t1
GO:0016559	3.57105e-05	0.999996	peroxisome fission	BP	0.00646995	BXYJ5.040233800.t1, BXYJ5.040233900.t1, BXYJ5.060046100.t1, BXYJ5.060046200.t1, BXYJ5.060046500.t1, BXYJ5.060046600.t1, BXYJ5.060145600.t1
GO:0030312	7.20396e-05	0.999992	external encapsulating structure	CC	0.012127	BXYJ5.030185400.t1, BXYJ5.030185500.t1, BXYJ5.030185600.t1, BXYJ5.030185800.t1, BXYJ5.030185900.t1, BXYJ5.030200400.t1, BXYJ5.030200500.t1
GO:0042572	0.000102194	0.999987	retinol metabolic process	BP	0.016427	BXYJ5.010129200.t1, BXYJ5.010129300.t1, BXYJ5.040110400.t1, BXYJ5.060048500.t1, BXYJ5.060048600.t1, BXYJ5.060063200.t1, BXYJ5.060103400.t1
GO:0016725	0.000182027	0.999975	oxidoreductase activity, acting on CH or CH2 groups	MF	0.0268383	BXYJ5.040233800.t1, BXYJ5.040233900.t1, BXYJ5.060046100.t1, BXYJ5.060046200.t1, BXYJ5.060046500.t1, BXYJ5.060046600.t1, BXYJ5.060145600.t1
GO:0033540	0.000549537	0.99991	fatty acid beta-oxidation using acyl-CoA oxidase	BP	0.0683055	BXYJ5.040233800.t1, BXYJ5.040233900.t1, BXYJ5.060046100.t1, BXYJ5.060046200.t1, BXYJ5.060046500.t1, BXYJ5.060046600.t1, BXYJ5.060145600.t1
GO:0033764	0.000702936	0.99988	steroid dehydrogenase activity, acting on the CH-OH group of donors, NAD or NADP as acceptor	MF	0.0853867	BXYJ5.010129200.t1, BXYJ5.010129300.t1, BXYJ5.050222400.t1, BXYJ5.060048500.t1, BXYJ5.060048600.t1, BXYJ5.060063200.t1, BXYJ5.060103400.t1
GO:0016229	0.000882432	0.999843	steroid dehydrogenase activity	MF	0.103657	BXYJ5.010129200.t1, BXYJ5.010129300.t1, BXYJ5.050222400.t1, BXYJ5.060048500.t1, BXYJ5.060048600.t1, BXYJ5.060063200.t1, BXYJ5.060103400.t1
GO:0033539	0.00312659	0.999302	fatty acid beta-oxidation using acyl-CoA dehydrogenase	BP	0.32927777497476BP fatty acid beta-oxidation using acyl-CoA dehydrogenase	BXYJ5.040233800.t1, BXYJ5.040233900.t1, BXYJ5.060046100.t1, BXYJ5.060046200.t1, BXYJ5.060046500.t1, BXYJ5.060046600.t1, BXYJ5.060145600.t1
GO:0051180	0.00442816	0.998947	vitamin transport	BP	0.430216	BXYJ5.040164700.t1, BXYJ5.040219500.t1, BXYJ5.050045800.t1, BXYJ5.050045900.t1, BXYJ5.050046000.t1, BXYJ5.050046200.t1, BXYJ5.060144000.t1
GO:0006692	0.00444724	0.998943	prostanoid metabolic process	BP	0.430216	BXYJ5.040233800.t1, BXYJ5.040233900.t1, BXYJ5.060046100.t1, BXYJ5.060046200.t1, BXYJ5.060046500.t1, BXYJ5.060046600.t1, BXYJ5.060145600.t1
GO:0006693	0.00444724	0.998943	prostaglandin metabolic process	BP	0.430216	BXYJ5.040233800.t1, BXYJ5.040233900.t1, BXYJ5.060046100.t1, BXYJ5.060046200.t1, BXYJ5.060046500.t1, BXYJ5.060046600.t1, BXYJ5.060145600.t1
GO:0003995	0.00595448	0.998505	acyl-CoA dehydrogenase activity	MF	0.563278	BXYJ5.040233800.t1, BXYJ5.040233900.t1, BXYJ5.060046100.t1, BXYJ5.060046200.t1, BXYJ5.060046500.t1, BXYJ5.060046600.t1, BXYJ5.060145600.t1
GO:0071949	0.00630842	0.998398	FAD binding	MF	0.588942	BXYJ5.040233800.t1, BXYJ5.040233900.t1, BXYJ5.060046100.t1, BXYJ5.060046200.t1, BXYJ5.060046500.t1, BXYJ5.060046600.t1, BXYJ5.060145600.t1
GO:0006699	0.00843483	0.997741	bile acid biosynthetic process	BP	0.754511	BXYJ5.040233800.t1, BXYJ5.040233900.t1, BXYJ5.060046100.t1, BXYJ5.060046200.t1, BXYJ5.060046500.t1, BXYJ5.060046600.t1, BXYJ5.060145600.t1
GO:0050650	0.010411	0.997097	chondroitin sulfate proteoglycan biosynthetic process	BP	0.90478007166022BP chondroitin sulfate proteoglycan biosynthetic process	BXYJ5.020092500.t1, BXYJ5.020226500.t1, BXYJ5.030010600.t1, BXYJ5.040218300.t1, BXYJ5.040238800.t1, BXYJ5.040256600.t1, BXYJ5.050156100.t1
GO:0045117	0.021772	0.992976	azole transport	BP	1	BXYJ5.040164700.t1, BXYJ5.040219500.t1, BXYJ5.050045800.t1, BXYJ5.050045900.t1, BXYJ5.050046000.t1, BXYJ5.050046200.t1, BXYJ5.060144000.t1
GO:0000038	0.0241559	0.992041	very long-chain fatty acid metabolic process	BP	1	BXYJ5.040233800.t1, BXYJ5.040233900.t1, BXYJ5.060046100.t1, BXYJ5.060046200.t1, BXYJ5.060046500.t1, BXYJ5.060046600.t1, BXYJ5.060145600.t1
GO:0030204	0.0263973	0.991148	chondroitin sulfate metabolic process	BP	1	BXYJ5.020092500.t1, BXYJ5.020226500.t1, BXYJ5.030010600.t1, BXYJ5.040218300.t1, BXYJ5.040238800.t1, BXYJ5.040256600.t1, BXYJ5.050156100.t1
GO:0050654	0.0289324	0.990113	chondroitin sulfate proteoglycan metabolic process	BP	1	BXYJ5.020092500.t1, BXYJ5.020226500.t1, BXYJ5.030010600.t1, BXYJ5.040218300.t1, BXYJ5.040238800.t1, BXYJ5.040256600.t1, BXYJ5.050156100.t1
GO:1902884	0.0397244	0.985491	positive regulation of response to oxidative stress	BP	1	BXYJ5.040233800.t1, BXYJ5.040233900.t1, BXYJ5.060046100.t1, BXYJ5.060046200.t1, BXYJ5.060046500.t1, BXYJ5.060046600.t1, BXYJ5.060145600.t1
GO:0006710	7.08863e-06	1	androgen catabolic process	BP	0.00144331	BXYJ5.010129200.t1, BXYJ5.010129300.t1, BXYJ5.060048500.t1, BXYJ5.060048600.t1, BXYJ5.060063200.t1, BXYJ5.060103400.t1
GO:0047035	8.84664e-06	0.999999	testosterone dehydrogenase (NAD+) activity	MF	0.00178427	BXYJ5.010129200.t1, BXYJ5.010129300.t1, BXYJ5.060048500.t1, BXYJ5.060048600.t1, BXYJ5.060063200.t1, BXYJ5.060103400.t1
GO:0006702	2.8652e-05	0.999998	androgen biosynthetic process	BP	0.00537325	BXYJ5.010129200.t1, BXYJ5.010129300.t1, BXYJ5.060048500.t1, BXYJ5.060048600.t1, BXYJ5.060063200.t1, BXYJ5.060103400.t1
GO:0016138	4.68869e-05	0.999996	glycoside biosynthetic process	BP	0.00821635	BXYJ5.040233800.t1, BXYJ5.040233900.t1, BXYJ5.060046100.t1, BXYJ5.060046200.t1, BXYJ5.060046500.t1, BXYJ5.060046600.t1
GO:1904069	4.68869e-05	0.999996	ascaroside metabolic process	BP	0.00821635	BXYJ5.040233800.t1, BXYJ5.040233900.t1, BXYJ5.060046100.t1, BXYJ5.060046200.t1, BXYJ5.060046500.t1, BXYJ5.060046600.t1
GO:1904070	4.68869e-05	0.999996	ascaroside biosynthetic process	BP	0.00821635	BXYJ5.040233800.t1, BXYJ5.040233900.t1, BXYJ5.060046100.t1, BXYJ5.060046200.t1, BXYJ5.060046500.t1, BXYJ5.060046600.t1
GO:0080144	0.000179173	0.999981	amino acid homeostasis	BP	0.0266009	BXYJ5.020193200.t1, BXYJ5.020193300.t1, BXYJ5.030153700.t1, BXYJ5.030153800.t1, BXYJ5.030236400.t1, BXYJ5.040203200.t1
GO:0004745	0.000374218	0.999953	retinol dehydrogenase activity	MF	0.0500025	BXYJ5.010129200.t1, BXYJ5.010129300.t1, BXYJ5.060048500.t1, BXYJ5.060048600.t1, BXYJ5.060063200.t1, BXYJ5.060103400.t1
GO:0042810	0.000428116	0.999945	pheromone metabolic process	BP	0.0544803	BXYJ5.040233800.t1, BXYJ5.040233900.t1, BXYJ5.060046100.t1, BXYJ5.060046200.t1, BXYJ5.060046500.t1, BXYJ5.060046600.t1
GO:0042811	0.000428116	0.999945	pheromone biosynthetic process	BP	0.0544803	BXYJ5.040233800.t1, BXYJ5.040233900.t1, BXYJ5.060046100.t1, BXYJ5.060046200.t1, BXYJ5.060046500.t1, BXYJ5.060046600.t1
GO:2000192	0.000911206	0.999865	negative regulation of fatty acid transport	BP	0.105254	BXYJ5.020193200.t1, BXYJ5.020193300.t1, BXYJ5.030153700.t1, BXYJ5.030153800.t1, BXYJ5.030236400.t1, BXYJ5.040203200.t1
GO:0004667	0.00209781	0.999631	prostaglandin-D synthase activity	MF	0.228821	BXYJ5.030020000.t1, BXYJ5.030020100.t1, BXYJ5.030020200.t1, BXYJ5.030021000.t1, BXYJ5.030021100.t1, BXYJ5.040232800.t1
GO:2000191	0.00877689	0.997932	regulation of fatty acid transport	BP	0.781838	BXYJ5.020193200.t1, BXYJ5.020193300.t1, BXYJ5.030153700.t1, BXYJ5.030153800.t1, BXYJ5.030236400.t1, BXYJ5.040203200.t1
GO:0042573	0.0131563	0.996615	retinoic acid metabolic process	BP	1	BXYJ5.010129200.t1, BXYJ5.010129300.t1, BXYJ5.060048500.t1, BXYJ5.060048600.t1, BXYJ5.060063200.t1, BXYJ5.060103400.t1
GO:0032369	0.0183522	0.994924	negative regulation of lipid transport	BP	1	BXYJ5.020193200.t1, BXYJ5.020193300.t1, BXYJ5.030153700.t1, BXYJ5.030153800.t1, BXYJ5.030236400.t1, BXYJ5.040203200.t1
GO:0008569	0.0209559	0.994027	ATP-dependent microtubule motor activity, minus-end-directed	MF	1	BXYJ5.010223300.t1, BXYJ5.010236900.t1, BXYJ5.010237000.t1, BXYJ5.010239800.t1, BXYJ5.010239900.t1, BXYJ5.010240000.t1
GO:0016137	0.0297456	0.99082	glycoside metabolic process	BP	1	BXYJ5.040233800.t1, BXYJ5.040233900.t1, BXYJ5.060046100.t1, BXYJ5.060046200.t1, BXYJ5.060046500.t1, BXYJ5.060046600.t1
GO:0045503	0.0339835	0.989183	dynein light chain binding	MF	1	BXYJ5.010223300.t1, BXYJ5.010236900.t1, BXYJ5.010237000.t1, BXYJ5.010239800.t1, BXYJ5.010239900.t1, BXYJ5.010240000.t1
GO:1990593	8.10418e-11	1	nascent polypeptide-associated complex binding	MF	6.66382e-08	BXYJ5.010060300.t1, BXYJ5.010060400.t1, BXYJ5.020066500.t1, BXYJ5.030190700.t1, BXYJ5.030191000.t1
GO:0002604	3.85997e-06	1	regulation of dendritic cell antigen processing and presentation	BP	0.000868655	BXYJ5.030085700.t1, BXYJ5.030203900.t1, BXYJ5.030204000.t1, BXYJ5.030204100.t1, BXYJ5.030204200.t1
GO:0002606	3.85997e-06	1	positive regulation of dendritic cell antigen processing and presentation	BP	0.000868655	BXYJ5.030085700.t1, BXYJ5.030203900.t1, BXYJ5.030204000.t1, BXYJ5.030204100.t1, BXYJ5.030204200.t1
GO:0006876	3.85997e-06	1	cellular cadmium ion homeostasis	BP	0.000868655	BXYJ5.030085700.t1, BXYJ5.030203900.t1, BXYJ5.030204000.t1, BXYJ5.030204100.t1, BXYJ5.030204200.t1
GO:0015094	3.85997e-06	1	lead ion transmembrane transporter activity	MF	0.000868655	BXYJ5.030085700.t1, BXYJ5.030203900.t1, BXYJ5.030204000.t1, BXYJ5.030204100.t1, BXYJ5.030204200.t1
GO:0015100	3.85997e-06	1	vanadium ion transmembrane transporter activity	MF	0.000868655	BXYJ5.030085700.t1, BXYJ5.030203900.t1, BXYJ5.030204000.t1, BXYJ5.030204100.t1, BXYJ5.030204200.t1
GO:0015676	3.85997e-06	1	vanadium ion transport	BP	0.000868655	BXYJ5.030085700.t1, BXYJ5.030203900.t1, BXYJ5.030204000.t1, BXYJ5.030204100.t1, BXYJ5.030204200.t1
GO:0015692	3.85997e-06	1	lead ion transport	BP	0.000868655	BXYJ5.030085700.t1, BXYJ5.030203900.t1, BXYJ5.030204000.t1, BXYJ5.030204100.t1, BXYJ5.030204200.t1
GO:0015707	3.85997e-06	1	nitrite transport	BP	0.000868655	BXYJ5.030085700.t1, BXYJ5.030203900.t1, BXYJ5.030204000.t1, BXYJ5.030204100.t1, BXYJ5.030204200.t1
GO:0032632	3.85997e-06	1	interleukin-3 production	BP	0.000868655	BXYJ5.030085700.t1, BXYJ5.030203900.t1, BXYJ5.030204000.t1, BXYJ5.030204100.t1, BXYJ5.030204200.t1
GO:0045342	3.85997e-06	1	MHC class II biosynthetic process	BP	0.000868655	BXYJ5.030085700.t1, BXYJ5.030203900.t1, BXYJ5.030204000.t1, BXYJ5.030204100.t1, BXYJ5.030204200.t1
GO:0046870	3.85997e-06	1	cadmium ion binding	MF	0.000868655	BXYJ5.030085700.t1, BXYJ5.030203900.t1, BXYJ5.030204000.t1, BXYJ5.030204100.t1, BXYJ5.030204200.t1
GO:0055073	3.85997e-06	1	cadmium ion homeostasis	BP	0.000868655	BXYJ5.030085700.t1, BXYJ5.030203900.t1, BXYJ5.030204000.t1, BXYJ5.030204100.t1, BXYJ5.030204200.t1
GO:0070627	3.85997e-06	1	ferrous iron import	BP	0.000868655	BXYJ5.030085700.t1, BXYJ5.030203900.t1, BXYJ5.030204000.t1, BXYJ5.030204100.t1, BXYJ5.030204200.t1
GO:0070826	3.85997e-06	1	paraferritin complex	CC	0.000868655	BXYJ5.030085700.t1, BXYJ5.030203900.t1, BXYJ5.030204000.t1, BXYJ5.030204100.t1, BXYJ5.030204200.t1
GO:0015087	5.21312e-06	1	cobalt ion transmembrane transporter activity	MF	0.00111451	BXYJ5.030085700.t1, BXYJ5.030203900.t1, BXYJ5.030204000.t1, BXYJ5.030204100.t1, BXYJ5.030204200.t1
GO:0015099	5.21312e-06	1	nickel cation transmembrane transporter activity	MF	0.00111451	BXYJ5.030085700.t1, BXYJ5.030203900.t1, BXYJ5.030204000.t1, BXYJ5.030204100.t1, BXYJ5.030204200.t1
GO:0015675	5.21312e-06	1	nickel cation transport	BP	0.00111451	BXYJ5.030085700.t1, BXYJ5.030203900.t1, BXYJ5.030204000.t1, BXYJ5.030204100.t1, BXYJ5.030204200.t1
GO:0035444	5.21312e-06	1	nickel cation transmembrane transport	BP	0.00111451	BXYJ5.030085700.t1, BXYJ5.030203900.t1, BXYJ5.030204000.t1, BXYJ5.030204100.t1, BXYJ5.030204200.t1
GO:0005854	6.05098e-06	1	nascent polypeptide-associated complex	CC	0.00128083	BXYJ5.010060300.t1, BXYJ5.010060400.t1, BXYJ5.020066500.t1, BXYJ5.030190700.t1, BXYJ5.030191000.t1
GO:0002825	6.37161e-06	1	regulation of T-helper 1 type immune response	BP	0.00132251	BXYJ5.030085700.t1, BXYJ5.030203900.t1, BXYJ5.030204000.t1, BXYJ5.030204100.t1, BXYJ5.030204200.t1
GO:0002827	6.37161e-06	1	positive regulation of T-helper 1 type immune response	BP	0.00132251	BXYJ5.030085700.t1, BXYJ5.030203900.t1, BXYJ5.030204000.t1, BXYJ5.030204100.t1, BXYJ5.030204200.t1
GO:0004157	6.4995e-06	1	dihydropyrimidinase activity	MF	0.00133608	BXYJ5.010262200.t1, BXYJ5.030230300.t1, BXYJ5.040250200.t1, BXYJ5.050053500.t1, BXYJ5.060230600.t1
GO:0002579	9.51706e-06	1	positive regulation of antigen processing and presentation	BP	0.00190154	BXYJ5.030085700.t1, BXYJ5.030203900.t1, BXYJ5.030204000.t1, BXYJ5.030204100.t1, BXYJ5.030204200.t1
GO:0002309	3.14884e-05	0.999998	T cell proliferation involved in immune response	BP	0.00585383	BXYJ5.030085700.t1, BXYJ5.030203900.t1, BXYJ5.030204000.t1, BXYJ5.030204100.t1, BXYJ5.030204200.t1
GO:0098705	3.24688e-05	0.999998	copper ion import across plasma membrane	BP	0.00597519	BXYJ5.030085700.t1, BXYJ5.030203900.t1, BXYJ5.030204000.t1, BXYJ5.030204100.t1, BXYJ5.030204200.t1
GO:0070839	3.27002e-05	0.999998	divalent metal ion export	BP	0.00597519	BXYJ5.030085700.t1, BXYJ5.030203900.t1, BXYJ5.030204000.t1, BXYJ5.030204100.t1, BXYJ5.030204200.t1
GO:1902023	5.07168e-05	0.999997	L-arginine transport	BP	0.00881523	BXYJ5.030085700.t1, BXYJ5.030203900.t1, BXYJ5.030204000.t1, BXYJ5.030204100.t1, BXYJ5.030204200.t1
GO:0051139	8.46966e-05	0.999994	metal ion:proton antiporter activity	MF	0.0141463	BXYJ5.030085700.t1, BXYJ5.030203900.t1, BXYJ5.030204000.t1, BXYJ5.030204100.t1, BXYJ5.030204200.t1
GO:0006824	9.15116e-05	0.999994	cobalt ion transport	BP	0.0149591	BXYJ5.030085700.t1, BXYJ5.030203900.t1, BXYJ5.030204000.t1, BXYJ5.030204100.t1, BXYJ5.030204200.t1
GO:0016151	0.000101074	0.999993	nickel cation binding	MF	0.0163702	BXYJ5.030085700.t1, BXYJ5.030203900.t1, BXYJ5.030204000.t1, BXYJ5.030204100.t1, BXYJ5.030204200.t1
GO:0015086	0.000125783	0.999991	cadmium ion transmembrane transporter activity	MF	0.0189374	BXYJ5.030085700.t1, BXYJ5.030203900.t1, BXYJ5.030204000.t1, BXYJ5.030204100.t1, BXYJ5.030204200.t1
GO:0002577	0.000194638	0.999984	regulation of antigen processing and presentation	BP	0.0285012	BXYJ5.030085700.t1, BXYJ5.030203900.t1, BXYJ5.030204000.t1, BXYJ5.030204100.t1, BXYJ5.030204200.t1
GO:0008499	0.000202338	0.999983	UDP-galactose:beta-N-acetylglucosamine beta-1,3-galactosyltransferase activity	MF	0.0294272	BXYJ5.010009500.t1, BXYJ5.020226500.t1, BXYJ5.040205200.t1, BXYJ5.040218300.t1, BXYJ5.050156100.t1
GO:0003032	0.000247098	0.999979	detection of oxygen	BP	0.035218	BXYJ5.030085700.t1, BXYJ5.030203900.t1, BXYJ5.030204000.t1, BXYJ5.030204100.t1, BXYJ5.030204200.t1
GO:0055071	0.000334913	0.999969	manganese ion homeostasis	BP	0.0456057	BXYJ5.030085700.t1, BXYJ5.030203900.t1, BXYJ5.030204000.t1, BXYJ5.030204100.t1, BXYJ5.030204200.t1
GO:0042832	0.000353767	0.999967	defense response to protozoan	BP	0.0478682	BXYJ5.030085700.t1, BXYJ5.030203900.t1, BXYJ5.030204000.t1, BXYJ5.030204100.t1, BXYJ5.030204200.t1
GO:0032623	0.000361193	0.999966	interleukin-2 production	BP	0.0485657	BXYJ5.030085700.t1, BXYJ5.030203900.t1, BXYJ5.030204000.t1, BXYJ5.030204100.t1, BXYJ5.030204200.t1
GO:0001562	0.000382027	0.999964	response to protozoan	BP	0.050729	BXYJ5.030085700.t1, BXYJ5.030203900.t1, BXYJ5.030204000.t1, BXYJ5.030204100.t1, BXYJ5.030204200.t1
GO:0015679	0.000445047	0.999957	plasma membrane copper ion transport	BP	0.0562997	BXYJ5.030085700.t1, BXYJ5.030203900.t1, BXYJ5.030204000.t1, BXYJ5.030204100.t1, BXYJ5.030204200.t1
GO:0015691	0.000593201	0.999938	cadmium ion transport	BP	0.0728853	BXYJ5.030085700.t1, BXYJ5.030203900.t1, BXYJ5.030204000.t1, BXYJ5.030204100.t1, BXYJ5.030204200.t1
GO:0070574	0.000593201	0.999938	cadmium ion transmembrane transport	BP	0.0728853	BXYJ5.030085700.t1, BXYJ5.030203900.t1, BXYJ5.030204000.t1, BXYJ5.030204100.t1, BXYJ5.030204200.t1
GO:0050897	0.000857615	0.999903	cobalt ion binding	MF	0.10243	BXYJ5.030085700.t1, BXYJ5.030203900.t1, BXYJ5.030204000.t1, BXYJ5.030204100.t1, BXYJ5.030204200.t1
GO:0005375	0.000878383	0.9999	copper ion transmembrane transporter activity	MF	0.103657	BXYJ5.030085700.t1, BXYJ5.030203900.t1, BXYJ5.030204000.t1, BXYJ5.030204100.t1, BXYJ5.030204200.t1
GO:0035434	0.000878383	0.9999	copper ion transmembrane transport	BP	0.103657	BXYJ5.030085700.t1, BXYJ5.030203900.t1, BXYJ5.030204000.t1, BXYJ5.030204100.t1, BXYJ5.030204200.t1
GO:0015093	0.00092065	0.999894	ferrous iron transmembrane transporter activity	MF	0.105254	BXYJ5.030085700.t1, BXYJ5.030203900.t1, BXYJ5.030204000.t1, BXYJ5.030204100.t1, BXYJ5.030204200.t1
GO:0015684	0.00092065	0.999894	ferrous iron transport	BP	0.105254	BXYJ5.030085700.t1, BXYJ5.030203900.t1, BXYJ5.030204000.t1, BXYJ5.030204100.t1, BXYJ5.030204200.t1
GO:1903874	0.00092065	0.999894	ferrous iron transmembrane transport	BP	0.105254	BXYJ5.030085700.t1, BXYJ5.030203900.t1, BXYJ5.030204000.t1, BXYJ5.030204100.t1, BXYJ5.030204200.t1
GO:0097286	0.00135309	0.99983	iron ion import	BP	0.152252	BXYJ5.030085700.t1, BXYJ5.030203900.t1, BXYJ5.030204000.t1, BXYJ5.030204100.t1, BXYJ5.030204200.t1
GO:0045730	0.00282927	0.999577	respiratory burst	BP	0.299441	BXYJ5.030085700.t1, BXYJ5.030203900.t1, BXYJ5.030204000.t1, BXYJ5.030204100.t1, BXYJ5.030204200.t1
GO:0005381	0.00327336	0.999493	iron ion transmembrane transporter activity	MF	0.333244	BXYJ5.030085700.t1, BXYJ5.030203900.t1, BXYJ5.030204000.t1, BXYJ5.030204100.t1, BXYJ5.030204200.t1
GO:0006783	0.003724	0.999405	heme biosynthetic process	BP	0.370305	BXYJ5.030085700.t1, BXYJ5.030203900.t1, BXYJ5.030204000.t1, BXYJ5.030204100.t1, BXYJ5.030204200.t1
GO:0048531	0.00407391	0.999335	beta-1,3-galactosyltransferase activity	MF	0.403223	BXYJ5.010009500.t1, BXYJ5.020226500.t1, BXYJ5.040205200.t1, BXYJ5.040218300.t1, BXYJ5.050156100.t1
GO:0015809	0.00460159	0.999227	arginine transport	BP	0.443141	BXYJ5.030085700.t1, BXYJ5.030203900.t1, BXYJ5.030204000.t1, BXYJ5.030204100.t1, BXYJ5.030204200.t1
GO:0002369	0.0048976	0.999166	T cell cytokine production	BP	0.469533	BXYJ5.030085700.t1, BXYJ5.030203900.t1, BXYJ5.030204000.t1, BXYJ5.030204100.t1, BXYJ5.030204200.t1
GO:0006208	0.00529918	0.999079	pyrimidine nucleobase catabolic process	BP	0.503517	BXYJ5.010262200.t1, BXYJ5.030230300.t1, BXYJ5.040250200.t1, BXYJ5.050053500.t1, BXYJ5.060230600.t1
GO:0046113	0.00529918	0.999079	nucleobase catabolic process	BP	0.503517	BXYJ5.010262200.t1, BXYJ5.030230300.t1, BXYJ5.040250200.t1, BXYJ5.050053500.t1, BXYJ5.060230600.t1
GO:0005384	0.00600706	0.998925	manganese ion transmembrane transporter activity	MF	0.56574860568179MF manganese ion transmembrane transporter activity	BXYJ5.030085700.t1, BXYJ5.030203900.t1, BXYJ5.030204000.t1, BXYJ5.030204100.t1, BXYJ5.030204200.t1
GO:1905803	0.00620951	0.998881	negative regulation of cellular response to manganese ion	BP	0.582251	BXYJ5.030085700.t1, BXYJ5.030203900.t1, BXYJ5.030204000.t1, BXYJ5.030204100.t1, BXYJ5.030204200.t1
GO:0015677	0.00694331	0.998713	copper ion import	BP	0.642602	BXYJ5.030085700.t1, BXYJ5.030203900.t1, BXYJ5.030204000.t1, BXYJ5.030204100.t1, BXYJ5.030204200.t1
GO:1905802	0.00893941	0.998239	regulation of cellular response to manganese ion	BP	0.78973377009591BP regulation of cellular response to manganese ion	BXYJ5.030085700.t1, BXYJ5.030203900.t1, BXYJ5.030204000.t1, BXYJ5.030204100.t1, BXYJ5.030204200.t1
GO:0016812	0.00972639	0.998044	hydrolase activity, acting on carbon-nitrogen (but not peptide) bonds, in cyclic amides	MF	0.855723	BXYJ5.010262200.t1, BXYJ5.030230300.t1, BXYJ5.040250200.t1, BXYJ5.050053500.t1, BXYJ5.060230600.t1
GO:0006878	0.0110458	0.997704	cellular copper ion homeostasis	BP	0.956063	BXYJ5.030085700.t1, BXYJ5.030203900.t1, BXYJ5.030204000.t1, BXYJ5.030204100.t1, BXYJ5.030204200.t1
GO:0034755	0.0132483	0.997122	iron ion transmembrane transport	BP	1	BXYJ5.030085700.t1, BXYJ5.030203900.t1, BXYJ5.030204000.t1, BXYJ5.030204100.t1, BXYJ5.030204200.t1
GO:0006779	0.0150946	0.996609	porphyrin-containing compound biosynthetic process	BP	1	BXYJ5.030085700.t1, BXYJ5.030203900.t1, BXYJ5.030204000.t1, BXYJ5.030204100.t1, BXYJ5.030204200.t1
GO:0033014	0.0153759	0.99653	tetrapyrrole biosynthetic process	BP	1	BXYJ5.030085700.t1, BXYJ5.030203900.t1, BXYJ5.030204000.t1, BXYJ5.030204100.t1, BXYJ5.030204200.t1
GO:0070006	0.0154012	0.996526	metalloaminopeptidase activity	MF	1	BXYJ5.010060300.t1, BXYJ5.010060400.t1, BXYJ5.020066500.t1, BXYJ5.030190700.t1, BXYJ5.030191000.t1
GO:0002367	0.0179091	0.995801	cytokine production involved in immune response	BP	1	BXYJ5.030085700.t1, BXYJ5.030203900.t1, BXYJ5.030204000.t1, BXYJ5.030204100.t1, BXYJ5.030204200.t1
GO:0071281	0.0200719	0.995157	cellular response to iron ion	BP	1	BXYJ5.030085700.t1, BXYJ5.030203900.t1, BXYJ5.030204000.t1, BXYJ5.030204100.t1, BXYJ5.030204200.t1
GO:0002456	0.0208001	0.994932	T cell mediated immunity	BP	1	BXYJ5.030085700.t1, BXYJ5.030203900.t1, BXYJ5.030204000.t1, BXYJ5.030204100.t1, BXYJ5.030204200.t1
GO:0055070	0.0217237	0.994644	copper ion homeostasis	BP	1	BXYJ5.030085700.t1, BXYJ5.030203900.t1, BXYJ5.030204000.t1, BXYJ5.030204100.t1, BXYJ5.030204200.t1
GO:0006825	0.0219476	0.994575	copper ion transport	BP	1	BXYJ5.030085700.t1, BXYJ5.030203900.t1, BXYJ5.030204000.t1, BXYJ5.030204100.t1, BXYJ5.030204200.t1
GO:0042116	0.0236926	0.994035	macrophage activation	BP	1	BXYJ5.030085700.t1, BXYJ5.030203900.t1, BXYJ5.030204000.t1, BXYJ5.030204100.t1, BXYJ5.030204200.t1
GO:0006207	0.0330829	0.990903	'de novo' pyrimidine nucleobase biosynthetic process	BP	1	BXYJ5.010262200.t1, BXYJ5.030230300.t1, BXYJ5.040250200.t1, BXYJ5.050053500.t1, BXYJ5.060230600.t1
GO:0015802	0.0332026	0.990863	basic amino acid transport	BP	1	BXYJ5.030085700.t1, BXYJ5.030203900.t1, BXYJ5.030204000.t1, BXYJ5.030204100.t1, BXYJ5.030204200.t1
GO:0004190	0.0356695	0.989992	aspartic-type endopeptidase activity	MF	1	BXYJ5.010281500.t1, BXYJ5.040031500.t1, BXYJ5.050078900.t1, BXYJ5.050079000.t1, BXYJ5.050079300.t1
GO:0015299	0.037772	0.989251	solute:proton antiporter activity	MF	1	BXYJ5.030085700.t1, BXYJ5.030203900.t1, BXYJ5.030204000.t1, BXYJ5.030204100.t1, BXYJ5.030204200.t1
GO:0070001	0.0390311	0.988782	aspartic-type peptidase activity	MF	1	BXYJ5.010281500.t1, BXYJ5.040031500.t1, BXYJ5.050078900.t1, BXYJ5.050079000.t1, BXYJ5.050079300.t1
GO:0006688	0.0438072	0.987014	glycosphingolipid biosynthetic process	BP	1	BXYJ5.020054000.t1, BXYJ5.020092500.t1, BXYJ5.030010600.t1, BXYJ5.040238800.t1, BXYJ5.040256600.t1
GO:0019856	0.0455624	0.986352	pyrimidine nucleobase biosynthetic process	BP	1	BXYJ5.010262200.t1, BXYJ5.030230300.t1, BXYJ5.040250200.t1, BXYJ5.050053500.t1, BXYJ5.060230600.t1
GO:0010051	8.50744e-08	1	xylem and phloem pattern formation	BP	3.30692e-05	BXYJ5.020092500.t1, BXYJ5.030010600.t1, BXYJ5.040238800.t1, BXYJ5.040256600.t1
GO:0010191	8.50744e-08	1	mucilage metabolic process	BP	3.30692e-05	BXYJ5.020092500.t1, BXYJ5.030010600.t1, BXYJ5.040238800.t1, BXYJ5.040256600.t1
GO:0010192	8.50744e-08	1	mucilage biosynthetic process	BP	3.30692e-05	BXYJ5.020092500.t1, BXYJ5.030010600.t1, BXYJ5.040238800.t1, BXYJ5.040256600.t1
GO:0010208	8.50744e-08	1	pollen wall assembly	BP	3.30692e-05	BXYJ5.020092500.t1, BXYJ5.030010600.t1, BXYJ5.040238800.t1, BXYJ5.040256600.t1
GO:0010410	8.50744e-08	1	hemicellulose metabolic process	BP	3.30692e-05	BXYJ5.020092500.t1, BXYJ5.030010600.t1, BXYJ5.040238800.t1, BXYJ5.040256600.t1
GO:0010413	8.50744e-08	1	glucuronoxylan metabolic process	BP	3.30692e-05	BXYJ5.020092500.t1, BXYJ5.030010600.t1, BXYJ5.040238800.t1, BXYJ5.040256600.t1
GO:0010417	8.50744e-08	1	glucuronoxylan biosynthetic process	BP	3.30692e-05	BXYJ5.020092500.t1, BXYJ5.030010600.t1, BXYJ5.040238800.t1, BXYJ5.040256600.t1
GO:0010584	8.50744e-08	1	pollen exine formation	BP	3.30692e-05	BXYJ5.020092500.t1, BXYJ5.030010600.t1, BXYJ5.040238800.t1, BXYJ5.040256600.t1
GO:0045491	8.50744e-08	1	xylan metabolic process	BP	3.30692e-05	BXYJ5.020092500.t1, BXYJ5.030010600.t1, BXYJ5.040238800.t1, BXYJ5.040256600.t1
GO:0045492	8.50744e-08	1	xylan biosynthetic process	BP	3.30692e-05	BXYJ5.020092500.t1, BXYJ5.030010600.t1, BXYJ5.040238800.t1, BXYJ5.040256600.t1
GO:0047517	8.50744e-08	1	1,4-beta-D-xylan synthase activity	MF	3.30692e-05	BXYJ5.020092500.t1, BXYJ5.030010600.t1, BXYJ5.040238800.t1, BXYJ5.040256600.t1
GO:0048354	8.50744e-08	1	mucilage biosynthetic process involved in seed coat development	BP	3.30692e-05	BXYJ5.020092500.t1, BXYJ5.030010600.t1, BXYJ5.040238800.t1, BXYJ5.040256600.t1
GO:0048359	8.50744e-08	1	mucilage metabolic process involved in seed coat development	BP	3.30692e-05	BXYJ5.020092500.t1, BXYJ5.030010600.t1, BXYJ5.040238800.t1, BXYJ5.040256600.t1
GO:0046987	1.36508e-07	1	N-acetyllactosamine beta-1,3-glucuronosyltransferase activity	MF	4.48986e-05	BXYJ5.020092500.t1, BXYJ5.030010600.t1, BXYJ5.040238800.t1, BXYJ5.040256600.t1
GO:0046988	1.36508e-07	1	asioloorosomucoid beta-1,3-glucuronosyltransferase activity	MF	4.48986e-05	BXYJ5.020092500.t1, BXYJ5.030010600.t1, BXYJ5.040238800.t1, BXYJ5.040256600.t1
GO:0046989	1.36508e-07	1	galactosyl beta-1,3 N-acetylgalactosamine beta-1,3-glucuronosyltransferase activity	MF	4.48986e-05	BXYJ5.020092500.t1, BXYJ5.030010600.t1, BXYJ5.040238800.t1, BXYJ5.040256600.t1
GO:0010214	1.82274e-07	1	seed coat development	BP	5.73064e-05	BXYJ5.020092500.t1, BXYJ5.030010600.t1, BXYJ5.040238800.t1, BXYJ5.040256600.t1
GO:0009834	2.17209e-07	1	plant-type secondary cell wall biogenesis	BP	6.73002e-05	BXYJ5.020092500.t1, BXYJ5.030010600.t1, BXYJ5.040238800.t1, BXYJ5.040256600.t1
GO:0009832	4.30911e-07	1	plant-type cell wall biogenesis	BP	0.000127951	BXYJ5.020092500.t1, BXYJ5.030010600.t1, BXYJ5.040238800.t1, BXYJ5.040256600.t1
GO:0071669	4.30911e-07	1	plant-type cell wall organization or biogenesis	BP	0.000127951	BXYJ5.020092500.t1, BXYJ5.030010600.t1, BXYJ5.040238800.t1, BXYJ5.040256600.t1
GO:0009555	2.18275e-05	0.999999	pollen development	BP	0.00420405	BXYJ5.020092500.t1, BXYJ5.030010600.t1, BXYJ5.040238800.t1, BXYJ5.040256600.t1
GO:0042285	6.43647e-05	0.999998	xylosyltransferase activity	MF	0.0110972	BXYJ5.020092500.t1, BXYJ5.030010600.t1, BXYJ5.040238800.t1, BXYJ5.040256600.t1
GO:0048229	6.64413e-05	0.999997	gametophyte development	BP	0.0112734	BXYJ5.020092500.t1, BXYJ5.030010600.t1, BXYJ5.040238800.t1, BXYJ5.040256600.t1
GO:0045229	9.1662e-05	0.999996	external encapsulating structure organization	BP	0.0149591	BXYJ5.020092500.t1, BXYJ5.030010600.t1, BXYJ5.040238800.t1, BXYJ5.040256600.t1
GO:0010154	0.000257491	0.999986	fruit development	BP	0.0359797	BXYJ5.020092500.t1, BXYJ5.030010600.t1, BXYJ5.040238800.t1, BXYJ5.040256600.t1
GO:0048316	0.000257491	0.999986	seed development	BP	0.0359797	BXYJ5.020092500.t1, BXYJ5.030010600.t1, BXYJ5.040238800.t1, BXYJ5.040256600.t1
GO:0098948	0.000396019	0.999975	intrinsic component of postsynaptic specialization membrane	CC	0.0510029	BXYJ5.060005500.t1, BXYJ5.060017900.t1, BXYJ5.060030700.t1, BXYJ5.060084100.t1
GO:0099060	0.000396019	0.999975	integral component of postsynaptic specialization membrane	CC	0.0510029	BXYJ5.060005500.t1, BXYJ5.060017900.t1, BXYJ5.060030700.t1, BXYJ5.060084100.t1
GO:0099061	0.000396019	0.999975	integral component of postsynaptic density membrane	CC	0.05100291300744CC integral component of postsynaptic density membrane	BXYJ5.060005500.t1, BXYJ5.060017900.t1, BXYJ5.060030700.t1, BXYJ5.060084100.t1
GO:0099146	0.000396019	0.999975	intrinsic component of postsynaptic density membrane	CC	0.05100291300744CC intrinsic component of postsynaptic density membrane	BXYJ5.060005500.t1, BXYJ5.060017900.t1, BXYJ5.060030700.t1, BXYJ5.060084100.t1
GO:0048367	0.000458806	0.99997	shoot system development	BP	0.0576989	BXYJ5.020092500.t1, BXYJ5.030010600.t1, BXYJ5.040238800.t1, BXYJ5.040256600.t1
GO:0070592	0.0023499	0.99976	cell wall polysaccharide biosynthetic process	BP	0.25373	BXYJ5.020092500.t1, BXYJ5.030010600.t1, BXYJ5.040238800.t1, BXYJ5.040256600.t1
GO:1901685	0.00246774	0.999741	glutathione derivative metabolic process	BP	0.263789	BXYJ5.050049800.t1, BXYJ5.050049900.t1, BXYJ5.050050100.t1, BXYJ5.050050200.t1
GO:1901687	0.00246774	0.999741	glutathione derivative biosynthetic process	BP	0.263789	BXYJ5.050049800.t1, BXYJ5.050049900.t1, BXYJ5.050050100.t1, BXYJ5.050050200.t1
GO:0005861	0.00337748	0.999613	troponin complex	CC	0.337417	BXYJ5.030123800.t1, BXYJ5.030123900.t1, BXYJ5.030207900.t1, BXYJ5.030208000.t1
GO:0010383	0.00423809	0.999486	cell wall polysaccharide metabolic process	BP	0.415625	BXYJ5.020092500.t1, BXYJ5.030010600.t1, BXYJ5.040238800.t1, BXYJ5.040256600.t1
GO:0098936	0.00741378	0.998938	intrinsic component of postsynaptic membrane	CC	0.671607	BXYJ5.060005500.t1, BXYJ5.060017900.t1, BXYJ5.060030700.t1, BXYJ5.060084100.t1
GO:0099055	0.00741378	0.998938	integral component of postsynaptic membrane	CC	0.671607	BXYJ5.060005500.t1, BXYJ5.060017900.t1, BXYJ5.060030700.t1, BXYJ5.060084100.t1
GO:0099240	0.0154147	0.997258	intrinsic component of synaptic membrane	CC	1	BXYJ5.060005500.t1, BXYJ5.060017900.t1, BXYJ5.060030700.t1, BXYJ5.060084100.t1
GO:0099699	0.0154147	0.997258	integral component of synaptic membrane	CC	1	BXYJ5.060005500.t1, BXYJ5.060017900.t1, BXYJ5.060030700.t1, BXYJ5.060084100.t1
GO:0044038	0.0170032	0.996888	cell wall macromolecule biosynthetic process	BP	1	BXYJ5.020092500.t1, BXYJ5.030010600.t1, BXYJ5.040238800.t1, BXYJ5.040256600.t1
GO:0070589	0.0170032	0.996888	cellular component macromolecule biosynthetic process	BP	1	BXYJ5.020092500.t1, BXYJ5.030010600.t1, BXYJ5.040238800.t1, BXYJ5.040256600.t1
GO:0042546	0.0206051	0.996001	cell wall biogenesis	BP	1	BXYJ5.020092500.t1, BXYJ5.030010600.t1, BXYJ5.040238800.t1, BXYJ5.040256600.t1
GO:0098839	0.0226224	0.99548	postsynaptic density membrane	CC	1	BXYJ5.060005500.t1, BXYJ5.060017900.t1, BXYJ5.060030700.t1, BXYJ5.060084100.t1
GO:0044036	0.0232063	0.99533	cell wall macromolecule metabolic process	BP	1	BXYJ5.020092500.t1, BXYJ5.030010600.t1, BXYJ5.040238800.t1, BXYJ5.040256600.t1
GO:0071554	0.0382511	0.991004	cell wall organization or biogenesis	BP	1	BXYJ5.020092500.t1, BXYJ5.030010600.t1, BXYJ5.040238800.t1, BXYJ5.040256600.t1
GO:0099634	0.0390455	0.990759	postsynaptic specialization membrane	CC	1	BXYJ5.060005500.t1, BXYJ5.060017900.t1, BXYJ5.060030700.t1, BXYJ5.060084100.t1
GO:0000395	0.0193748	0.997427	mRNA 5'-splice site recognition	BP	1	BXYJ5.050240800.t1, BXYJ5.050241000.t1, BXYJ5.050241200.t1
GO:0015173	0.0197493	0.997362	aromatic amino acid transmembrane transporter activity	MF	1	BXYJ5.010017000.t1, BXYJ5.040246300.t1, BXYJ5.060224200.t1
GO:0015180	0.0197493	0.997362	L-alanine transmembrane transporter activity	MF	1	BXYJ5.010017000.t1, BXYJ5.040246300.t1, BXYJ5.060224200.t1
GO:0015193	0.0197493	0.997362	L-proline transmembrane transporter activity	MF	1	BXYJ5.010017000.t1, BXYJ5.040246300.t1, BXYJ5.060224200.t1
GO:0015196	0.0197493	0.997362	L-tryptophan transmembrane transporter activity	MF	1	BXYJ5.010017000.t1, BXYJ5.040246300.t1, BXYJ5.060224200.t1
GO:0015801	0.0197493	0.997362	aromatic amino acid transport	BP	1	BXYJ5.010017000.t1, BXYJ5.040246300.t1, BXYJ5.060224200.t1
GO:0015808	0.0197493	0.997362	L-alanine transport	BP	1	BXYJ5.010017000.t1, BXYJ5.040246300.t1, BXYJ5.060224200.t1
GO:0015824	0.0197493	0.997362	proline transport	BP	1	BXYJ5.010017000.t1, BXYJ5.040246300.t1, BXYJ5.060224200.t1
GO:0015827	0.0197493	0.997362	tryptophan transport	BP	1	BXYJ5.010017000.t1, BXYJ5.040246300.t1, BXYJ5.060224200.t1
GO:0022858	0.0197493	0.997362	alanine transmembrane transporter activity	MF	1	BXYJ5.010017000.t1, BXYJ5.040246300.t1, BXYJ5.060224200.t1
GO:0032328	0.0197493	0.997362	alanine transport	BP	1	BXYJ5.010017000.t1, BXYJ5.040246300.t1, BXYJ5.060224200.t1
GO:0032973	0.0197493	0.997362	amino acid export across plasma membrane	BP	1	BXYJ5.010017000.t1, BXYJ5.040246300.t1, BXYJ5.060224200.t1
GO:0035524	0.0197493	0.997362	proline transmembrane transport	BP	1	BXYJ5.010017000.t1, BXYJ5.040246300.t1, BXYJ5.060224200.t1
GO:0070881	0.0197493	0.997362	regulation of proline transport	BP	1	BXYJ5.010017000.t1, BXYJ5.040246300.t1, BXYJ5.060224200.t1
GO:1900923	0.0197493	0.997362	regulation of glycine import across plasma membrane	BP	1	BXYJ5.010017000.t1, BXYJ5.040246300.t1, BXYJ5.060224200.t1
GO:1900925	0.0197493	0.997362	positive regulation of glycine import across plasma membrane	BP	1	BXYJ5.010017000.t1, BXYJ5.040246300.t1, BXYJ5.060224200.t1
GO:1904271	0.0197493	0.997362	L-proline import across plasma membrane	BP	1	BXYJ5.010017000.t1, BXYJ5.040246300.t1, BXYJ5.060224200.t1
GO:1904555	0.0197493	0.997362	L-proline transmembrane transport	BP	1	BXYJ5.010017000.t1, BXYJ5.040246300.t1, BXYJ5.060224200.t1
GO:1904556	0.0197493	0.997362	L-tryptophan transmembrane transport	BP	1	BXYJ5.010017000.t1, BXYJ5.040246300.t1, BXYJ5.060224200.t1
GO:1905647	0.0197493	0.997362	proline import across plasma membrane	BP	1	BXYJ5.010017000.t1, BXYJ5.040246300.t1, BXYJ5.060224200.t1
GO:0015187	0.0391052	0.993181	glycine transmembrane transporter activity	MF	1	BXYJ5.010017000.t1, BXYJ5.040246300.t1, BXYJ5.060224200.t1
GO:0015816	0.0391052	0.993181	glycine transport	BP	1	BXYJ5.010017000.t1, BXYJ5.040246300.t1, BXYJ5.060224200.t1
GO:0038022	4.28567e-05	1	G protein-coupled olfactory receptor activity	MF	0.00769945	BXYJ5.010284100.t1, BXYJ5.060057600.t1
GO:0008532	0.000115522	1	N-acetyllactosaminide beta-1,3-N-acetylglucosaminyltransferase activity	MF	0.0175159	BXYJ5.010009500.t1, BXYJ5.040205200.t1
GO:0016269	0.000115522	1	O-glycan processing, core 3	BP	0.0175159	BXYJ5.010009500.t1, BXYJ5.040205200.t1
GO:0030309	0.000115522	1	poly-N-acetyllactosamine metabolic process	BP	0.0175159	BXYJ5.010009500.t1, BXYJ5.040205200.t1
GO:0030311	0.000115522	1	poly-N-acetyllactosamine biosynthetic process	BP	0.0175159	BXYJ5.010009500.t1, BXYJ5.040205200.t1
GO:0047223	0.000115522	1	beta-1,3-galactosyl-O-glycosyl-glycoprotein beta-1,3-N-acetylglucosaminyltransferase activity	MF	0.0175159	BXYJ5.010009500.t1, BXYJ5.040205200.t1
GO:0004984	0.0120681	0.999398	olfactory receptor activity	MF	1	BXYJ5.010284100.t1, BXYJ5.060057600.t1
GO:0004060	0.00705164	1	arylamine N-acetyltransferase activity	MF	0.647025	BXYJ5.030044300.t1
GO:0046334	0.00705164	1	octopamine catabolic process	BP	0.647025	BXYJ5.030044300.t1
GO:0005583	0.0126302	0.99996	fibrillar collagen trimer	CC	1	BXYJ5.010226500.t1
GO:0098643	0.0126302	0.99996	banded collagen fibril	CC	1	BXYJ5.010226500.t1
GO:0097209	0.0196481	0.99987	epidermal lamellar body	CC	1	BXYJ5.050208300.t1
GO:0018455	0.0351007	0.99948	alcohol dehydrogenase [NAD(P)+] activity	MF	1	BXYJ5.040110400.t1
