# Supplementary material for: Evolution of parasitism genes in the plant parasitic nematodes
Source: Sci Rep. 2024 Feb 14;14:3733. doi: 10.1038/s41598-024-54330-3 (PMC10866927; doi:10.1038/s41598-024-54330-3)
Supplement: Supplementary file 3 — Supplementary Information 3. [file 41598_2024_54330_MOESM3_ESM.xlsx]

## Sheet: Table S2
Table S2. The Annotation Results of Enriched Rapidly Evolving Genes in the Ditylenchus destructor genome.
Category	Over represented pvalue	Under represented pvalue	Term	Gene ontology	Over represented FDR	Gene ids
GO:1902074	3.01765e-13	1	response to salt	BP	6.45144e-09	Dd_04996, Dd_05732, Dd_05733, Dd_07266, Dd_07280, Dd_08052, Dd_08506, Dd_08695, Dd_08696, Dd_08697, Dd_10575, Dd_10726, Dd_10976, Dd_11357, Dd_11476, Dd_11517, Dd_12159, Dd_12350, Dd_12881, Dd_13565, Dd_13738
GO:0008236	1.64581e-12	1	serine-type peptidase activity	MF	1.75929e-08	Dd_01535, Dd_01679, Dd_01710, Dd_02417, Dd_02418, Dd_02419, Dd_03108, Dd_03205, Dd_03220, Dd_03824, Dd_05827, Dd_06306, Dd_06665, Dd_07281, Dd_07747, Dd_09510, Dd_11289, Dd_12277, Dd_12502, Dd_12752, Dd_13019, Dd_13595
GO:0003730	4.56122e-12	1	mRNA 3'-UTR binding	MF	3.25048e-08	Dd_01607, Dd_01827, Dd_03657, Dd_03658, Dd_03659, Dd_04996, Dd_07266, Dd_07267, Dd_07280, Dd_08052, Dd_08073, Dd_08080, Dd_08084, Dd_10575, Dd_10702, Dd_10703, Dd_10935, Dd_10976, Dd_11133, Dd_11517, Dd_12002, Dd_12539, Dd_12638, Dd_12764
GO:0017171	1.01502e-11	1	serine hydrolase activity	MF	5.42501e-08	Dd_01535, Dd_01679, Dd_01710, Dd_02417, Dd_02418, Dd_02419, Dd_03108, Dd_03205, Dd_03220, Dd_03824, Dd_05827, Dd_06306, Dd_06665, Dd_07281, Dd_07747, Dd_09510, Dd_11289, Dd_12277, Dd_12502, Dd_12752, Dd_13019, Dd_13595
GO:0021773	4.80016e-11	1	striatal medium spiny neuron differentiation	BP	1.28278e-07	Dd_07179, Dd_10975, Dd_13371, Dd_13511
GO:0097534	4.80016e-11	1	lymphoid lineage cell migration	BP	1.28278e-07	Dd_07179, Dd_10975, Dd_13371, Dd_13511
GO:0097535	4.80016e-11	1	lymphoid lineage cell migration into thymus	BP	1.28278e-07	Dd_07179, Dd_10975, Dd_13371, Dd_13511
GO:1903860	4.80016e-11	1	negative regulation of dendrite extension	BP	1.28278e-07	Dd_07179, Dd_10975, Dd_13371, Dd_13511
GO:0035538	1.1508e-10	1	carbohydrate response element binding	MF	2.28243e-07	Dd_05611, Dd_05612, Dd_10480, Dd_12756, Dd_12757, Dd_13776
GO:0051032	1.48701e-10	1	nucleic acid transmembrane transporter activity	MF	2.28243e-07	Dd_04996, Dd_07280, Dd_08052, Dd_10575, Dd_10976, Dd_11517, Dd_12002
GO:0051033	1.48701e-10	1	RNA transmembrane transporter activity	MF	2.28243e-07	Dd_04996, Dd_07280, Dd_08052, Dd_10575, Dd_10976, Dd_11517, Dd_12002
GO:0017064	1.64457e-10	1	fatty acid amide hydrolase activity	MF	2.28243e-07	Dd_01605, Dd_03192, Dd_05969, Dd_07550, Dd_07974, Dd_08871, Dd_09515, Dd_09528, Dd_10367
GO:1905661	1.68644e-10	1	regulation of telomerase RNA reverse transcriptase activity	BP	2.28243e-07	Dd_04996, Dd_07280, Dd_08052, Dd_08073, Dd_10575, Dd_10976, Dd_11517
GO:1905663	1.68644e-10	1	positive regulation of telomerase RNA reverse transcriptase activity	BP	2.28243e-07	Dd_04996, Dd_07280, Dd_08052, Dd_08073, Dd_10575, Dd_10976, Dd_11517
GO:1990428	1.68644e-10	1	miRNA transport	BP	2.28243e-07	Dd_04996, Dd_07280, Dd_08052, Dd_08073, Dd_10575, Dd_10976, Dd_11517
GO:1990826	1.70817e-10	1	nucleoplasmic periphery of the nuclear pore complex	CC	2.28243e-07	Dd_04996, Dd_07266, Dd_07280, Dd_08052, Dd_10575, Dd_10976, Dd_11517
GO:1904800	2.64738e-10	1	negative regulation of neuron remodeling	BP	3.27994e-07	Dd_07179, Dd_10975, Dd_13371, Dd_13511
GO:0098505	2.76154e-10	1	G-rich strand telomeric DNA binding	MF	3.27994e-07	Dd_04996, Dd_07266, Dd_07280, Dd_08052, Dd_08073, Dd_10575, Dd_10976, Dd_11517
GO:0009757	6.26321e-10	1	hexose mediated signaling	BP	6.69506e-07	Dd_05611, Dd_05612, Dd_10480, Dd_12756, Dd_12757, Dd_13776
GO:0010255	6.26321e-10	1	glucose mediated signaling pathway	BP	6.69506e-07	Dd_05611, Dd_05612, Dd_10480, Dd_12756, Dd_12757, Dd_13776
GO:1904577	1.33219e-09	1	cellular response to tunicamycin	BP	1.35624e-06	Dd_04996, Dd_07266, Dd_07280, Dd_08052, Dd_10575, Dd_10976, Dd_11517
GO:0043047	3.13693e-09	1	single-stranded telomeric DNA binding	MF	2.93736e-06	Dd_04996, Dd_07266, Dd_07280, Dd_08052, Dd_08073, Dd_10575, Dd_10976, Dd_11517
GO:0061752	3.16008e-09	1	telomeric repeat-containing RNA binding	MF	2.93736e-06	Dd_04996, Dd_07266, Dd_07280, Dd_08052, Dd_10575, Dd_10976, Dd_11517
GO:1990247	4.44813e-09	1	N6-methyladenosine-containing RNA binding	MF	3.96235e-06	Dd_04996, Dd_07280, Dd_08052, Dd_08073, Dd_10575, Dd_10976, Dd_11517
GO:0033559	8.33495e-09	1	unsaturated fatty acid metabolic process	BP	7.12772e-06	Dd_01605, Dd_03192, Dd_05969, Dd_06778, Dd_07528, Dd_07550, Dd_07974, Dd_08871, Dd_09515, Dd_09528, Dd_09791, Dd_09792, Dd_10367, Dd_12341
GO:0010182	9.35275e-09	1	sugar mediated signaling pathway	BP	7.69048e-06	Dd_05611, Dd_05612, Dd_10480, Dd_12756, Dd_12757, Dd_13776
GO:0009756	1.04908e-08	1	carbohydrate mediated signaling	BP	8.30678e-06	Dd_05611, Dd_05612, Dd_10480, Dd_12756, Dd_12757, Dd_13776
GO:1903936	1.25863e-08	1	cellular response to sodium arsenite	BP	9.6101e-06	Dd_04996, Dd_07266, Dd_07280, Dd_08052, Dd_10575, Dd_10976, Dd_11517
GO:1904578	2.13786e-08	1	response to thapsigargin	BP	1.52351e-05	Dd_04996, Dd_07266, Dd_07280, Dd_08052, Dd_10575, Dd_10976, Dd_11517
GO:1904579	2.13786e-08	1	cellular response to thapsigargin	BP	1.52351e-05	Dd_04996, Dd_07266, Dd_07280, Dd_08052, Dd_10575, Dd_10976, Dd_11517
GO:0019369	2.64111e-08	1	arachidonic acid metabolic process	BP	1.82143e-05	Dd_01605, Dd_03192, Dd_05969, Dd_07550, Dd_07974, Dd_08871, Dd_09515, Dd_09528, Dd_10367
GO:0098847	3.03185e-08	1	sequence-specific single stranded DNA binding	MF	2.02556e-05	Dd_04996, Dd_07266, Dd_07280, Dd_08052, Dd_08073, Dd_10575, Dd_10976, Dd_11517
GO:0001069	4.53775e-08	1	regulatory region RNA binding	MF	2.90548e-05	Dd_04996, Dd_07280, Dd_08052, Dd_08073, Dd_10575, Dd_10976, Dd_11517
GO:0016720	4.62072e-08	1	delta12-fatty acid dehydrogenase activity	MF	2.90548e-05	Dd_06778, Dd_07528, Dd_09791, Dd_09792, Dd_12341
GO:0031077	7.19927e-08	1	post-embryonic camera-type eye development	BP	4.39752e-05	Dd_07179, Dd_10975, Dd_13371, Dd_13511
GO:0019087	8.75439e-08	1	transformation of host cell by virus	BP	5.19889e-05	Dd_04996, Dd_07266, Dd_07280, Dd_08052, Dd_10575, Dd_10976, Dd_11517
GO:1904640	9.18312e-08	1	response to methionine	BP	5.30611e-05	Dd_08506, Dd_11476, Dd_12159, Dd_12350, Dd_13738
GO:0008239	1.01084e-07	1	dipeptidyl-peptidase activity	MF	5.68705e-05	Dd_01710, Dd_02417, Dd_02418, Dd_02419, Dd_03824, Dd_05827, Dd_07281, Dd_09510, Dd_11289, Dd_11542
GO:1904576	1.06611e-07	1	response to tunicamycin	BP	5.84422e-05	Dd_04996, Dd_07266, Dd_07280, Dd_08052, Dd_10575, Dd_10976, Dd_11517
GO:0034353	1.41323e-07	1	RNA pyrophosphohydrolase activity	MF	7.55336e-05	Dd_04765, Dd_05814, Dd_06483, Dd_06484, Dd_11626
GO:0071598	1.97053e-07	1	neuronal ribonucleoprotein granule	CC	0.000102751	Dd_04996, Dd_07280, Dd_08052, Dd_08073, Dd_10575, Dd_10976, Dd_11517
GO:0032026	2.32743e-07	1	response to magnesium ion	BP	0.000118471	Dd_04821, Dd_05732, Dd_08505, Dd_08506, Dd_11476, Dd_11477, Dd_12159, Dd_12350, Dd_13151, Dd_13454, Dd_13738
GO:0099093	2.77091e-07	1	calcium export from the mitochondrion	BP	0.000137766	Dd_01365, Dd_01529, Dd_03572, Dd_12346, Dd_12347
GO:0003727	3.01249e-07	1	single-stranded RNA binding	MF	0.000146056	Dd_01582, Dd_03657, Dd_03658, Dd_03659, Dd_04996, Dd_07266, Dd_07267, Dd_07280, Dd_08052, Dd_08073, Dd_08083, Dd_08084, Dd_08681, Dd_10575, Dd_10976, Dd_11133, Dd_11517, Dd_12002, Dd_12430, Dd_12431
GO:0036310	3.07429e-07	1	annealing helicase activity	MF	0.000146056	Dd_04996, Dd_07266, Dd_07280, Dd_08052, Dd_10575, Dd_10976, Dd_11517
GO:0000733	3.34798e-07	1	DNA strand renaturation	BP	0.000155601	Dd_04996, Dd_07266, Dd_07280, Dd_08052, Dd_10575, Dd_10976, Dd_11517
GO:0004252	3.62018e-07	1	serine-type endopeptidase activity	MF	0.000164672	Dd_01535, Dd_01679, Dd_03108, Dd_03205, Dd_03220, Dd_06665, Dd_07747, Dd_12277, Dd_12502, Dd_12752, Dd_13019, Dd_13595
GO:1990715	3.89673e-07	1	mRNA CDS binding	MF	0.000173559	Dd_04996, Dd_07280, Dd_08052, Dd_08073, Dd_10575, Dd_10976, Dd_11517
GO:0004177	4.09205e-07	1	aminopeptidase activity	MF	0.000178539	Dd_01710, Dd_02417, Dd_02418, Dd_02419, Dd_03824, Dd_05827, Dd_07281, Dd_07747, Dd_09510, Dd_11289, Dd_11542, Dd_12277
GO:0035701	5.65307e-07	1	hematopoietic stem cell migration	BP	0.000241714	Dd_07179, Dd_10975, Dd_13371, Dd_13511
GO:1900402	6.4902e-07	1	regulation of carbohydrate metabolic process by regulation of transcription from RNA polymerase II promoter	BP	0.000270219	Dd_05611, Dd_05612, Dd_10480, Dd_12756, Dd_12757, Dd_13776
GO:0044806	6.57251e-07	1	G-quadruplex DNA unwinding	BP	0.000270219	Dd_04996, Dd_07280, Dd_08052, Dd_08073, Dd_10575, Dd_10976, Dd_11517
GO:0097602	6.891e-07	1	cullin family protein binding	MF	0.000277967	Dd_00265, Dd_08098, Dd_10934, Dd_11553, Dd_12996, Dd_12997, Dd_12998, Dd_13577
GO:0003729	8.9409e-07	1	mRNA binding	MF	0.000351369	Dd_01607, Dd_01827, Dd_03657, Dd_03658, Dd_03659, Dd_04765, Dd_04996, Dd_05814, Dd_06483, Dd_06484, Dd_07266, Dd_07267, Dd_07280, Dd_08052, Dd_08073, Dd_08080, Dd_08081, Dd_08084, Dd_08681, Dd_10466, Dd_10575, Dd_10702, Dd_10703, Dd_10935, Dd_10976, Dd_11133, Dd_11517, Dd_11626, Dd_12002, Dd_12430, Dd_12431, Dd_12539, Dd_12638, Dd_12764
GO:0033592	9.03937e-07	1	RNA strand annealing activity	MF	0.000351369	Dd_04996, Dd_07266, Dd_07280, Dd_08052, Dd_10575, Dd_10976, Dd_11517
GO:1903935	9.58118e-07	1	response to sodium arsenite	BP	0.000365779	Dd_04996, Dd_07266, Dd_07280, Dd_08052, Dd_10575, Dd_10976, Dd_11517
GO:0036002	1.07321e-06	1	pre-mRNA binding	MF	0.000402528	Dd_01827, Dd_04996, Dd_07266, Dd_07280, Dd_08052, Dd_08073, Dd_10575, Dd_10702, Dd_10703, Dd_10976, Dd_11517, Dd_12764
GO:0039020	1.10451e-06	1	pronephric nephron tubule development	BP	0.00040317	Dd_03411, Dd_07963, Dd_08467, Dd_10995, Dd_10996
GO:0048672	1.11263e-06	1	positive regulation of collateral sprouting	BP	0.00040317	Dd_07179, Dd_10975, Dd_13371, Dd_13511
GO:0031053	1.18183e-06	1	primary miRNA processing	BP	0.000421107	Dd_04996, Dd_07280, Dd_08052, Dd_08073, Dd_10575, Dd_10976, Dd_11517
GO:0002568	1.39351e-06	1	somatic diversification of T cell receptor genes	BP	0.000472886	Dd_07179, Dd_10975, Dd_13371, Dd_13511
GO:0002681	1.39351e-06	1	somatic recombination of T cell receptor gene segments	BP	0.000472886	Dd_07179, Dd_10975, Dd_13371, Dd_13511
GO:0033153	1.39351e-06	1	T cell receptor V(D)J recombination	BP	0.000472886	Dd_07179, Dd_10975, Dd_13371, Dd_13511
GO:0090324	1.5137e-06	1	negative regulation of oxidative phosphorylation	BP	0.000505645	Dd_05611, Dd_05612, Dd_10480, Dd_12756, Dd_12757, Dd_13776
GO:0016233	1.56171e-06	1	telomere capping	BP	0.000513658	Dd_04996, Dd_07280, Dd_08052, Dd_08073, Dd_10575, Dd_10976, Dd_11517
GO:0097157	2.12562e-06	1	pre-mRNA intronic binding	MF	0.000688539	Dd_04996, Dd_07280, Dd_08052, Dd_08073, Dd_10575, Dd_10976, Dd_11517
GO:0030497	2.84817e-06	1	fatty acid elongation	BP	0.000908822	Dd_06778, Dd_06850, Dd_07528, Dd_09791, Dd_09792, Dd_12341
GO:0035865	3.25318e-06	1	cellular response to potassium ion	BP	0.00102279	Dd_04996, Dd_07266, Dd_07280, Dd_08052, Dd_10575, Dd_10976, Dd_11517
GO:0009635	3.30875e-06	1	response to herbicide	BP	0.00102518	Dd_04996, Dd_07266, Dd_07280, Dd_08052, Dd_09867, Dd_10575, Dd_10976, Dd_11517
GO:0014043	3.47713e-06	1	negative regulation of neuron maturation	BP	0.00106197	Dd_07179, Dd_10975, Dd_13371, Dd_13511
GO:0010226	3.52961e-06	1	response to lithium ion	BP	0.00106281	Dd_05732, Dd_05733, Dd_08506, Dd_11357, Dd_11476, Dd_12159, Dd_12350, Dd_13565, Dd_13738
GO:0019166	4.04451e-06	1	trans-2-enoyl-CoA reductase (NADPH) activity	MF	0.00120094	Dd_03411, Dd_07963, Dd_08467, Dd_10995, Dd_10996
GO:0071207	5.44713e-06	1	histone pre-mRNA stem-loop binding	MF	0.00159526	Dd_01827, Dd_10702, Dd_10703, Dd_12764
GO:2001256	6.00177e-06	1	regulation of store-operated calcium entry	BP	0.00173394	Dd_01365, Dd_01529, Dd_03572, Dd_12346, Dd_12347
GO:0039019	6.48262e-06	1	pronephric nephron development	BP	0.00184789	Dd_03411, Dd_07963, Dd_08467, Dd_10995, Dd_10996
GO:0031050	7.27177e-06	0.999999	dsRNA processing	BP	0.002019	Dd_04765, Dd_04996, Dd_05814, Dd_06483, Dd_06484, Dd_07280, Dd_08052, Dd_08073, Dd_10575, Dd_10976, Dd_11517, Dd_11626
GO:0070918	7.27177e-06	0.999999	production of small RNA involved in gene silencing by RNA	BP	0.002019	Dd_04765, Dd_04996, Dd_05814, Dd_06483, Dd_06484, Dd_07280, Dd_08052, Dd_08073, Dd_10575, Dd_10976, Dd_11517, Dd_11626
GO:0032211	7.50566e-06	0.999999	negative regulation of telomere maintenance via telomerase	BP	0.00205723	Dd_04996, Dd_07266, Dd_07280, Dd_08052, Dd_10575, Dd_10976, Dd_11517
GO:0035864	8.68242e-06	0.999999	response to potassium ion	BP	0.00234964	Dd_04996, Dd_07266, Dd_07280, Dd_08052, Dd_10575, Dd_10976, Dd_11517
GO:0022884	1.00351e-05	0.999999	macromolecule transmembrane transporter activity	MF	0.00268175	Dd_04996, Dd_07280, Dd_08052, Dd_10575, Dd_10976, Dd_11517, Dd_12002
GO:0086038	1.04393e-05	1	calcium:sodium antiporter activity involved in regulation of cardiac muscle cell membrane potential	MF	0.00275533	Dd_01365, Dd_01529, Dd_03572, Dd_12346, Dd_12347
GO:0045723	1.06045e-05	0.999999	positive regulation of fatty acid biosynthetic process	BP	0.00276479	Dd_05611, Dd_05612, Dd_10480, Dd_12756, Dd_12757, Dd_13776
GO:1990825	1.16019e-05	0.999999	sequence-specific mRNA binding	MF	0.0029884	Dd_04996, Dd_07266, Dd_07280, Dd_08052, Dd_10575, Dd_10976, Dd_11517
GO:0033119	1.19186e-05	0.999998	negative regulation of RNA splicing	BP	0.00303342	Dd_04996, Dd_07266, Dd_07280, Dd_08052, Dd_08073, Dd_10575, Dd_10976, Dd_11517, Dd_12002
GO:0097009	1.54947e-05	0.999998	energy homeostasis	BP	0.00389719	Dd_03657, Dd_03658, Dd_03659, Dd_05611, Dd_05612, Dd_10480, Dd_12756, Dd_12757, Dd_13776
GO:1901623	1.60076e-05	0.999999	regulation of lymphocyte chemotaxis	BP	0.00397939	Dd_01365, Dd_01529, Dd_03572, Dd_12346, Dd_12347
GO:0097617	1.65516e-05	0.999998	annealing activity	MF	0.00406733	Dd_04996, Dd_07266, Dd_07280, Dd_08052, Dd_10575, Dd_10976, Dd_11517
GO:0004573	1.68612e-05	1	mannosyl-oligosaccharide glucosidase activity	MF	0.00409632	Dd_05669, Dd_05670, Dd_09187, Dd_11341
GO:0045760	1.74802e-05	0.999998	positive regulation of action potential	BP	0.00418896	Dd_04996, Dd_07266, Dd_07280, Dd_08052, Dd_10575, Dd_10976, Dd_11517
GO:0035198	1.76344e-05	0.999998	miRNA binding	MF	0.00418896	Dd_04996, Dd_07266, Dd_07280, Dd_08052, Dd_08073, Dd_10575, Dd_10976, Dd_11517
GO:0070182	1.88522e-05	0.999998	DNA polymerase binding	MF	0.00442903	Dd_04996, Dd_06946, Dd_07280, Dd_08052, Dd_08073, Dd_10575, Dd_10976, Dd_11517
GO:0061980	2.13789e-05	0.999997	regulatory RNA binding	MF	0.00496803	Dd_04996, Dd_07266, Dd_07280, Dd_08052, Dd_08073, Dd_10575, Dd_10976, Dd_11517, Dd_11845
GO:0021902	2.19613e-05	0.999999	commitment of neuronal cell to specific neuron type in forebrain	BP	0.00504851	Dd_07179, Dd_10975, Dd_13371, Dd_13511
GO:0070009	2.23117e-05	1	serine-type aminopeptidase activity	MF	0.00507448	Dd_07747, Dd_12277
GO:0071208	2.45042e-05	0.999999	histone pre-mRNA DCP binding	MF	0.00546764	Dd_01827, Dd_10702, Dd_10703, Dd_12764
GO:0008113	2.48076e-05	1	peptide-methionine (S)-S-oxide reductase activity	MF	0.00546764	Dd_07064, Dd_09398, Dd_13799
GO:0033744	2.48076e-05	1	L-methionine:thioredoxin-disulfide S-oxidoreductase activity	MF	0.00546764	Dd_07064, Dd_09398, Dd_13799
GO:0071678	2.65118e-05	0.999999	olfactory bulb axon guidance	BP	0.00578362	Dd_07179, Dd_10975, Dd_13371, Dd_13511
GO:0031581	2.68169e-05	0.999995	hemidesmosome assembly	BP	0.0057911	Dd_04996, Dd_07266, Dd_07280, Dd_08052, Dd_08073, Dd_10575, Dd_10976, Dd_11517, Dd_12002, Dd_12269, Dd_13578
GO:0005432	2.88829e-05	0.999998	calcium:sodium antiporter activity	MF	0.00617488	Dd_01365, Dd_01529, Dd_03572, Dd_12346, Dd_12347
GO:1901660	3.33578e-05	0.999998	calcium ion export	BP	0.00706095	Dd_01365, Dd_01529, Dd_03572, Dd_12346, Dd_12347
GO:0071359	3.4882e-05	0.999993	cellular response to dsRNA	BP	0.00731121	Dd_04765, Dd_04996, Dd_05814, Dd_06483, Dd_06484, Dd_07280, Dd_08052, Dd_08073, Dd_10575, Dd_10976, Dd_11517, Dd_11626
GO:0050779	3.75746e-05	0.999995	RNA destabilization	BP	0.00776773	Dd_03657, Dd_03658, Dd_03659, Dd_04765, Dd_05814, Dd_06483, Dd_06484, Dd_11626
GO:0055089	3.77868e-05	0.999997	fatty acid homeostasis	BP	0.00776773	Dd_05611, Dd_05612, Dd_10480, Dd_12756, Dd_12757, Dd_13776
GO:2000279	4.01955e-05	0.999996	negative regulation of DNA biosynthetic process	BP	0.00818419	Dd_04996, Dd_07266, Dd_07280, Dd_08052, Dd_10575, Dd_10976, Dd_11517
GO:0071157	4.28012e-05	0.999996	negative regulation of cell cycle arrest	BP	0.00863252	Dd_05611, Dd_05612, Dd_10480, Dd_12756, Dd_12757, Dd_13776
GO:0071243	4.95285e-05	0.999994	cellular response to arsenic-containing substance	BP	0.00983343	Dd_04996, Dd_07266, Dd_07280, Dd_08052, Dd_10575, Dd_10976, Dd_11517
GO:0035613	4.96754e-05	0.999994	RNA stem-loop binding	MF	0.00983343	Dd_01827, Dd_07267, Dd_08084, Dd_10702, Dd_10703, Dd_11133, Dd_12764
GO:0010609	5.41253e-05	0.999999	mRNA localization resulting in posttranscriptional regulation of gene expressionBP	BP	0.010616	Dd_03657, Dd_03658, Dd_03659
GO:0043331	6.12759e-05	0.999987	response to dsRNA	BP	0.0119093	Dd_04765, Dd_04996, Dd_05814, Dd_06483, Dd_06484, Dd_07280, Dd_08052, Dd_08073, Dd_10575, Dd_10976, Dd_11517, Dd_11626
GO:1904357	7.31027e-05	0.999991	negative regulation of telomere maintenance via telomere lengthening	BP	0.0139598	Dd_04996, Dd_07266, Dd_07280, Dd_08052, Dd_10575, Dd_10976, Dd_11517
GO:1903579	7.31325e-05	0.999993	negative regulation of ATP metabolic process	BP	0.0139598	Dd_05611, Dd_05612, Dd_10480, Dd_12756, Dd_12757, Dd_13776
GO:0033137	8.50372e-05	0.999992	negative regulation of peptidyl-serine phosphorylation	BP	0.0160886	Dd_05611, Dd_05612, Dd_10480, Dd_12756, Dd_12757, Dd_13776
GO:1904358	8.68717e-05	0.999987	positive regulation of telomere maintenance via telomere lengthening	BP	0.0162915	Dd_04996, Dd_07266, Dd_07280, Dd_08052, Dd_08073, Dd_10575, Dd_10976, Dd_11517
GO:0031047	8.97361e-05	0.999972	gene silencing by RNA	BP	0.0166823	Dd_04765, Dd_04996, Dd_05663, Dd_05814, Dd_06483, Dd_06484, Dd_07280, Dd_08052, Dd_08073, Dd_08191, Dd_10575, Dd_10726, Dd_10976, Dd_11517, Dd_11626, Dd_11844, Dd_11845, Dd_12881
GO:1990124	9.67246e-05	0.999988	messenger ribonucleoprotein complex	CC	0.0178265	Dd_04996, Dd_07280, Dd_08052, Dd_10575, Dd_10976, Dd_11517, Dd_12002
GO:0001078	9.89888e-05	0.999981	proximal promoter DNA-binding transcription repressor activity, RNA polymerase II-specific	MF	0.0180879	Dd_05611, Dd_05612, Dd_07179, Dd_10480, Dd_10975, Dd_12756, Dd_12757, Dd_13371, Dd_13511, Dd_13776
GO:0030061	0.000100275	0.999993	mitochondrial crista	CC	0.0181676	Dd_01365, Dd_01529, Dd_03572, Dd_12346, Dd_12347
GO:0048025	0.000110316	0.999986	negative regulation of mRNA splicing, via spliceosome	BP	0.01981882479469	Dd_04996, Dd_07280, Dd_08052, Dd_08073, Dd_10575, Dd_10976, Dd_11517
GO:0035194	0.000112714	0.999965	posttranscriptional gene silencing by RNA	BP	0.0199234	Dd_04765, Dd_04996, Dd_05663, Dd_05814, Dd_06483, Dd_06484, Dd_07280, Dd_08052, Dd_08073, Dd_10575, Dd_10726, Dd_10976, Dd_11517, Dd_11626, Dd_11844, Dd_11845, Dd_12881
GO:0016628	0.000112761	0.999992	oxidoreductase activity, acting on the CH-CH group of donors, NAD or NADP as acceptor	MF	0.0199234	Dd_03411, Dd_07963, Dd_08467, Dd_10995, Dd_10996
GO:1902075	0.000116529	0.999985	cellular response to salt	BP	0.0204203	Dd_04996, Dd_07266, Dd_07280, Dd_08052, Dd_10575, Dd_10976, Dd_11517
GO:0004768	0.000133095	0.99999	stearoyl-CoA 9-desaturase activity	MF	0.0225992	Dd_06778, Dd_07528, Dd_09791, Dd_09792, Dd_12341
GO:0016215	0.000133095	0.99999	acyl-CoA desaturase activity	MF	0.0225992	Dd_06778, Dd_07528, Dd_09791, Dd_09792, Dd_12341
GO:0016717	0.000133095	0.99999	oxidoreductase activity, acting on paired donors, with oxidation of a pair of donors resulting in the reduction of molecular oxygen to two molecules of water	MF	0.0225992	Dd_06778, Dd_07528, Dd_09791, Dd_09792, Dd_12341
GO:0015368	0.000133191	0.99999	calcium:cation antiporter activity	MF	0.0225992	Dd_01365, Dd_01529, Dd_03572, Dd_12346, Dd_12347
GO:0042149	0.000138876	0.999975	cellular response to glucose starvation	BP	0.0233781	Dd_04996, Dd_07266, Dd_07280, Dd_08052, Dd_10575, Dd_10726, Dd_10976, Dd_11517, Dd_12881
GO:0042162	0.000142144	0.999978	telomeric DNA binding	MF	0.0237414	Dd_04996, Dd_07266, Dd_07280, Dd_08052, Dd_08073, Dd_10575, Dd_10976, Dd_11517
GO:0008409	0.00014673	0.999989	5'-3' exonuclease activity	MF	0.0243174	Dd_04765, Dd_05814, Dd_06483, Dd_06484, Dd_11626
GO:0006690	0.000153827	0.999972	icosanoid metabolic process	BP	0.0252974	Dd_01605, Dd_03192, Dd_05969, Dd_07550, Dd_07974, Dd_08871, Dd_09515, Dd_09528, Dd_10367
GO:0015030	0.000156553	0.999968	Cajal body	CC	0.0255492	Dd_03349, Dd_03350, Dd_03351, Dd_04996, Dd_07280, Dd_08052, Dd_08073, Dd_10575, Dd_10976, Dd_11517
GO:0008238	0.000160742	0.999961	exopeptidase activity	MF	0.0260341	Dd_01710, Dd_02417, Dd_02418, Dd_02419, Dd_03824, Dd_05827, Dd_07281, Dd_07747, Dd_09510, Dd_11289, Dd_11542, Dd_12277
GO:1900543	0.000172747	0.999981	negative regulation of purine nucleotide metabolic process	BP	0.0277681	Dd_05611, Dd_05612, Dd_10480, Dd_12756, Dd_12757, Dd_13776
GO:1903348	0.000191159	0.999995	positive regulation of bicellular tight junction assembly	BP	0.0304984	Dd_00229, Dd_00230, Dd_00231
GO:0016441	0.000199142	0.999935	posttranscriptional gene silencing	BP	0.0315367	Dd_04765, Dd_04996, Dd_05663, Dd_05814, Dd_06483, Dd_06484, Dd_07280, Dd_08052, Dd_08073, Dd_10575, Dd_10726, Dd_10976, Dd_11517, Dd_11626, Dd_11844, Dd_11845, Dd_12881
GO:0003415	0.000202381	0.999995	chondrocyte hypertrophy	BP	0.031814	Dd_03657, Dd_03658, Dd_03659
GO:0030813	0.000238932	0.999972	positive regulation of nucleotide catabolic process	BP	0.03701547354493	Dd_05611, Dd_05612, Dd_10480, Dd_12756, Dd_12757, Dd_13776
GO:0045821	0.000238932	0.999972	positive regulation of glycolytic process	BP	0.0370155	Dd_05611, Dd_05612, Dd_10480, Dd_12756, Dd_12757, Dd_13776
GO:2000173	0.000241386	0.999986	negative regulation of branching morphogenesis of a nerve	BP	0.0370978	Dd_07179, Dd_10975, Dd_13371, Dd_13511
GO:0051197	0.000242934	0.999972	positive regulation of coenzyme metabolic process	BP	0.0370978	Dd_05611, Dd_05612, Dd_10480, Dd_12756, Dd_12757, Dd_13776
GO:2000172	0.000250089	0.999986	regulation of branching morphogenesis of a nerve	BP	0.0379195	Dd_07179, Dd_10975, Dd_13371, Dd_13511
GO:0070011	0.000261644	0.999885	peptidase activity, acting on L-amino acid peptides	MF	0.0393922	Dd_01535, Dd_01592, Dd_01679, Dd_01710, Dd_02257, Dd_02417, Dd_02418, Dd_02419, Dd_03108, Dd_03205, Dd_03220, Dd_03824, Dd_05827, Dd_06306, Dd_06665, Dd_07281, Dd_07747, Dd_08470, Dd_09510, Dd_11289, Dd_11542, Dd_12269, Dd_12277, Dd_12502, Dd_12752, Dd_13019, Dd_13578, Dd_13595
GO:0045980	0.000273699	0.999967	negative regulation of nucleotide metabolic process	BP	0.0409189	Dd_05611, Dd_05612, Dd_10480, Dd_12756, Dd_12757, Dd_13776
GO:0098591	0.000313295	0.999991	external side of apical plasma membrane	CC	0.0465134	Dd_09702, Dd_09932, Dd_13165
GO:0031463	0.000329228	0.999941	Cul3-RING ubiquitin ligase complex	CC	0.0485418	Dd_00265, Dd_08098, Dd_10934, Dd_11553, Dd_12996, Dd_12997, Dd_12998, Dd_13577
GO:0051973	0.000340299	0.999948	positive regulation of telomerase activity	BP	0.0498305	Dd_04996, Dd_07280, Dd_08052, Dd_08073, Dd_10575, Dd_10976, Dd_11517
GO:0032212	0.000347146	0.999947	positive regulation of telomere maintenance via telomerase	BP	0.0504873	Dd_04996, Dd_07266, Dd_07280, Dd_08052, Dd_10575, Dd_10976, Dd_11517
GO:0010038	0.000354593	0.999841	response to metal ion	BP	0.051084	Dd_04821, Dd_04996, Dd_05732, Dd_05733, Dd_07266, Dd_07280, Dd_08052, Dd_08470, Dd_08505, Dd_08506, Dd_10041, Dd_10042, Dd_10575, Dd_10726, Dd_10976, Dd_11357, Dd_11476, Dd_11477, Dd_11517, Dd_12159, Dd_12350, Dd_12881, Dd_13049, Dd_13050, Dd_13151, Dd_13454, Dd_13565, Dd_13738
GO:0031826	0.000356028	0.999989	type 2A serotonin receptor binding	MF	0.051084	Dd_08695, Dd_08696, Dd_08697
GO:0008266	0.000360193	0.999944	poly(U) RNA binding	MF	0.0513371	Dd_01582, Dd_07267, Dd_08084, Dd_08681, Dd_11133, Dd_12430, Dd_12431
GO:0035062	0.000365666	0.999977	omega speckle	CC	0.051772	Dd_07266, Dd_08073, Dd_11517, Dd_12002
GO:0008233	0.000410713	0.999814	peptidase activity	MF	0.0577673	Dd_01535, Dd_01592, Dd_01679, Dd_01710, Dd_02257, Dd_02417, Dd_02418, Dd_02419, Dd_03108, Dd_03205, Dd_03220, Dd_03824, Dd_05827, Dd_06306, Dd_06665, Dd_07281, Dd_07747, Dd_08470, Dd_09510, Dd_11289, Dd_11542, Dd_12269, Dd_12277, Dd_12502, Dd_12752, Dd_13019, Dd_13578, Dd_13595
GO:0047391	0.000421761	0.999986	alkylglycerophosphoethanolamine phosphodiesterase activity	MF	0.0589335	Dd_08695, Dd_08696, Dd_08697
GO:0051194	0.000429048	0.999944	positive regulation of cofactor metabolic process	BP	0.0595625	Dd_05611, Dd_05612, Dd_10480, Dd_12756, Dd_12757, Dd_13776
GO:0071204	0.000463176	0.999969	histone pre-mRNA 3'end processing complex	CC	0.0638854	Dd_01827, Dd_10702, Dd_10703, Dd_12764
GO:0032205	0.000474563	0.999923	negative regulation of telomere maintenance	BP	0.0650364	Dd_04996, Dd_07266, Dd_07280, Dd_08052, Dd_10575, Dd_10976, Dd_11517
GO:0002542	0.000480241	0.999996	Factor XII activation	BP	0.0653953	Dd_07747, Dd_12277
GO:0007044	0.000493	0.999873	cell-substrate junction assembly	BP	0.0667079	Dd_04996, Dd_07266, Dd_07280, Dd_08052, Dd_08073, Dd_10575, Dd_10976, Dd_11517, Dd_12002, Dd_12269, Dd_13578
GO:0034587	0.000502725	0.999949	piRNA metabolic process	BP	0.067596	Dd_04765, Dd_05814, Dd_06483, Dd_06484, Dd_11626
GO:0017085	0.000514979	0.999916	response to insecticide	BP	0.0688109	Dd_04996, Dd_07266, Dd_07280, Dd_08052, Dd_10575, Dd_10976, Dd_11517
GO:0031821	0.000521447	0.999981	G protein-coupled serotonin receptor binding	MF	0.0692423	Dd_08695, Dd_08696, Dd_08697
GO:0060625	0.000608986	0.999956	regulation of protein deneddylation	BP	0.0803673	Dd_10041, Dd_10042, Dd_13049, Dd_13050
GO:0003334	0.000634104	0.999954	keratinocyte development	BP	0.0831688	Dd_07179, Dd_10975, Dd_13371, Dd_13511
GO:0019048	0.000645351	0.99989	modulation by virus of host morphology or physiology	BP	0.08412779741794	Dd_04996, Dd_07266, Dd_07280, Dd_08052, Dd_10575, Dd_10976, Dd_11517
GO:0002082	0.000656822	0.999907	regulation of oxidative phosphorylation	BP	0.0851042	Dd_05611, Dd_05612, Dd_10480, Dd_12756, Dd_12757, Dd_13776
GO:0051919	0.000674986	0.999993	positive regulation of fibrinolysis	BP	0.0869309	Dd_07747, Dd_12277
GO:0045901	0.000694457	0.999972	positive regulation of translational elongation	BP	0.088903	Dd_06600, Dd_08974, Dd_12450
GO:0019531	0.000698933	0.999972	oxalate transmembrane transporter activity	MF	0.0889434	Dd_06249, Dd_09812, Dd_09820
GO:0051972	0.000769194	0.999865	regulation of telomerase activity	BP	0.0973053	Dd_04996, Dd_07280, Dd_08052, Dd_08073, Dd_10575, Dd_10976, Dd_11517
GO:0051385	0.000815432	0.999855	response to mineralocorticoid	BP	0.102548	Dd_04996, Dd_07280, Dd_08052, Dd_08073, Dd_10575, Dd_10976, Dd_11517
GO:0048024	0.00085915	0.999705	regulation of mRNA splicing, via spliceosome	BP	0.107414	Dd_04996, Dd_06600, Dd_07266, Dd_07267, Dd_07280, Dd_08052, Dd_08073, Dd_08084, Dd_08974, Dd_10575, Dd_10976, Dd_11133, Dd_11517, Dd_12002, Dd_12450
GO:0060746	0.00092819	0.999925	parental behavior	BP	0.115371	Dd_08695, Dd_08696, Dd_08697, Dd_10735
GO:0006636	0.000941687	0.999889	unsaturated fatty acid biosynthetic process	BP	0.116372	Dd_06778, Dd_07528, Dd_09791, Dd_09792, Dd_12341
GO:0071364	0.000948971	0.999827	cellular response to epidermal growth factor stimulus	BP	0.11659796302269	Dd_04996, Dd_07266, Dd_07280, Dd_08052, Dd_10575, Dd_10976, Dd_11517
GO:0070849	0.000968041	0.999823	response to epidermal growth factor	BP	0.118261	Dd_04996, Dd_07266, Dd_07280, Dd_08052, Dd_10575, Dd_10976, Dd_11517
GO:0000380	0.00102351	0.999811	alternative mRNA splicing, via spliceosome	BP	0.124328	Dd_04996, Dd_07266, Dd_07280, Dd_08052, Dd_10575, Dd_10976, Dd_11517
GO:0032206	0.00103968	0.999779	positive regulation of telomere maintenance	BP	0.125578	Dd_04996, Dd_07266, Dd_07280, Dd_08052, Dd_08073, Dd_10575, Dd_10976, Dd_11517
GO:0035177	0.00106682	0.99995	larval foraging behavior	BP	0.128132	Dd_00229, Dd_00230, Dd_00231
GO:0006631	0.00109069	0.999528	fatty acid metabolic process	BP	0.130268	Dd_01605, Dd_03192, Dd_03411, Dd_05969, Dd_06778, Dd_06850, Dd_07528, Dd_07550, Dd_07747, Dd_07963, Dd_07974, Dd_08467, Dd_08871, Dd_09515, Dd_09528, Dd_09791, Dd_09792, Dd_10367, Dd_10995, Dd_10996, Dd_12277, Dd_12341
GO:0016060	0.00111888	0.999947	metarhodopsin inactivation	BP	0.132892	Dd_08695, Dd_08696, Dd_08697
GO:0072402	0.00113879	0.999945	response to DNA integrity checkpoint signaling	BP	0.132964	Dd_01607, Dd_08080, Dd_12539
GO:0072423	0.00113879	0.999945	response to DNA damage checkpoint signaling	BP	0.132964	Dd_01607, Dd_08080, Dd_12539
GO:1990170	0.00114233	0.999902	stress response to cadmium ion	BP	0.132964	Dd_10041, Dd_10042, Dd_13049, Dd_13050
GO:0010309	0.00114436	0.999945	acireductone dioxygenase [iron(II)-requiring] activity	MF	0.13296355196793	Dd_01170, Dd_01887, Dd_12665
GO:0045923	0.00117101	0.999815	positive regulation of fatty acid metabolic process	BP	0.13532427641847	Dd_05611, Dd_05612, Dd_10480, Dd_12756, Dd_12757, Dd_13776
GO:0033151	0.00118905	0.999897	V(D)J recombination	BP	0.136671	Dd_07179, Dd_10975, Dd_13371, Dd_13511
GO:0006398	0.00120078	0.999895	mRNA 3'-end processing by stem-loop binding and cleavage	BP	0.137281	Dd_01827, Dd_10702, Dd_10703, Dd_12764
GO:0086036	0.00121016	0.999849	regulation of cardiac muscle cell membrane potential	BP	0.13761723145474	Dd_01365, Dd_01529, Dd_03572, Dd_12346, Dd_12347
GO:0000781	0.00122782	0.999701	chromosome, telomeric region	CC	0.138887	Dd_04996, Dd_07266, Dd_07280, Dd_08052, Dd_08073, Dd_10575, Dd_10976, Dd_11517, Dd_12002
GO:0097501	0.00131833	0.999787	stress response to metal ion	BP	0.14834	Dd_10041, Dd_10042, Dd_10726, Dd_12881, Dd_13049, Dd_13050
GO:0072396	0.00132871	0.999933	response to cell cycle checkpoint signaling	BP	0.148726	Dd_01607, Dd_08080, Dd_12539
GO:0007635	0.00147149	0.999409	chemosensory behavior	BP	0.163572	Dd_04821, Dd_05732, Dd_05733, Dd_08505, Dd_08506, Dd_08695, Dd_08696, Dd_08697, Dd_11357, Dd_11476, Dd_11477, Dd_11845, Dd_12159, Dd_12350, Dd_13151, Dd_13454, Dd_13565, Dd_13738
GO:0044003	0.00148131	0.999709	modification by symbiont of host morphology or physiology	BP	0.163572	Dd_04996, Dd_07266, Dd_07280, Dd_08052, Dd_10575, Dd_10976, Dd_11517
GO:0050850	0.00148431	0.999806	positive regulation of calcium-mediated signaling	BP	0.16357195390136BP positive regulation of calcium-mediated signaling	Dd_08506, Dd_11476, Dd_12159, Dd_12350, Dd_13738
GO:2001171	0.00153549	0.999744	positive regulation of ATP biosynthetic process	BP	0.168345	Dd_05611, Dd_05612, Dd_10480, Dd_12756, Dd_12757, Dd_13776
GO:0019532	0.00162663	0.999911	oxalate transport	BP	0.177428	Dd_06249, Dd_09812, Dd_09820
GO:0021756	0.00170767	0.999836	striatum development	BP	0.185321	Dd_07179, Dd_10975, Dd_13371, Dd_13511
GO:0048671	0.00173702	0.999832	negative regulation of collateral sprouting	BP	0.187554	Dd_07179, Dd_10975, Dd_13371, Dd_13511
GO:0035196	0.00175436	0.999645	production of miRNAs involved in gene silencing by miRNA	BP	0.187654	Dd_04996, Dd_07280, Dd_08052, Dd_08073, Dd_10575, Dd_10976, Dd_11517
GO:0001227	0.00175569	0.999509	DNA-binding transcription repressor activity, RNA polymerase II-specific	MF	0.187654	Dd_05611, Dd_05612, Dd_07179, Dd_10480, Dd_10975, Dd_12756, Dd_12757, Dd_13371, Dd_13511, Dd_13776
GO:0099516	0.00176427	0.999698	ion antiporter activity	MF	0.187654	Dd_01365, Dd_01529, Dd_03572, Dd_06249, Dd_12346, Dd_12347
GO:0033260	0.00177395	0.99964	nuclear DNA replication	BP	0.187748	Dd_01827, Dd_03646, Dd_09136, Dd_09137, Dd_10702, Dd_10703, Dd_12764
GO:0000381	0.00178284	0.999428	regulation of alternative mRNA splicing, via spliceosome	BP	0.18776	Dd_04996, Dd_06600, Dd_07266, Dd_07280, Dd_08052, Dd_08073, Dd_08974, Dd_10575, Dd_10976, Dd_11517, Dd_12002, Dd_12450
GO:0070208	0.00186768	0.999893	protein heterotrimerization	BP	0.195731	Dd_08695, Dd_08696, Dd_08697
GO:0035722	0.00206087	0.999571	interleukin-12-mediated signaling pathway	BP	0.212847	Dd_04996, Dd_07280, Dd_08052, Dd_08073, Dd_10575, Dd_10976, Dd_11517
GO:0070671	0.00206087	0.999571	response to interleukin-12	BP	0.212847	Dd_04996, Dd_07280, Dd_08052, Dd_08073, Dd_10575, Dd_10976, Dd_11517
GO:0071349	0.00206087	0.999571	cellular response to interleukin-12	BP	0.212847	Dd_04996, Dd_07280, Dd_08052, Dd_08073, Dd_10575, Dd_10976, Dd_11517
GO:0015116	0.00209293	0.999875	sulfate transmembrane transporter activity	MF	0.21409	Dd_06249, Dd_09812, Dd_09820
GO:1902358	0.00209293	0.999875	sulfate transmembrane transport	BP	0.21409	Dd_06249, Dd_09812, Dd_09820
GO:0045187	0.002141	0.999551	regulation of circadian sleep/wake cycle, sleep	BP	0.217964	Dd_00265, Dd_08098, Dd_11553, Dd_12996, Dd_12997, Dd_12998, Dd_13577
GO:0050686	0.00215882	0.999546	negative regulation of mRNA processing	BP	0.218251	Dd_04996, Dd_07280, Dd_08052, Dd_08073, Dd_10575, Dd_10976, Dd_11517
GO:0046528	0.00217445	0.999777	imaginal disc fusion	BP	0.218251	Dd_01547, Dd_04899, Dd_08707, Dd_12535
GO:0046529	0.00217445	0.999777	imaginal disc fusion, thorax closure	BP	0.218251	Dd_01547, Dd_04899, Dd_08707, Dd_12535
GO:0006110	0.0022435	0.999598	regulation of glycolytic process	BP	0.223087	Dd_05611, Dd_05612, Dd_10480, Dd_12756, Dd_12757, Dd_13776
GO:0030811	0.0022435	0.999598	regulation of nucleotide catabolic process	BP	0.223087	Dd_05611, Dd_05612, Dd_10480, Dd_12756, Dd_12757, Dd_13776
GO:0008187	0.0022782	0.999517	poly-pyrimidine tract binding	MF	0.225489	Dd_01582, Dd_07267, Dd_08084, Dd_08681, Dd_11133, Dd_12430, Dd_12431
GO:0005811	0.00234077	0.999374	lipid droplet	CC	0.229692	Dd_01605, Dd_03192, Dd_05969, Dd_07550, Dd_07974, Dd_08871, Dd_09515, Dd_09528, Dd_10367
GO:0023041	0.00234215	0.999855	neuronal signal transduction	BP	0.229692	Dd_00229, Dd_00230, Dd_00231
GO:1904356	0.00243515	0.999407	regulation of telomere maintenance via telomere lengthening	BP	0.237722	Dd_04996, Dd_07266, Dd_07280, Dd_08052, Dd_08073, Dd_10575, Dd_10976, Dd_11517
GO:0042304	0.00271418	0.999494	regulation of fatty acid biosynthetic process	BP	0.263756	Dd_05611, Dd_05612, Dd_10480, Dd_12756, Dd_12757, Dd_13776
GO:0098900	0.00274013	0.9994	regulation of action potential	BP	0.265074	Dd_04996, Dd_07266, Dd_07280, Dd_08052, Dd_10575, Dd_10976, Dd_11517
GO:0007319	0.00275476	0.999819	negative regulation of oskar mRNA translation	BP	0.265288	Dd_07267, Dd_08084, Dd_11133
GO:0048027	0.00282576	0.999469	mRNA 5'-UTR binding	MF	0.270905	Dd_07266, Dd_07267, Dd_08073, Dd_08084, Dd_11133, Dd_12002
GO:0008543	0.00288268	0.999279	fibroblast growth factor receptor signaling pathway	BP	0.27512886298223	Dd_02799, Dd_04996, Dd_07266, Dd_07280, Dd_08052, Dd_10575, Dd_10976, Dd_11517
GO:0032204	0.00293717	0.999119	regulation of telomere maintenance	BP	0.279083	Dd_04996, Dd_07266, Dd_07280, Dd_08052, Dd_08073, Dd_10575, Dd_10976, Dd_11517, Dd_12269, Dd_13578
GO:0010837	0.00301558	0.999661	regulation of keratinocyte proliferation	BP	0.284805	Dd_07179, Dd_10975, Dd_13371, Dd_13511
GO:0032463	0.00302403	0.99966	negative regulation of protein homooligomerization	BP	0.28480484575411	Dd_07179, Dd_10975, Dd_13371, Dd_13511
GO:0015926	0.00319331	0.999635	glucosidase activity	MF	0.298265	Dd_05669, Dd_05670, Dd_09187, Dd_11341
GO:0043368	0.00320617	0.999633	positive T cell selection	BP	0.298265	Dd_07179, Dd_10975, Dd_13371, Dd_13511
GO:1903580	0.0032088	0.999382	positive regulation of ATP metabolic process	BP	0.298265	Dd_05611, Dd_05612, Dd_10480, Dd_12756, Dd_12757, Dd_13776
GO:0031639	0.0033294	0.999766	plasminogen activation	BP	0.307594	Dd_06306, Dd_07747, Dd_12277
GO:0032210	0.00333794	0.999242	regulation of telomere maintenance via telomerase	BP	0.30759434544783	Dd_04996, Dd_07266, Dd_07280, Dd_08052, Dd_10575, Dd_10976, Dd_11517
GO:0016811	0.00359813	0.998973	hydrolase activity, acting on carbon-nitrogen (but not peptide) bonds, in linear amides	MF	0.330148	Dd_01605, Dd_03192, Dd_05969, Dd_07550, Dd_07974, Dd_08871, Dd_09515, Dd_09528, Dd_10367
GO:0006269	0.00361696	0.999738	DNA replication, synthesis of RNA primer	BP	0.330457	Dd_03646, Dd_09136, Dd_09137
GO:0071028	0.00365969	0.999412	nuclear mRNA surveillance	BP	0.332938	Dd_04765, Dd_05814, Dd_06483, Dd_06484, Dd_11626
GO:0021879	0.00367581	0.999151	forebrain neuron differentiation	BP	0.332988	Dd_07179, Dd_08695, Dd_08696, Dd_08697, Dd_10975, Dd_13371, Dd_13511
GO:0030719	0.00372512	0.99926	P granule organization	BP	0.336031	Dd_04765, Dd_05814, Dd_06483, Dd_06484, Dd_11626, Dd_11844
GO:0016922	0.00377226	0.999389	nuclear receptor binding	MF	0.338168	Dd_03411, Dd_07963, Dd_08467, Dd_10995, Dd_10996
GO:0021877	0.00378044	0.999547	forebrain neuron fate commitment	BP	0.338168	Dd_07179, Dd_10975, Dd_13371, Dd_13511
GO:0015932	0.00384671	0.999104	nucleobase-containing compound transmembrane transporter activity	MF	0.341408	Dd_04996, Dd_07280, Dd_08052, Dd_10575, Dd_10976, Dd_11517, Dd_12002
GO:0002063	0.00386791	0.999713	chondrocyte development	BP	0.341408	Dd_03657, Dd_03658, Dd_03659
GO:0021544	0.00389168	0.99953	subpallium development	BP	0.341408	Dd_07179, Dd_10975, Dd_13371, Dd_13511
GO:2000401	0.00389279	0.999365	regulation of lymphocyte migration	BP	0.341408	Dd_01365, Dd_01529, Dd_03572, Dd_12346, Dd_12347
GO:1901568	0.00390998	0.998779	fatty acid derivative metabolic process	BP	0.341408	Dd_01605, Dd_03192, Dd_05969, Dd_06850, Dd_07550, Dd_07974, Dd_08871, Dd_09515, Dd_09528, Dd_10367
GO:0000723	0.00391248	0.998778	telomere maintenance	BP	0.341408	Dd_03646, Dd_04996, Dd_07280, Dd_08052, Dd_08073, Dd_09136, Dd_09137, Dd_10575, Dd_10976, Dd_11517
GO:0016363	0.00396813	0.998758	nuclear matrix	CC	0.343685	Dd_03646, Dd_04996, Dd_07280, Dd_08052, Dd_08073, Dd_09136, Dd_09137, Dd_10575, Dd_10976, Dd_11517
GO:0045634	0.00397073	0.999702	regulation of melanocyte differentiation	BP	0.343685	Dd_08695, Dd_08696, Dd_08697
GO:0030810	0.00401422	0.99919	positive regulation of nucleotide biosynthetic process	BP	0.34396179356649	Dd_05611, Dd_05612, Dd_10480, Dd_12756, Dd_12757, Dd_13776
GO:1900373	0.00401422	0.99919	positive regulation of purine nucleotide biosynthetic process	BP	0.343962	Dd_05611, Dd_05612, Dd_10480, Dd_12756, Dd_12757, Dd_13776
GO:0048670	0.00402219	0.999509	regulation of collateral sprouting	BP	0.343962	Dd_07179, Dd_10975, Dd_13371, Dd_13511
GO:0015491	0.00405348	0.999333	cation:cation antiporter activity	MF	0.345256	Dd_01365, Dd_01529, Dd_03572, Dd_12346, Dd_12347
GO:0015298	0.00433192	0.999276	solute:cation antiporter activity	MF	0.366503	Dd_01365, Dd_01529, Dd_03572, Dd_12346, Dd_12347
GO:0032200	0.00438652	0.998608	telomere organization	BP	0.366503	Dd_03646, Dd_04996, Dd_07280, Dd_08052, Dd_08073, Dd_09136, Dd_09137, Dd_10575, Dd_10976, Dd_11517
GO:0060158	0.00439716	0.999658	phospholipase C-activating dopamine receptor signaling pathway	BP	0.366503	Dd_08695, Dd_08696, Dd_08697
GO:0010037	0.00440566	0.999657	response to carbon dioxide	BP	0.366503	Dd_08695, Dd_08696, Dd_08697
GO:0071244	0.00440566	0.999657	cellular response to carbon dioxide	BP	0.366503	Dd_08695, Dd_08696, Dd_08697
GO:0003697	0.00440578	0.998508	single-stranded DNA binding	MF	0.366503	Dd_04996, Dd_07266, Dd_07267, Dd_07280, Dd_08052, Dd_08073, Dd_08084, Dd_10575, Dd_10976, Dd_11133, Dd_11517
GO:0009744	0.0048609	0.99898	response to sucrose	BP	0.402795	Dd_05611, Dd_05612, Dd_10480, Dd_12756, Dd_12757, Dd_13776
GO:0030723	0.00500406	0.999134	ovarian fusome organization	BP	0.412938	Dd_04765, Dd_05814, Dd_06483, Dd_06484, Dd_11626
GO:0005658	0.00502193	0.99959	alpha DNA polymerase:primase complex	CC	0.412938	Dd_03646, Dd_09136, Dd_09137
GO:0034607	0.00510802	0.99958	turning behavior involved in mating	BP	0.41681	Dd_00229, Dd_00230, Dd_00231
GO:0035178	0.00510802	0.99958	turning behavior	BP	0.41681	Dd_00229, Dd_00230, Dd_00231
GO:1905907	0.00517134	0.999573	negative regulation of amyloid fibril formation	BP	0.420373	Dd_03415, Dd_03417, Dd_03417-RB
GO:0036457	0.00542508	0.999993	keratohyalin granule	CC	0.437852	Dd_03220
GO:0004175	0.00542732	0.997603	endopeptidase activity	MF	0.437852	Dd_01535, Dd_01592, Dd_01679, Dd_02257, Dd_03108, Dd_03205, Dd_03220, Dd_06665, Dd_07747, Dd_08470, Dd_12269, Dd_12277, Dd_12502, Dd_12752, Dd_13019, Dd_13578, Dd_13595
GO:0016671	0.00546626	0.999539	oxidoreductase activity, acting on a sulfur group of donors, disulfide as acceptor	MF	0.439335	Dd_07064, Dd_09398, Dd_13799
GO:0048793	0.00550204	0.999027	pronephros development	BP	0.440555	Dd_03411, Dd_07963, Dd_08467, Dd_10995, Dd_10996
GO:0030422	0.00563809	0.998997	production of siRNA involved in RNA interference	BP	0.44949564854565	Dd_04765, Dd_05814, Dd_06483, Dd_06484, Dd_11626
GO:0070180	0.00567308	0.999515	large ribosomal subunit rRNA binding	MF	0.449496	Dd_06600, Dd_08974, Dd_12450
GO:1903430	0.00569188	0.999234	negative regulation of cell maturation	BP	0.449496	Dd_07179, Dd_10975, Dd_13371, Dd_13511
GO:0032460	0.00571107	0.999231	negative regulation of protein oligomerization	BP	0.449496	Dd_07179, Dd_10975, Dd_13371, Dd_13511
GO:0010035	0.00571883	0.996769	response to inorganic substance	BP	0.449496	Dd_04821, Dd_04996, Dd_05732, Dd_05733, Dd_07266, Dd_07280, Dd_08052, Dd_08470, Dd_08505, Dd_08506, Dd_08695, Dd_08696, Dd_08697, Dd_09867, Dd_10041, Dd_10042, Dd_10575, Dd_10726, Dd_10976, Dd_11357, Dd_11476, Dd_11477, Dd_11517, Dd_12159, Dd_12350, Dd_12881, Dd_13049, Dd_13050, Dd_13151, Dd_13454, Dd_13565, Dd_13738
GO:0048709	0.00574341	0.998561	oligodendrocyte differentiation	BP	0.449774	Dd_04996, Dd_07280, Dd_08052, Dd_08073, Dd_10575, Dd_10976, Dd_11517
GO:0034285	0.00594146	0.998701	response to disaccharide	BP	0.463586	Dd_05611, Dd_05612, Dd_10480, Dd_12756, Dd_12757, Dd_13776
GO:0016246	0.0061811	0.99794	RNA interference	BP	0.48053	Dd_04765, Dd_05663, Dd_05814, Dd_06483, Dd_06484, Dd_10726, Dd_11626, Dd_11844, Dd_11845, Dd_12881
GO:2000573	0.00623503	0.998229	positive regulation of DNA biosynthetic process	BP	0.482967	Dd_04996, Dd_07266, Dd_07280, Dd_08052, Dd_08073, Dd_10575, Dd_10976, Dd_11517
GO:0051560	0.00629084	0.998851	mitochondrial calcium ion homeostasis	BP	0.48553	Dd_01365, Dd_01529, Dd_03572, Dd_12346, Dd_12347
GO:0008272	0.00635658	0.999434	sulfate transport	BP	0.48884	Dd_06249, Dd_09812, Dd_09820
GO:0019103	0.00641924	0.999427	pyrimidine nucleotide binding	MF	0.491889	Dd_03646, Dd_09136, Dd_09137
GO:0051028	0.00645855	0.997574	mRNA transport	BP	0.493134	Dd_01827, Dd_04996, Dd_07280, Dd_08052, Dd_08073, Dd_10575, Dd_10702, Dd_10703, Dd_10976, Dd_11517, Dd_12002, Dd_12764
GO:0120111	0.00681404	0.998237	neuron projection cytoplasm	CC	0.518425	Dd_04996, Dd_07280, Dd_08052, Dd_08073, Dd_10575, Dd_10976, Dd_11517
GO:0006406	0.00711993	0.997428	mRNA export from nucleus	BP	0.536302	Dd_01827, Dd_04996, Dd_07280, Dd_08052, Dd_08073, Dd_10575, Dd_10702, Dd_10703, Dd_10976, Dd_11517, Dd_12764
GO:0071427	0.00711993	0.997428	mRNA-containing ribonucleoprotein complex export from nucleus	BP	0.536302	Dd_01827, Dd_04996, Dd_07280, Dd_08052, Dd_08073, Dd_10575, Dd_10702, Dd_10703, Dd_10976, Dd_11517, Dd_12764
GO:0001676	0.00712428	0.997743	long-chain fatty acid metabolic process	BP	0.536302	Dd_01605, Dd_03192, Dd_05969, Dd_07550, Dd_07974, Dd_08871, Dd_09515, Dd_09528, Dd_10367
GO:0042749	0.00716132	0.99813	regulation of circadian sleep/wake cycle	BP	0.537199	Dd_00265, Dd_08098, Dd_11553, Dd_12996, Dd_12997, Dd_12998, Dd_13577
GO:0045981	0.00722092	0.998356	positive regulation of nucleotide metabolic process	BP	0.53789591184047	Dd_05611, Dd_05612, Dd_10480, Dd_12756, Dd_12757, Dd_13776
GO:1900544	0.00722092	0.998356	positive regulation of purine nucleotide metabolic process	BP	0.537896	Dd_05611, Dd_05612, Dd_10480, Dd_12756, Dd_12757, Dd_13776
GO:0006272	0.00733242	0.999313	leading strand elongation	BP	0.544305	Dd_03646, Dd_09136, Dd_09137
GO:0055081	0.00738364	0.998311	anion homeostasis	BP	0.54621	Dd_05611, Dd_05612, Dd_10480, Dd_12756, Dd_12757, Dd_13776
GO:0006851	0.00757976	0.998552	mitochondrial calcium ion transmembrane transport	BP	0.55798399462205	Dd_01365, Dd_01529, Dd_03572, Dd_12346, Dd_12347
GO:0030717	0.00762109	0.998542	oocyte karyosome formation	BP	0.557984	Dd_04765, Dd_05814, Dd_06483, Dd_06484, Dd_11626
GO:0061988	0.00762109	0.998542	karyosome formation	BP	0.557984	Dd_04765, Dd_05814, Dd_06483, Dd_06484, Dd_11626
GO:0071027	0.00799733	0.998453	nuclear RNA surveillance	BP	0.583532	Dd_04765, Dd_05814, Dd_06483, Dd_06484, Dd_11626
GO:0021577	0.00834353	0.99964	hindbrain structural organization	BP	0.602623	Dd_10726, Dd_12881
GO:0021589	0.00834353	0.99964	cerebellum structural organization	BP	0.602623	Dd_10726, Dd_12881
GO:0060904	0.00834353	0.99964	regulation of protein folding in endoplasmic reticulum	BP	0.60262283764340	Dd_10726, Dd_12881
GO:0060756	0.00837777	0.999175	foraging behavior	BP	0.603058	Dd_00229, Dd_00230, Dd_00231
GO:0021872	0.00844313	0.997726	forebrain generation of neurons	BP	0.605724	Dd_07179, Dd_08695, Dd_08696, Dd_08697, Dd_10975, Dd_13371, Dd_13511
GO:0010446	0.00849463	0.998718	response to alkaline pH	BP	0.607381	Dd_05732, Dd_05733, Dd_11357, Dd_13565
GO:0050932	0.00853048	0.999155	regulation of pigment cell differentiation	BP	0.60791	Dd_08695, Dd_08696, Dd_08697
GO:0016027	0.00857777	0.999148	inaD signaling complex	CC	0.60925	Dd_08695, Dd_08696, Dd_08697
GO:0042711	0.00866372	0.999137	maternal behavior	BP	0.613317	Dd_08695, Dd_08696, Dd_08697
GO:0046673	0.00898376	0.999093	negative regulation of compound eye retinal cell programmed cell death	BP	0.633874	Dd_08695, Dd_08696, Dd_08697
GO:0007315	0.00904175	0.997026	pole plasm assembly	BP	0.635867	Dd_04765, Dd_05814, Dd_06483, Dd_06484, Dd_07267, Dd_08084, Dd_11133, Dd_11626, Dd_11844
GO:0032462	0.00935385	0.998548	regulation of protein homooligomerization	BP	0.654798	Dd_07179, Dd_10975, Dd_13371, Dd_13511
GO:0006379	0.0093722	0.997746	mRNA cleavage	BP	0.654798	Dd_01607, Dd_08080, Dd_10935, Dd_11844, Dd_12539, Dd_12638
GO:0002675	0.0095519	0.999557	positive regulation of acute inflammatory response	BP	0.66517956585160	Dd_07747, Dd_12277
GO:0016627	0.00989511	0.997592	oxidoreductase activity, acting on the CH-CH group of donors	MF	0.686843	Dd_03411, Dd_06850, Dd_07963, Dd_08467, Dd_10995, Dd_10996
GO:0046671	0.0100858	0.998937	negative regulation of retinal cell programmed cell death	BP	0.697817	Dd_08695, Dd_08696, Dd_08697
GO:0016458	0.0101734	0.994879	gene silencing	BP	0.698971	Dd_04765, Dd_04996, Dd_05663, Dd_05814, Dd_06483, Dd_06484, Dd_07280, Dd_08052, Dd_08073, Dd_08191, Dd_10575, Dd_10726, Dd_10976, Dd_11517, Dd_11626, Dd_11844, Dd_11845, Dd_12269, Dd_12881, Dd_13578
GO:2000810	0.0101949	0.998921	regulation of bicellular tight junction assembly	BP	0.69897105844166	Dd_00229, Dd_00230, Dd_00231
GO:0000244	0.0102006	0.998376	spliceosomal tri-snRNP complex assembly	BP	0.698971	Dd_03349, Dd_03350, Dd_03351, Dd_07286
GO:0043484	0.0103578	0.995375	regulation of RNA splicing	BP	0.707474	Dd_04996, Dd_06600, Dd_07266, Dd_07267, Dd_07280, Dd_08052, Dd_08073, Dd_08084, Dd_08974, Dd_10575, Dd_10976, Dd_11133, Dd_11517, Dd_12002, Dd_12450
GO:0030431	0.0105361	0.99645	sleep	BP	0.71736	Dd_00265, Dd_08098, Dd_10726, Dd_11553, Dd_12881, Dd_12996, Dd_12997, Dd_12998, Dd_13577
GO:0007390	0.0107519	0.998262	germ-band shortening	BP	0.729728	Dd_01547, Dd_04899, Dd_08707, Dd_12535
GO:0015297	0.0109263	0.997285	antiporter activity	MF	0.738343	Dd_01365, Dd_01529, Dd_03572, Dd_06249, Dd_12346, Dd_12347
GO:0097470	0.0109479	0.998811	ribbon synapse	CC	0.738343	Dd_00229, Dd_00230, Dd_00231
GO:0071025	0.0110301	0.997692	RNA surveillance	BP	0.741549	Dd_04765, Dd_05814, Dd_06483, Dd_06484, Dd_11626
GO:0051196	0.0113342	0.997161	regulation of coenzyme metabolic process	BP	0.759605	Dd_05611, Dd_05612, Dd_10480, Dd_12756, Dd_12757, Dd_13776
GO:2001169	0.0114337	0.997131	regulation of ATP biosynthetic process	BP	0.763698	Dd_05611, Dd_05612, Dd_10480, Dd_12756, Dd_12757, Dd_13776
GO:0072080	0.0114667	0.997121	nephron tubule development	BP	0.763698	Dd_02799, Dd_03411, Dd_07963, Dd_08467, Dd_10995, Dd_10996
GO:0010430	0.0115229	0.99941	fatty acid omega-oxidation	BP	0.765059	Dd_07747, Dd_12277
GO:0010608	0.0120957	0.992731	posttranscriptional regulation of gene expression	BP	0.80059953529029	Dd_03657, Dd_03658, Dd_03659, Dd_04765, Dd_04996, Dd_05663, Dd_05814, Dd_06483, Dd_06484, Dd_06600, Dd_07266, Dd_07267, Dd_07280, Dd_08052, Dd_08073, Dd_08081, Dd_08084, Dd_08681, Dd_08974, Dd_10466, Dd_10575, Dd_10726, Dd_10976, Dd_11133, Dd_11517, Dd_11626, Dd_11844, Dd_11845, Dd_12002, Dd_12430, Dd_12431, Dd_12450, Dd_12881
GO:0002688	0.0122529	0.997369	regulation of leukocyte chemotaxis	BP	0.808505	Dd_01365, Dd_01529, Dd_03572, Dd_12346, Dd_12347
GO:0007202	0.0123003	0.998605	activation of phospholipase C activity	BP	0.80913	Dd_08695, Dd_08696, Dd_08697
GO:0034606	0.0124066	0.998588	response to hermaphrodite contact	BP	0.811902	Dd_00229, Dd_00230, Dd_00231
GO:0043470	0.0124184	0.996828	regulation of carbohydrate catabolic process	BP	0.811902	Dd_05611, Dd_05612, Dd_10480, Dd_12756, Dd_12757, Dd_13776
GO:0015179	0.0125924	0.997278	L-amino acid transmembrane transporter activity	MF	0.820774	Dd_01183, Dd_03231, Dd_11127, Dd_13047, Dd_13048
GO:0051209	0.0126662	0.997258	release of sequestered calcium ion into cytosol	BP	0.821715	Dd_01365, Dd_01529, Dd_03572, Dd_12346, Dd_12347
GO:0045058	0.0126837	0.997849	T cell selection	BP	0.821715	Dd_07179, Dd_10975, Dd_13371, Dd_13511
GO:0035329	0.0129538	0.997789	hippo signaling	BP	0.836675	Dd_00229, Dd_00230, Dd_00231, Dd_02799
GO:1902475	0.0130842	0.997145	L-alpha-amino acid transmembrane transport	BP	0.842554	Dd_01183, Dd_03231, Dd_11127, Dd_13047, Dd_13048
GO:1903895	0.0133507	0.99926	negative regulation of IRE1-mediated unfolded protein response	BP	0.857129	Dd_10726, Dd_12881
GO:0034457	0.0135467	0.999243	Mpp10 complex	CC	0.867112	Dd_10306, Dd_10307
GO:0000096	0.0136038	0.996456	sulfur amino acid metabolic process	BP	0.868169	Dd_01170, Dd_01887, Dd_07064, Dd_09398, Dd_12665, Dd_13799
GO:0046685	0.0141155	0.995807	response to arsenic-containing substance	BP	0.898139	Dd_04996, Dd_07266, Dd_07280, Dd_08052, Dd_10575, Dd_10976, Dd_11517
GO:0044786	0.014222	0.995769	cell cycle DNA replication	BP	0.902233	Dd_01827, Dd_03646, Dd_09136, Dd_09137, Dd_10702, Dd_10703, Dd_12764
GO:0044344	0.0144235	0.995265	cellular response to fibroblast growth factor stimulus	BP	0.91168447027856	Dd_02799, Dd_04996, Dd_07266, Dd_07280, Dd_08052, Dd_10575, Dd_10976, Dd_11517
GO:0050684	0.0144563	0.993291	regulation of mRNA processing	BP	0.911684	Dd_04996, Dd_06600, Dd_07266, Dd_07267, Dd_07280, Dd_08052, Dd_08073, Dd_08084, Dd_08974, Dd_10575, Dd_10976, Dd_11133, Dd_11517, Dd_12002, Dd_12450
GO:0071774	0.0145634	0.995211	response to fibroblast growth factor	BP	0.915741	Dd_02799, Dd_04996, Dd_07266, Dd_07280, Dd_08052, Dd_10575, Dd_10976, Dd_11517
GO:0009268	0.0147806	0.99557	response to pH	BP	0.924554	Dd_05732, Dd_05733, Dd_08695, Dd_08696, Dd_08697, Dd_11357, Dd_13565
GO:1905906	0.0147901	0.998203	regulation of amyloid fibril formation	BP	0.924554	Dd_03415, Dd_03417, Dd_03417-RB
GO:0006405	0.0149458	0.993733	RNA export from nucleus	BP	0.931562	Dd_01827, Dd_04996, Dd_07266, Dd_07280, Dd_08052, Dd_08073, Dd_10575, Dd_10702, Dd_10703, Dd_10976, Dd_11517, Dd_12764
GO:0005849	0.0150838	0.99659	mRNA cleavage factor complex	CC	0.934784	Dd_01607, Dd_08080, Dd_10935, Dd_12539, Dd_12638
GO:0017022	0.0150849	0.994262	myosin binding	MF	0.934784	Dd_00265, Dd_08098, Dd_08666, Dd_11553, Dd_11934, Dd_12996, Dd_12997, Dd_12998, Dd_13122, Dd_13577
GO:0007210	0.015328	0.998112	serotonin receptor signaling pathway	BP	0.947101	Dd_08695, Dd_08696, Dd_08697
GO:1902474	0.0159935	0.997999	positive regulation of protein localization to synapse	BP	0.98537237063145	Dd_08695, Dd_08696, Dd_08697
GO:0045478	0.0163025	0.996242	fusome organization	BP	1	Dd_04765, Dd_05814, Dd_06483, Dd_06484, Dd_11626
GO:0055090	0.0163867	0.995555	acylglycerol homeostasis	BP	1	Dd_05611, Dd_05612, Dd_10480, Dd_12756, Dd_12757, Dd_13776
GO:0070328	0.0163867	0.995555	triglyceride homeostasis	BP	1	Dd_05611, Dd_05612, Dd_10480, Dd_12756, Dd_12757, Dd_13776
GO:0006403	0.0164471	0.991325	RNA localization	BP	1	Dd_01827, Dd_03657, Dd_03658, Dd_03659, Dd_04996, Dd_07266, Dd_07267, Dd_07280, Dd_08052, Dd_08073, Dd_08084, Dd_10575, Dd_10702, Dd_10703, Dd_10976, Dd_11133, Dd_11517, Dd_11845, Dd_12002, Dd_12764
GO:0015807	0.0164826	0.99619	L-amino acid transport	BP	1	Dd_01183, Dd_03231, Dd_11127, Dd_13047, Dd_13048
GO:0009735	0.0165314	0.999886	response to cytokinin	BP	1	Dd_08470
GO:1903311	0.0166734	0.991042	regulation of mRNA metabolic process	BP	1	Dd_03657, Dd_03658, Dd_03659, Dd_04996, Dd_06600, Dd_07266, Dd_07267, Dd_07280, Dd_08052, Dd_08073, Dd_08081, Dd_08083, Dd_08084, Dd_08974, Dd_10466, Dd_10575, Dd_10976, Dd_11133, Dd_11517, Dd_12002, Dd_12450
GO:1902477	0.0169551	0.997832	regulation of defense response to bacterium, incompatible interaction	BP	1	Dd_08695, Dd_08696, Dd_08697
GO:2000171	0.0170527	0.996843	negative regulation of dendrite development	BP	1	Dd_07179, Dd_10975, Dd_13371, Dd_13511
GO:0002353	0.0170749	0.99892	plasma kallikrein-kinin cascade	BP	1	Dd_07747, Dd_12277
GO:1904313	0.0171059	0.998917	response to methamphetamine hydrochloride	BP	1	Dd_10726, Dd_12881
GO:0046011	0.0175136	0.997733	regulation of oskar mRNA translation	BP	1	Dd_07267, Dd_08084, Dd_11133
GO:0002254	0.0175359	0.998875	kinin cascade	BP	1	Dd_07747, Dd_12277
GO:0060688	0.0180195	0.996609	regulation of morphogenesis of a branching structure	BP	1	Dd_07179, Dd_10975, Dd_13371, Dd_13511
GO:1904491	0.0182889	0.997594	protein localization to ciliary transition zone	BP	1	Dd_00229, Dd_00230, Dd_00231
GO:0030517	0.0183519	0.996527	negative regulation of axon extension	BP	1	Dd_07179, Dd_10975, Dd_13371, Dd_13511
GO:0001893	0.0185167	0.997552	maternal placenta development	BP	1	Dd_07267, Dd_08084, Dd_11133
GO:1904799	0.0185368	0.995587	regulation of neuron remodeling	BP	1	Dd_01372, Dd_07179, Dd_10975, Dd_13371, Dd_13511
GO:0070062	0.0185477	0.994187	extracellular exosome	CC	1	Dd_04996, Dd_07280, Dd_08052, Dd_08073, Dd_10575, Dd_10976, Dd_11517
GO:0051283	0.0185735	0.995577	negative regulation of sequestering of calcium ion	BP	1	Dd_01365, Dd_01529, Dd_03572, Dd_12346, Dd_12347
GO:0015499	0.0193317	0.999839	formate transmembrane transporter activity	MF	1	Dd_06249
GO:0015724	0.0193317	0.999839	formate transport	BP	1	Dd_06249
GO:1904480	0.019781	0.998646	positive regulation of intestinal absorption	BP	1	Dd_06829, Dd_13852
GO:1904731	0.019781	0.998646	positive regulation of intestinal lipid absorption	BP	1	Dd_06829, Dd_13852
GO:0045913	0.0199733	0.994341	positive regulation of carbohydrate metabolic process	BP	1	Dd_05611, Dd_05612, Dd_10480, Dd_12756, Dd_12757, Dd_13776
GO:0034046	0.0201159	0.997256	poly(G) binding	MF	1	Dd_07267, Dd_08084, Dd_11133
GO:0098789	0.0201763	0.997245	pre-mRNA cleavage required for polyadenylation	BP	1	Dd_01607, Dd_08080, Dd_12539
GO:0020037	0.0202445	0.995072	heme binding	MF	1	Dd_08072, Dd_10041, Dd_10042, Dd_13049, Dd_13050
GO:0006913	0.020877	0.988921	nucleocytoplasmic transport	BP	1	Dd_01827, Dd_04996, Dd_05611, Dd_05612, Dd_07266, Dd_07280, Dd_08052, Dd_08073, Dd_10480, Dd_10575, Dd_10702, Dd_10703, Dd_10976, Dd_11517, Dd_11845, Dd_12756, Dd_12757, Dd_12764, Dd_13776
GO:0046906	0.0210879	0.994813	tetrapyrrole binding	MF	1	Dd_08072, Dd_10041, Dd_10042, Dd_13049, Dd_13050
GO:0032482	0.021408	0.995757	Rab protein signal transduction	BP	1	Dd_01547, Dd_04899, Dd_08707, Dd_12535
GO:0071426	0.0218173	0.990765	ribonucleoprotein complex export from nucleus	BP	1	Dd_01827, Dd_04996, Dd_07280, Dd_08052, Dd_08073, Dd_10575, Dd_10702, Dd_10703, Dd_10976, Dd_11517, Dd_12764
GO:1903891	0.0219181	0.998414	regulation of ATF6-mediated unfolded protein response	BP	1	Dd_10726, Dd_12881
GO:0051169	0.0220793	0.988214	nuclear transport	BP	1	Dd_01827, Dd_04996, Dd_05611, Dd_05612, Dd_07266, Dd_07280, Dd_08052, Dd_08073, Dd_10480, Dd_10575, Dd_10702, Dd_10703, Dd_10976, Dd_11517, Dd_11845, Dd_12756, Dd_12757, Dd_12764, Dd_13776
GO:0007028	0.0223407	0.991482	cytoplasm organization	BP	1	Dd_04765, Dd_05814, Dd_06483, Dd_06484, Dd_07267, Dd_08084, Dd_11133, Dd_11626, Dd_11844
GO:0071166	0.0237471	0.989821	ribonucleoprotein complex localization	BP	1	Dd_01827, Dd_04996, Dd_07280, Dd_08052, Dd_08073, Dd_10575, Dd_10702, Dd_10703, Dd_10976, Dd_11517, Dd_12764
GO:0006273	0.0237724	0.996545	lagging strand elongation	BP	1	Dd_03646, Dd_09136, Dd_09137
GO:0046632	0.023833	0.995121	alpha-beta T cell differentiation	BP	1	Dd_07179, Dd_10975, Dd_13371, Dd_13511
GO:0002562	0.0243633	0.994979	somatic diversification of immune receptors via germline recombination within a single locus	BP	1	Dd_07179, Dd_10975, Dd_13371, Dd_13511
GO:0016810	0.0245966	0.990468	hydrolase activity, acting on carbon-nitrogen (but not peptide) bonds	MF	1	Dd_01605, Dd_03192, Dd_05969, Dd_07550, Dd_07974, Dd_08871, Dd_09515, Dd_09528, Dd_10367
GO:0043230	0.0252422	0.991585	extracellular organelle	CC	1	Dd_04996, Dd_07280, Dd_08052, Dd_08073, Dd_10575, Dd_10976, Dd_11517
GO:1903561	0.0252422	0.991585	extracellular vesicle	CC	1	Dd_04996, Dd_07280, Dd_08052, Dd_08073, Dd_10575, Dd_10976, Dd_11517
GO:0035195	0.0254227	0.991513	gene silencing by miRNA	BP	1	Dd_04996, Dd_07280, Dd_08052, Dd_08073, Dd_10575, Dd_10976, Dd_11517
GO:0030727	0.0256174	0.993378	germarium-derived female germ-line cyst formation	BP	1	Dd_04765, Dd_05814, Dd_06483, Dd_06484, Dd_11626
GO:0016702	0.0256249	0.996167	oxidoreductase activity, acting on single donors with incorporation of molecular oxygen, incorporation of two atoms of oxygen	MF	1	Dd_01170, Dd_01887, Dd_12665
GO:0016444	0.0258155	0.994586	somatic cell DNA recombination	BP	1	Dd_07179, Dd_10975, Dd_13371, Dd_13511
GO:0007076	0.0264321	0.994416	mitotic chromosome condensation	BP	1	Dd_01827, Dd_10702, Dd_10703, Dd_12764
GO:0008258	0.0265001	0.994397	head involution	BP	1	Dd_01547, Dd_04899, Dd_08707, Dd_12535
GO:0009567	0.0266143	0.999678	double fertilization forming a zygote and endosperm	BP	1	Dd_09068
GO:0016701	0.0267644	0.995929	oxidoreductase activity, acting on single donors with incorporation of molecular oxygen	MF	1	Dd_01170, Dd_01887, Dd_12665
GO:0043601	0.0268372	0.995915	nuclear replisome	CC	1	Dd_03646, Dd_09136, Dd_09137
GO:0008584	0.02712	0.990017	male gonad development	BP	1	Dd_04996, Dd_07266, Dd_07280, Dd_08052, Dd_08073, Dd_10575, Dd_10976, Dd_11517
GO:0046546	0.02712	0.990017	development of primary male sexual characteristics	BP	1	Dd_04996, Dd_07266, Dd_07280, Dd_08052, Dd_08073, Dd_10575, Dd_10976, Dd_11517
GO:0046669	0.0272748	0.995822	regulation of compound eye retinal cell programmed cell death	BP	1	Dd_08695, Dd_08696, Dd_08697
GO:0035845	0.0290062	0.995451	photoreceptor cell outer segment organization	BP	1	Dd_00229, Dd_00230, Dd_00231
GO:0046668	0.0293068	0.995385	regulation of retinal cell programmed cell death	BP	1	Dd_08695, Dd_08696, Dd_08697
GO:2000278	0.0293659	0.989029	regulation of DNA biosynthetic process	BP	1	Dd_04996, Dd_07266, Dd_07280, Dd_08052, Dd_08073, Dd_10575, Dd_10976, Dd_11517
GO:0051193	0.0295809	0.990844	regulation of cofactor metabolic process	BP	1	Dd_05611, Dd_05612, Dd_10480, Dd_12756, Dd_12757, Dd_13776
GO:0042391	0.0301247	0.983376	regulation of membrane potential	BP	1	Dd_00113, Dd_01365, Dd_01529, Dd_03572, Dd_04996, Dd_06249, Dd_06829, Dd_07266, Dd_07280, Dd_08052, Dd_08695, Dd_08696, Dd_08697, Dd_10575, Dd_10976, Dd_11517, Dd_12346, Dd_12347, Dd_13852
GO:0004190	0.0307752	0.995062	aspartic-type endopeptidase activity	MF	1	Dd_01592, Dd_02257, Dd_08470
GO:0098787	0.0309966	0.995013	mRNA cleavage involved in mRNA processing	BP	1	Dd_01607, Dd_08080, Dd_12539
GO:0007597	0.0311956	0.997267	blood coagulation, intrinsic pathway	BP	1	Dd_07747, Dd_12277
GO:0030894	0.0313095	0.994943	replisome	CC	1	Dd_03646, Dd_09136, Dd_09137
GO:1901890	0.0315679	0.994885	positive regulation of cell junction assembly	BP	1	Dd_00229, Dd_00230, Dd_00231
GO:0032258	0.0320983	0.999523	protein localization by the Cvt pathway	BP	1	Dd_02257
GO:0070001	0.0330189	0.994556	aspartic-type peptidase activity	MF	1	Dd_01592, Dd_02257, Dd_08470
GO:0030216	0.033158	0.990834	keratinocyte differentiation	BP	1	Dd_03220, Dd_07179, Dd_10975, Dd_13371, Dd_13511
GO:0048026	0.0335443	0.994435	positive regulation of mRNA splicing, via spliceosome	BP	1	Dd_07267, Dd_08084, Dd_11133
GO:0016925	0.0339099	0.992266	protein sumoylation	BP	1	Dd_07179, Dd_10975, Dd_13371, Dd_13511
GO:0048135	0.0339745	0.990548	female germ-line cyst formation	BP	1	Dd_04765, Dd_05814, Dd_06483, Dd_06484, Dd_11626
GO:0002200	0.0347369	0.992018	somatic diversification of immune receptors	BP	1	Dd_07179, Dd_10975, Dd_13371, Dd_13511
GO:0003723	0.0348116	0.975635	RNA binding	MF	1	Dd_01582, Dd_01607, Dd_01827, Dd_03349, Dd_03350, Dd_03351, Dd_03657, Dd_03658, Dd_03659, Dd_04765, Dd_04815, Dd_04996, Dd_05814, Dd_06483, Dd_06484, Dd_06600, Dd_07266, Dd_07267, Dd_07280, Dd_07286, Dd_08052, Dd_08073, Dd_08080, Dd_08081, Dd_08083, Dd_08084, Dd_08681, Dd_08974, Dd_10306, Dd_10307, Dd_10466, Dd_10575, Dd_10702, Dd_10703, Dd_10935, Dd_10976, Dd_11133, Dd_11517, Dd_11626, Dd_11845,…
GO:1904729	0.0349959	0.996737	regulation of intestinal lipid absorption	BP	1	Dd_06829, Dd_13852
GO:0003725	0.0358088	0.987174	double-stranded RNA binding	MF	1	Dd_04996, Dd_07266, Dd_07280, Dd_08052, Dd_10575, Dd_10976, Dd_11517
GO:0010863	0.0358346	0.993902	positive regulation of phospholipase C activity	BP	1	Dd_08695, Dd_08696, Dd_08697
GO:0036499	0.0361365	0.99657	PERK-mediated unfolded protein response	BP	1	Dd_10726, Dd_12881
GO:0072697	0.0362537	0.993802	protein localization to cell cortex	BP	1	Dd_03657, Dd_03658, Dd_03659
GO:0071241	0.0365819	0.982598	cellular response to inorganic substance	BP	1	Dd_04996, Dd_07266, Dd_07280, Dd_08052, Dd_08695, Dd_08696, Dd_08697, Dd_10575, Dd_10726, Dd_10976, Dd_11517, Dd_12881
GO:0035770	0.0373472	0.97926	ribonucleoprotein granule	CC	1	Dd_01607, Dd_03657, Dd_03658, Dd_03659, Dd_04996, Dd_07267, Dd_07280, Dd_08052, Dd_08073, Dd_08080, Dd_08084, Dd_10575, Dd_10976, Dd_11133, Dd_11517, Dd_11844, Dd_12002, Dd_12539
GO:1990440	0.0376158	0.996351	positive regulation of transcription from RNA polymerase II promoter in response to endoplasmic reticulum stress	BP	1	Dd_10726, Dd_12881
GO:1905804	0.0382886	0.999311	positive regulation of cellular response to manganese ion	BP	1	Dd_09867
GO:0033077	0.0390212	0.990702	T cell differentiation in thymus	BP	1	Dd_07179, Dd_10975, Dd_13371, Dd_13511
GO:0014057	0.0390288	0.993133	positive regulation of acetylcholine secretion, neurotransmission	BP	1	Dd_08695, Dd_08696, Dd_08697
GO:2000580	0.0393353	0.996089	regulation of ATP-dependent microtubule motor activity, plus-end-directed	BP	1	Dd_01372, Dd_13376
GO:2000582	0.0393353	0.996089	positive regulation of ATP-dependent microtubule motor activity, plus-end-directed	BP	1	Dd_01372, Dd_13376
GO:0036464	0.0398568	0.978114	cytoplasmic ribonucleoprotein granule	CC	1	Dd_01607, Dd_03657, Dd_03658, Dd_03659, Dd_04996, Dd_07267, Dd_07280, Dd_08052, Dd_08073, Dd_08080, Dd_08084, Dd_10575, Dd_10976, Dd_11133, Dd_11517, Dd_11844, Dd_12539
GO:0007314	0.0399076	0.983172	oocyte anterior/posterior axis specification	BP	1	Dd_04765, Dd_05814, Dd_06483, Dd_06484, Dd_07267, Dd_08084, Dd_11133, Dd_11626, Dd_11844
GO:0008358	0.0399076	0.983172	maternal determination of anterior/posterior axis, embryo	BP	1	Dd_04765, Dd_05814, Dd_06483, Dd_06484, Dd_07267, Dd_08084, Dd_11133, Dd_11626, Dd_11844
GO:0042475	0.040744	0.99016	odontogenesis of dentin-containing tooth	BP	1	Dd_07179, Dd_10975, Dd_13371, Dd_13511
GO:0019395	0.0414929	0.98467	fatty acid oxidation	BP	1	Dd_03411, Dd_07747, Dd_07963, Dd_08467, Dd_10995, Dd_10996, Dd_12277
GO:1900371	0.0424501	0.985712	regulation of purine nucleotide biosynthetic process	BP	1	Dd_05611, Dd_05612, Dd_10480, Dd_12756, Dd_12757, Dd_13776
GO:0043267	0.0426539	0.992229	negative regulation of potassium ion transport	BP	1	Dd_08695, Dd_08696, Dd_08697
GO:0030808	0.0433692	0.985329	regulation of nucleotide biosynthetic process	BP	1	Dd_05611, Dd_05612, Dd_10480, Dd_12756, Dd_12757, Dd_13776
GO:0007213	0.0442193	0.991829	G protein-coupled acetylcholine receptor signaling pathway	BP	1	Dd_08695, Dd_08696, Dd_08697
GO:0060211	0.0442823	0.991812	regulation of nuclear-transcribed mRNA poly(A) tail shortening	BP	1	Dd_08081, Dd_08083, Dd_10466
GO:0016917	0.0443459	0.995293	GABA receptor activity	MF	1	Dd_06829, Dd_13852
GO:0014041	0.0444665	0.986711	regulation of neuron maturation	BP	1	Dd_01372, Dd_07179, Dd_10975, Dd_13371, Dd_13511
GO:0095500	0.0445828	0.991735	acetylcholine receptor signaling pathway	BP	1	Dd_08695, Dd_08696, Dd_08697
GO:1903831	0.0445828	0.991735	signal transduction involved in cellular response to ammonium ion	BP	1	Dd_08695, Dd_08696, Dd_08697
GO:1905144	0.0445828	0.991735	response to acetylcholine	BP	1	Dd_08695, Dd_08696, Dd_08697
GO:1905145	0.0445828	0.991735	cellular response to acetylcholine	BP	1	Dd_08695, Dd_08696, Dd_08697
GO:0016059	0.0449894	0.991629	deactivation of rhodopsin mediated signaling	BP	1	Dd_08695, Dd_08696, Dd_08697
GO:0014056	0.0459181	0.991387	regulation of acetylcholine secretion, neurotransmission	BP	1	Dd_08695, Dd_08696, Dd_08697
GO:0006448	0.0463664	0.991269	regulation of translational elongation	BP	1	Dd_06600, Dd_08974, Dd_12450
GO:0090074	0.0463911	0.99495	negative regulation of protein homodimerization activity	BP	1	Dd_10726, Dd_12881
GO:1903897	0.0469449	0.994856	regulation of PERK-mediated unfolded protein response	BP	1	Dd_10726, Dd_12881
GO:0034440	0.0481791	0.981624	lipid oxidation	BP	1	Dd_03411, Dd_07747, Dd_07963, Dd_08467, Dd_10995, Dd_10996, Dd_12277
GO:0032459	0.0484683	0.987633	regulation of protein oligomerization	BP	1	Dd_07179, Dd_10975, Dd_13371, Dd_13511
GO:0035437	0.0489734	0.994506	maintenance of protein localization in endoplasmic reticulum	BP	1	Dd_10726, Dd_12881
GO:0016056	0.0492678	0.990498	rhodopsin mediated signaling pathway	BP	1	Dd_08695, Dd_08696, Dd_08697
GO:0032592	0.0495491	0.984752	integral component of mitochondrial membrane	CC	1	Dd_01365, Dd_01529, Dd_03572, Dd_12346, Dd_12347
