# Supplementary material for: Evolution of parasitism genes in the plant parasitic nematodes
Source: Sci Rep. 2024 Feb 14;14:3733. doi: 10.1038/s41598-024-54330-3 (PMC10866927; doi:10.1038/s41598-024-54330-3)
Supplement: Supplementary file 4 — Supplementary Information 4. [file 41598_2024_54330_MOESM4_ESM.xlsx]

## Sheet: Table S3
Table S3. The Annotation Results of Enriched Rapidly Evolving Genes in the Ditylenchus dipsaci genome.
Category	Over represented pvalue	Under represented pvalue	Term	Gene ontology	Over represented FDR	Gene ids
GO:0070137	1.11217e-73	1	ubiquitin-like protein-specific endopeptidase activity	MF	1.18885e-69	jg14795, jg2319, jg21501, jg12184, jg4486, jg9405, jg15294, jg15177, jg15190, jg16844, jg25538, jg88, jg2409.1, jg2409.2, jg18066, jg11900, jg23297, jg11947, jg11952, jg19881, jg19880, jg19729, jg24995, jg11369, jg25872, jg19551, jg17426, jg22427, jg6794, jg6792, jg15886, jg5060, jg15900, jg10710, jg24063, jg7830, jg20733, jg3280, jg22960, jg26360, jg15654, jg5438, jg15783, jg14183, jg17082, jg27…
GO:0070139	1.11217e-73	1	SUMO-specific endopeptidase activity	MF	1.18885e-69	jg14795, jg2319, jg21501, jg12184, jg4486, jg9405, jg15294, jg15177, jg15190, jg16844, jg25538, jg88, jg2409.1, jg2409.2, jg18066, jg11900, jg23297, jg11947, jg11952, jg19881, jg19880, jg19729, jg24995, jg11369, jg25872, jg19551, jg17426, jg22427, jg6794, jg6792, jg15886, jg5060, jg15900, jg10710, jg24063, jg7830, jg20733, jg3280, jg22960, jg26360, jg15654, jg5438, jg15783, jg14183, jg17082, jg27…
GO:0016929	1.91582e-73	1	SUMO-specific protease activity	MF	1.36528e-69	jg14795, jg2319, jg21501, jg12184, jg4486, jg9405, jg15294, jg15177, jg15190, jg16844, jg25538, jg88, jg2409.1, jg2409.2, jg18066, jg11900, jg23297, jg11947, jg11952, jg19881, jg19880, jg19729, jg24995, jg11369, jg25872, jg19551, jg17426, jg22427, jg6794, jg6792, jg15886, jg5060, jg15900, jg10710, jg24063, jg7830, jg20733, jg3280, jg22960, jg26360, jg15654, jg5438, jg15783, jg14183, jg17082, jg27…
GO:0070138	1.10768e-72	1	ubiquitin-like protein-specific isopeptidase activity	MF	4.73623e-69	jg14795, jg2319, jg21501, jg12184, jg4486, jg9405, jg15294, jg15177, jg15190, jg16844, jg25538, jg88, jg2409.1, jg2409.2, jg18066, jg11900, jg23297, jg11947, jg11952, jg19881, jg19880, jg19729, jg24995, jg11369, jg25872, jg19551, jg17426, jg22427, jg6794, jg6792, jg15886, jg5060, jg15900, jg10710, jg24063, jg7830, jg20733, jg3280, jg22960, jg26360, jg15654, jg5438, jg15783, jg14183, jg17082, jg27…
GO:0070140	1.10768e-72	1	SUMO-specific isopeptidase activity	MF	4.73623e-69	jg14795, jg2319, jg21501, jg12184, jg4486, jg9405, jg15294, jg15177, jg15190, jg16844, jg25538, jg88, jg2409.1, jg2409.2, jg18066, jg11900, jg23297, jg11947, jg11952, jg19881, jg19880, jg19729, jg24995, jg11369, jg25872, jg19551, jg17426, jg22427, jg6794, jg6792, jg15886, jg5060, jg15900, jg10710, jg24063, jg7830, jg20733, jg3280, jg22960, jg26360, jg15654, jg5438, jg15783, jg14183, jg17082, jg27…
GO:0016926	2.1386e-71	1	protein desumoylation	BP	7.6202e-68	jg14795, jg2319, jg21501, jg12184, jg4486, jg9405, jg15294, jg15177, jg15190, jg16844, jg25538, jg88, jg2409.1, jg2409.2, jg18066, jg11900, jg23297, jg11947, jg11952, jg19881, jg19880, jg19729, jg24995, jg11369, jg25872, jg19551, jg17426, jg22427, jg6794, jg6792, jg15886, jg5060, jg15900, jg10710, jg24063, jg7830, jg20733, jg3280, jg22960, jg26360, jg15654, jg5438, jg15783, jg14183, jg17082, jg27…
GO:0070122	6.20837e-52	1	isopeptidase activity	MF	1.89612e-48	jg14795, jg2319, jg21501, jg12184, jg4486, jg9405, jg15294, jg15177, jg15190, jg16844, jg25538, jg88, jg2409.1, jg2409.2, jg18066, jg11900, jg23297, jg11947, jg11952, jg19881, jg19880, jg19729, jg24995, jg11369, jg25872, jg19551, jg17426, jg22427, jg6794, jg6792, jg15886, jg5060, jg15900, jg10710, jg24063, jg7830, jg20733, jg3280, jg22960, jg26360, jg15654, jg5438, jg15783, jg14183, jg17082, jg27…
GO:0016925	2.71535e-42	1	protein sumoylation	BP	7.25643e-39	jg2319, jg21501, jg12184, jg4486, jg13178, jg15294, jg12119, jg15177, jg15190, jg16844, jg25538, jg25551, jg17813, jg18066, jg11900, jg23297, jg11952, jg19881, jg19880, jg19729, jg24995, jg19551, jg17485, jg17426, jg6794, jg6792, jg15886, jg26294, jg5060, jg5022, jg8785.1, jg8785.2, jg15900, jg10710, jg24069, jg24063, jg22647, jg20733, jg22960, jg26360, jg15654, jg5438, jg15783, jg14183, jg8070, …
GO:0010724	2.42324e-41	1	regulation of definitive erythrocyte differentiation	BP	5.75627e-38	jg12184, jg15190, jg16844, jg25538, jg18066, jg11900, jg23297, jg11952, jg19881, jg19880, jg19729, jg24995, jg19551, jg17426, jg6794, jg15886, jg5060, jg15900, jg24063, jg20733, jg22960, jg26360, jg15654, jg5438, jg15783, jg14183, jg16359, jg9153, jg16446, jg22248, jg24545, jg20673.1, jg20673.2, jg4065, jg11878, jg23666, jg2982.1, jg2982.2, jg1832.1, jg1832.2, jg8850, jg12434, jg21570
GO:1904331	2.30967e-35	1	regulation of error-prone translesion synthesis	BP	4.48894e-32	jg12184, jg15190, jg16844, jg25538, jg18066, jg11900, jg23297, jg11952, jg19881, jg19880, jg19729, jg24995, jg19551, jg17426, jg6794, jg15886, jg5060, jg24063, jg20733, jg22960, jg26360, jg15654, jg5438, jg15783, jg14183, jg16359, jg9153, jg16446, jg22248, jg24545, jg20673.1, jg20673.2, jg11878, jg23666, jg2982.1, jg2982.2, jg1832.1, jg1832.2, jg8850, jg12434, jg21570
GO:1904333	2.30967e-35	1	positive regulation of error-prone translesion synthesis	BP	4.48894e-32	jg12184, jg15190, jg16844, jg25538, jg18066, jg11900, jg23297, jg11952, jg19881, jg19880, jg19729, jg24995, jg19551, jg17426, jg6794, jg15886, jg5060, jg24063, jg20733, jg22960, jg26360, jg15654, jg5438, jg15783, jg14183, jg16359, jg9153, jg16446, jg22248, jg24545, jg20673.1, jg20673.2, jg11878, jg23666, jg2982.1, jg2982.2, jg1832.1, jg1832.2, jg8850, jg12434, jg21570
GO:0002181	7.26636e-26	1	cytoplasmic translation	BP	1.29456e-22	jg9924, jg4707, jg4711, jg17211, jg15275, jg4448, jg7412, jg7413, jg15207, jg12599, jg4331, jg12071, jg15061, jg12069, jg12329, jg25469.1, jg25469.2, jg17819, jg3752, jg17864, jg16166, jg17739, jg5604, jg25135, jg23764, jg21148, jg21144, jg21146, jg25179, jg21296, jg2454, jg5590, jg5596, jg11314, jg19677, jg19614.1, jg19614.2, jg11499, jg11171, jg11170, jg11209, jg1016, jg20642, jg24608, jg20049,…
GO:0022626	1.16584e-24	1	cytosolic ribosome	CC	1.91727e-21	jg9915, jg9912, jg9911, jg9913, jg9924, jg4707, jg4711, jg17211, jg15275, jg4448, jg7412, jg7413, jg15207, jg12599, jg4331, jg12071, jg15061, jg12069, jg12329, jg17819, jg17864, jg16166, jg17739, jg5604, jg25135, jg23764, jg21148, jg21144, jg21146, jg25179, jg21296, jg2454, jg5590, jg5596, jg11314, jg19677, jg19614.1, jg19614.2, jg11499, jg11171, jg11170, jg11209, jg1016, jg20642, jg24608, jg2004…
GO:0019783	3.85795e-22	1	ubiquitin-like protein-specific protease activity	MF	5.89136e-19	jg14795, jg2319, jg21501, jg12184, jg4486, jg9405, jg15294, jg15177, jg15190, jg16844, jg25538, jg88, jg2409.1, jg2409.2, jg18066, jg11900, jg23297, jg11947, jg11952, jg19881, jg19880, jg19748, jg19729, jg24995, jg11369, jg25872, jg19551, jg17426, jg22427, jg6794, jg6792, jg15886, jg8771.1, jg8771.2, jg8771.3, jg5060, jg15900, jg10710, jg24063, jg22645, jg26413, jg7830, jg20733, jg3280, jg22960, …
GO:2001022	5.73268e-22	1	positive regulation of response to DNA damage stimulus	BP	8.17059e-19	jg737, jg12184, jg15190, jg16844, jg13308, jg13307, jg25538, jg1599, jg31, jg17712.1, jg17712.2, jg18066, jg5387, jg11900, jg23297, jg11952, jg5565, jg19881, jg19880, jg19729, jg24995, jg19551, jg17426, jg22476, jg8498, jg6794, jg15886, jg24638, jg5060, jg20148, jg10595, jg24063, jg13432, jg3225, jg20733, jg22960, jg26360, jg15654, jg7506, jg7562, jg8275, jg5438, jg22865, jg22869, jg15783, jg4598…
GO:0045739	3.4588e-20	1	positive regulation of DNA repair	BP	4.6216e-17	jg737, jg12184, jg15190, jg16844, jg13308, jg13307, jg25538, jg1599, jg18066, jg11900, jg23297, jg11952, jg5565, jg19881, jg19880, jg19729, jg24995, jg19551, jg17426, jg8498, jg6794, jg15886, jg5060, jg20148, jg10595, jg24063, jg13432, jg3225, jg20733, jg22960, jg26360, jg15654, jg7506, jg5438, jg15783, jg4598, jg14183, jg16359, jg9153, jg16446, jg22248, jg18608, jg24545, jg20673.1, jg20673.2, jg…
GO:0004197	8.53051e-20	1	cysteine-type endopeptidase activity	MF	1.07279e-16	jg14795, jg25331, jg2319, jg21501, jg12184, jg4486, jg9405, jg15294, jg15177, jg15190, jg16844, jg25538, jg88, jg2409.1, jg2409.2, jg18066, jg11900, jg23297, jg11947, jg11952, jg19881, jg19880, jg19729, jg24995, jg11369, jg25872, jg19551, jg17426, jg22427, jg6794, jg6792, jg15886, jg5060, jg15900, jg10710, jg10271, jg24063, jg7830, jg20733, jg3280, jg22960, jg26360, jg15654, jg3629, jg5438, jg157…
GO:0022627	1.34946e-19	1	cytosolic small ribosomal subunit	CC	1.60279e-16	jg4707, jg4711, jg17211, jg7412, jg7413, jg15207, jg4331, jg12071, jg15061, jg12069, jg17819, jg17864, jg17739, jg25135, jg23764, jg25179, jg19677, jg19614.1, jg19614.2, jg11171, jg11170, jg20642, jg24608, jg20049, jg10595, jg18389, jg18388, jg22155, jg22693, jg22697, jg24009, jg24010, jg5196, jg7854, jg26712, jg7992, jg13645, jg26337, jg7506, jg20857, jg3626, jg3625, jg6215, jg6214, jg24081, jg4…
GO:2000059	2.63189e-18	1	negative regulation of ubiquitin-dependent protein catabolic process	BP	2.96143e-15	jg2082, jg14504, jg12184, jg15190, jg16844, jg12307, jg12308, jg5971, jg25538, jg16166, jg17739, jg21148, jg21144, jg21146, jg18066, jg11900, jg23297, jg11952, jg19881, jg19880, jg19729, jg24995, jg19551, jg17426, jg8430, jg6794, jg15886, jg5060, jg13953, jg15900, jg22693, jg22697, jg24063, jg20733, jg22960, jg26360, jg15654, jg14261, jg20857, jg5438, jg15783, jg14183, jg5471, jg24801, jg16359, j…
GO:0018205	1.44102e-17	1	peptidyl-lysine modification	BP	1.54038e-14	jg14795, jg2319, jg21501, jg12184, jg4486, jg9405, jg13178, jg15294, jg12119, jg15177, jg15158, jg2010, jg15190, jg23995, jg23996, jg16844, jg12307, jg12308, jg25572, jg25571, jg25569, jg25584, jg25586, jg25583, jg16900, jg25538, jg25551, jg88, jg17822.1, jg17822.2, jg17813, jg17857, jg23182, jg2561, jg19080.1, jg19080.2, jg2409.1, jg2409.2, jg18066, jg4212, jg11900, jg21782, jg23297, jg11947, jg…
GO:0032435	2.44845e-16	1	negative regulation of proteasomal ubiquitin-dependent protein catabolic process	BP	2.48816e-13	jg2082, jg14504, jg12184, jg15190, jg16844, jg12307, jg12308, jg5971, jg25538, jg18066, jg11900, jg23297, jg11952, jg19881, jg19880, jg19729, jg24995, jg19551, jg17426, jg6794, jg15886, jg5060, jg13953, jg15900, jg24063, jg20733, jg22960, jg26360, jg15654, jg5438, jg15783, jg14183, jg16359, jg9153, jg16446, jg22248, jg24545, jg20673.1, jg20673.2, jg4065, jg11878, jg23666, jg12777, jg12778, jg1277…
GO:0003735	2.56043e-16	1	structural constituent of ribosome	MF	2.48816e-13	jg9924, jg4707, jg4711, jg19165, jg17211, jg14471, jg23940, jg15275, jg4448, jg7412, jg7413, jg15207, jg12599, jg4331, jg12071, jg15061, jg12069, jg12329, jg17819, jg17864, jg16166, jg17739, jg5604, jg25135, jg23764, jg21148, jg21144, jg21146, jg25179, jg21296, jg2454, jg5590, jg5596, jg11314, jg19677, jg19614.1, jg19614.2, jg11499, jg11171, jg11170, jg11209, jg6618.1, jg6618.2, jg6618.3, jg1016,…
GO:0005924	8.54724e-16	1	cell-substrate adherens junction	CC	7.94484e-13	jg761, jg14505.1, jg14505.2, jg12184, jg15294, jg15177, jg13097, jg15190, jg12345, jg13108, jg13107, jg13106, jg13104, jg12324, jg12325, jg12346, jg12347, jg16844, jg3918, jg25538, jg25015.1, jg25015.2, jg18066, jg25079, jg11900, jg23297, jg11952, jg19881, jg19880, jg19776, jg19729, jg11339, jg11386, jg24995, jg9173, jg19551, jg9177, jg17407.1, jg17407.2, jg17426, jg17409, jg17412, jg17413, jg174…
GO:0005925	9.97486e-16	1	focal adhesion	CC	8.88552e-13	jg761, jg14505.1, jg14505.2, jg12184, jg15294, jg15177, jg13097, jg15190, jg12345, jg13108, jg13107, jg13106, jg13104, jg12324, jg12325, jg12346, jg12347, jg16844, jg3918, jg25538, jg25015.1, jg25015.2, jg18066, jg25079, jg11900, jg23297, jg11952, jg19881, jg19880, jg19776, jg19729, jg11339, jg11386, jg24995, jg9173, jg19551, jg9177, jg17407.1, jg17407.2, jg17426, jg17409, jg17412, jg17413, jg174…
GO:0006919	2.61667e-15	1	activation of cysteine-type endopeptidase activity involved in apoptotic process	BP	2.23767e-12	jg12184, jg15294, jg12126, jg15177, jg15190, jg16844, jg25538, jg17772, jg18066, jg11900, jg23297, jg11952, jg19881, jg19880, jg19729, jg24995, jg19551, jg17426, jg26282, jg6794, jg6792, jg15886, jg5060, jg15900, jg10271, jg24063, jg20733, jg20902, jg22960, jg26360, jg15654, jg3629, jg5438, jg15783, jg3641.1, jg3641.2, jg14183, jg17082, jg16359, jg9153, jg16446, jg22248, jg24545, jg20673.1, jg206…
GO:0045646	7.36027e-15	1	regulation of erythrocyte differentiation	BP	6.01565e-12	jg12184, jg15190, jg16844, jg25538, jg17730, jg18066, jg11900, jg23297, jg11952, jg19881, jg19880, jg19729, jg25994, jg24995, jg19551, jg17426, jg6794, jg15886, jg5060, jg20636, jg20638, jg15900, jg24063, jg20733, jg22960, jg26360, jg15654, jg507, jg5438, jg15783, jg14183, jg16359, jg9153, jg16446, jg22248, jg24545, jg20673.1, jg20673.2, jg4065, jg11878, jg23666, jg2982.1, jg2982.2, jg636, jg1832…
GO:0008234	7.5973e-15	1	cysteine-type peptidase activity	MF	6.01565e-12	jg14795, jg25331, jg2319, jg21501, jg12184, jg4486, jg9405, jg15294, jg15177, jg15190, jg16844, jg25538, jg88, jg2409.1, jg2409.2, jg18066, jg11900, jg23297, jg11947, jg11952, jg19881, jg19880, jg19748, jg19729, jg24995, jg11369, jg25872, jg19551, jg17426, jg22427, jg6794, jg6792, jg15886, jg8771.1, jg8771.2, jg8771.3, jg5060, jg15900, jg10710, jg10271, jg24063, jg22645, jg26413, jg7830, jg20733,…
GO:0044445	1.90701e-14	1	cytosolic part	CC	1.45607e-11	jg9915, jg9912, jg9911, jg9913, jg9924, jg4707, jg4711, jg17211, jg15275, jg4448, jg7412, jg7413, jg15207, jg12599, jg4331, jg12071, jg15061, jg12069, jg12329, jg17819, jg17864, jg16166, jg17739, jg5604, jg25135, jg23764, jg21148, jg21144, jg21146, jg25179, jg21296, jg2454, jg21874.1, jg21874.2, jg21882, jg5590, jg5596, jg19693, jg11314, jg19677, jg19614.1, jg19614.2, jg11499, jg11171, jg11170, j…
GO:0044391	6.10298e-14	1	ribosomal subunit	CC	4.49916e-11	jg9924, jg4707, jg4711, jg19165, jg17211, jg14471, jg23940, jg15275, jg4448, jg7412, jg7413, jg15207, jg12599, jg4331, jg12071, jg15061, jg12069, jg12329, jg17819, jg17864, jg16166, jg17739, jg5604, jg25135, jg23764, jg21148, jg21144, jg21146, jg25179, jg21296, jg2454, jg5590, jg5596, jg11314, jg19677, jg19614.1, jg19614.2, jg11499, jg11171, jg11170, jg11209, jg6618.1, jg6618.2, jg6618.3, jg1016,…
GO:1903051	2.06601e-13	1	negative regulation of proteolysis involved in cellular protein catabolic process	BP	1.47231e-10	jg2082, jg14504, jg12184, jg15190, jg16844, jg12307, jg12308, jg5971, jg25538, jg16166, jg17739, jg21148, jg21144, jg21146, jg18066, jg11900, jg23297, jg11952, jg19881, jg19880, jg19729, jg24995, jg19551, jg17426, jg8430, jg6794, jg15886, jg5060, jg13953, jg15900, jg22693, jg22697, jg24063, jg20733, jg22960, jg26360, jg15654, jg14261, jg20857, jg5438, jg15783, jg14183, jg5471, jg24801, jg16359, j…
GO:2001020	3.54327e-13	1	regulation of response to DNA damage stimulus	BP	2.4436e-10	jg20451, jg737, jg20446, jg2319, jg12184, jg12121, jg15190, jg16844, jg3909, jg13308, jg13307, jg25538, jg17822.1, jg17822.2, jg1599, jg31, jg17712.1, jg17712.2, jg2542, jg18066, jg5387, jg11900, jg23297, jg11952, jg5565, jg19881, jg19880, jg19729, jg24995, jg11369, jg19551, jg17426, jg22476, jg8498, jg6794, jg15886, jg24638, jg5060, jg20148, jg10595, jg18361, jg8173, jg10245, jg10232, jg24063, j…
GO:0006282	4.17785e-13	1	regulation of DNA repair	BP	2.7912e-10	jg20451, jg737, jg20446, jg12184, jg15190, jg16844, jg13308, jg13307, jg25538, jg17822.1, jg17822.2, jg1599, jg18066, jg11900, jg23297, jg11952, jg5565, jg19881, jg19880, jg19729, jg24995, jg19551, jg17426, jg8498, jg6794, jg15886, jg5060, jg20148, jg10595, jg8173, jg24063, jg13432, jg3225, jg20733, jg22960, jg26360, jg15654, jg7506, jg5438, jg15783, jg4598, jg14183, jg10962.1, jg10962.2, jg10961…
GO:0030055	1.08043e-12	1	cell-substrate junction	CC	6.99955e-10	jg761, jg14505.1, jg14505.2, jg12184, jg15294, jg15177, jg13097, jg15190, jg12345, jg13108, jg13107, jg13106, jg13104, jg12324, jg12325, jg12346, jg12347, jg16844, jg3918, jg25538, jg25015.1, jg25015.2, jg18066, jg25079, jg11900, jg23297, jg11952, jg19881, jg19880, jg19776, jg19729, jg11339, jg11386, jg24995, jg9173, jg19551, jg9177, jg17407.1, jg17407.2, jg17426, jg17409, jg17412, jg17413, jg174…
GO:0005853	2.42755e-12	1	eukaryotic translation elongation factor 1 complex	CC	1.52643e-09	jg9049, jg14466, jg23923.2, jg23923.3, jg23923.4, jg12013, jg23856, jg17919, jg17920, jg17440, jg17432, jg6581, jg18349, jg15689, jg18773, jg18775, jg4979, jg11868, jg2989, jg12420
GO:0015935	4.46753e-12	1	small ribosomal subunit	CC	2.72889e-09	jg4707, jg4711, jg19165, jg17211, jg14471, jg23940, jg7412, jg7413, jg15207, jg4331, jg12071, jg15061, jg12069, jg17819, jg17864, jg17739, jg25135, jg23764, jg25179, jg19677, jg19614.1, jg19614.2, jg11171, jg11170, jg6618.1, jg6618.2, jg6618.3, jg20642, jg24608, jg20049, jg10595, jg18389, jg18388, jg22155, jg22693, jg22697, jg24009, jg24010, jg5196, jg7854, jg26712, jg7992, jg13645, jg26337, jg75…
GO:0030466	5.26812e-12	1	chromatin silencing at silent mating-type cassette	BP	3.12853e-09	jg14795, jg9405, jg88, jg2409.1, jg2409.2, jg11947, jg25872, jg22427, jg3280, jg14246, jg14241, jg2705, jg20531.1, jg20531.2, jg1823, jg14864
GO:0006412	6.45173e-12	1	translation	BP	3.69888e-09	jg9915, jg9912, jg9911, jg9913, jg9924, jg4707, jg4711, jg19165, jg722.1, jg722.2, jg722.3, jg17211, jg17215, jg14471, jg9049, jg14466, jg23923.2, jg23923.3, jg23923.4, jg23940, jg12013, jg15275, jg4448, jg7412, jg7413, jg15207, jg12599, jg4331, jg12071, jg15061, jg12069, jg12329, jg25469.1, jg25469.2, jg17819, jg3753, jg3752, jg17864, jg3762, jg3761, jg16166, jg17739, jg21203, jg5604, jg5390, jg…
GO:0000001	6.57456e-12	1	mitochondrion inheritance	BP	3.69888e-09	jg17215, jg14542.1, jg25127, jg18096, jg4140.1, jg4140.2, jg4142, jg9259.1, jg9259.2, jg10836, jg16760, jg11564, jg11563, jg7292, jg656.1, jg656.2, jg656.3, jg607
GO:1901799	7.20534e-12	1	negative regulation of proteasomal protein catabolic process	BP	3.94982e-09	jg2082, jg14504, jg12184, jg15190, jg16844, jg12307, jg12308, jg5971, jg25538, jg18066, jg11900, jg23297, jg11952, jg19881, jg19880, jg19729, jg24995, jg19551, jg17426, jg6794, jg15886, jg5060, jg13953, jg15900, jg24063, jg20733, jg22960, jg26360, jg15654, jg5438, jg15783, jg14183, jg16359, jg9153, jg16446, jg22248, jg24545, jg20673.1, jg20673.2, jg4065, jg11878, jg23666, jg12777, jg12778, jg1277…
GO:0005840	1.47834e-11	1	ribosome	CC	7.90137e-09	jg9915, jg9912, jg9911, jg9913, jg9924, jg4707, jg4711, jg19165, jg17211, jg14471, jg23940, jg15275, jg4448, jg7412, jg7413, jg15207, jg12599, jg4331, jg12071, jg15061, jg12069, jg12329, jg17819, jg17864, jg16166, jg17739, jg5604, jg25135, jg23764, jg21148, jg21144, jg21146, jg25179, jg21296, jg2454, jg11937, jg5590, jg5596, jg11314, jg19677, jg19614.1, jg19614.2, jg11499, jg11171, jg11170, jg112…
GO:1902512	3.18497e-11	1	positive regulation of apoptotic DNA fragmentation	BP	1.66077e-08	jg14542.1, jg25127, jg18096, jg4140.1, jg4140.2, jg4142, jg9259.1, jg9259.2, jg10836, jg16760, jg7292, jg656.1, jg656.2, jg656.3, jg607
GO:1903626	5.19599e-11	1	positive regulation of DNA catabolic process	BP	2.64488e-08	jg14542.1, jg25127, jg18096, jg4140.1, jg4140.2, jg4142, jg9259.1, jg9259.2, jg10836, jg16760, jg7292, jg656.1, jg656.2, jg656.3, jg607
GO:0060712	5.94484e-11	1	spongiotrophoblast layer development	BP	2.95569e-08	jg2319, jg4379, jg4382, jg4386, jg4380, jg11389, jg11369, jg7830, jg5716, jg5715, jg20378, jg910, jg908, jg18822, jg18821, jg18823, jg3434, jg184, jg19430, jg21672, jg21748
GO:0022413	1.72809e-10	1	reproductive process in single-celled organism	BP	8.39658e-08	jg21636, jg12739, jg17701, jg25166, jg11130, jg20052, jg20079, jg20075, jg20077, jg8028, jg14246, jg14241, jg8635
GO:0043043	1.8563e-10	1	peptide biosynthetic process	BP	8.81907e-08	jg9915, jg9912, jg9911, jg9913, jg9924, jg4707, jg4711, jg19165, jg722.1, jg722.2, jg722.3, jg17211, jg17215, jg14471, jg9049, jg14466, jg23923.2, jg23923.3, jg23923.4, jg23940, jg12013, jg15275, jg4448, jg7412, jg7413, jg15207, jg12599, jg4331, jg12071, jg15061, jg12069, jg12329, jg25469.1, jg25469.2, jg17819, jg3753, jg3752, jg17864, jg3762, jg3761, jg16166, jg17739, jg21203, jg5604, jg5390, jg…
GO:1903363	2.22309e-10	1	negative regulation of cellular protein catabolic process	BP	1.0332e-07	jg2082, jg14504, jg12184, jg15190, jg16844, jg12307, jg12308, jg5971, jg25538, jg16166, jg17739, jg21148, jg21144, jg21146, jg18066, jg11900, jg23297, jg11952, jg19881, jg19880, jg19729, jg24995, jg19551, jg17426, jg8430, jg6794, jg15886, jg5060, jg13953, jg15900, jg22693, jg22697, jg24063, jg20733, jg22960, jg26360, jg15654, jg14261, jg20857, jg5438, jg15783, jg14183, jg5471, jg24801, jg16359, j…
GO:0070646	3.69123e-10	1	protein modification by small protein removal	BP	1.67904e-07	jg21636, jg14795, jg2319, jg21501, jg25389, jg12184, jg4486, jg9405, jg15294, jg15177, jg15190, jg16844, jg12307, jg12308, jg25584, jg25586, jg25583, jg25538, jg88, jg17813, jg25404.2, jg17701, jg25166, jg2409.1, jg2409.2, jg18066, jg11900, jg23297, jg11947, jg11952, jg19881, jg19880, jg19748, jg19729, jg25994, jg24995, jg11369, jg25872, jg19551, jg11130, jg26264, jg17426, jg22427, jg6794, jg6792…
GO:1905242	1.49064e-09	1	response to 3,3',5-triiodo-L-thyronine	BP	6.63926e-07	jg25398, jg25372.1, jg15378, jg12016, jg15146, jg25489, jg25003, jg19845, jg26259, jg26250, jg26252, jg26260, jg11131, jg17378, jg15566, jg15567, jg203, jg3419, jg16645, jg16644, jg4053, jg11857, jg1676
GO:1901300	1.60349e-09	1	positive regulation of hydrogen peroxide-mediated programmed cell death	BP	6.99612e-07	jg14542.1, jg25127, jg18096, jg4140.1, jg4140.2, jg4142, jg9259.1, jg9259.2, jg10836, jg16760, jg7292, jg656.1, jg656.2, jg656.3, jg607
GO:0032505	1.68827e-09	1	reproduction of a single-celled organism	BP	7.21869e-07	jg21636, jg12739, jg17701, jg25166, jg11130, jg20052, jg20079, jg20075, jg20077, jg8028, jg14246, jg14241, jg8635
GO:0035234	2.0468e-09	1	ectopic germ cell programmed cell death	BP	8.58011e-07	jg14542.1, jg25127, jg18096, jg4140.1, jg4140.2, jg4142, jg9259.1, jg9259.2, jg10836, jg16760, jg7292, jg656.1, jg656.2, jg656.3, jg607
GO:1900119	2.91327e-09	1	positive regulation of execution phase of apoptosis	BP	1.19774e-06	jg14542.1, jg25127, jg18096, jg4140.1, jg4140.2, jg4142, jg9259.1, jg9259.2, jg10595, jg10836, jg7506, jg4598, jg22094.1, jg22094.2, jg22095, jg16760, jg6855, jg7292, jg656.1, jg656.2, jg656.3, jg607
GO:0005635	3.27854e-09	1	nuclear envelope	CC	1.32249e-06	jg12958.1, jg12958.2, jg12957.1, jg12957.2, jg12951, jg21649, jg14795, jg23403, jg14411, jg14410, jg9826, jg9814, jg2319, jg12642, jg12641, jg12645, jg12655, jg12654.1, jg12654.2, jg12687, jg21501, jg12184, jg4486, jg13159, jg13157, jg9405, jg13160, jg4449, jg4447.1, jg4447.2, jg4447.3, jg15294, jg15177, jg15190, jg16844, jg13114, jg13115, jg13116, jg25538, jg88, jg17862, jg31, jg17712.1, jg17712…
GO:0042177	4.76458e-09	1	negative regulation of protein catabolic process	BP	1.88633e-06	jg2082, jg14504, jg12184, jg13083.1, jg13083.2, jg15190, jg16844, jg12307, jg12308, jg5971, jg25538, jg16166, jg17739, jg21170.1, jg21170.2, jg21148, jg21144, jg21146, jg18066, jg11900, jg23297, jg11952, jg19881, jg19880, jg19729, jg24995, jg19551, jg17426, jg8430, jg6794, jg15886, jg5060, jg20141.2, jg20141.3, jg20143, jg13953, jg15900, jg22693, jg22697, jg24063, jg20733, jg22960, jg26360, jg156…
GO:0005643	6.35184e-09	1	nuclear pore	CC	2.46902e-06	jg12958.1, jg12958.2, jg12957.1, jg12957.2, jg12951, jg23403, jg14411, jg14410, jg9826, jg9814, jg2319, jg12687, jg21501, jg4486, jg13159, jg13157, jg13160, jg4449, jg4447.1, jg4447.2, jg4447.3, jg17862, jg2453, jg2451, jg2452, jg11369, jg11168, jg15876, jg15903, jg15901, jg15907, jg10710, jg7954, jg7830, jg5717, jg3534, jg9448, jg9449, jg9447, jg18819, jg18505, jg18504, jg18506, jg3434, jg16867,…
GO:0030437	6.73421e-09	1	ascospore formation	BP	2.53152e-06	jg21636, jg12739, jg17701, jg25166, jg11130, jg20052, jg20079, jg20075, jg20077, jg8028, jg8635
GO:0006342	6.74946e-09	1	chromatin silencing	BP	2.53152e-06	jg14795, jg24931, jg23731, jg14484, jg14539, jg7440, jg7438, jg15331, jg9405, jg2010, jg12335, jg25471, jg13308, jg13307, jg19947, jg3719.1, jg3719.2, jg88, jg71, jg25428, jg2579, jg19080.1, jg19080.2, jg23773, jg2409.1, jg2409.2, jg11947, jg11955.2, jg23004, jg23009, jg25872, jg26258, jg17486, jg22427, jg26297.1, jg26297.2, jg13893, jg13592, jg15524, jg3280, jg13631, jg26820, jg22733, jg14201.1,…
GO:0034293	7.335e-09	1	sexual sporulation	BP	2.65788e-06	jg21636, jg12739, jg17701, jg25166, jg11130, jg20052, jg20079, jg20075, jg20077, jg8028, jg14128, jg8635
GO:0043935	7.335e-09	1	sexual sporulation resulting in formation of a cellular spore	BP	2.65788e-06	jg21636, jg12739, jg17701, jg25166, jg11130, jg20052, jg20079, jg20075, jg20077, jg8028, jg14128, jg8635
GO:0000786	1.27415e-08	1	nucleosome	CC	4.54002e-06	jg7448, jg3719.1, jg3719.2, jg17735, jg17721, jg18244, jg18242, jg18014, jg4112, jg1056, jg10363, jg8583, jg8581, jg9487, jg9486, jg2839, jg2837, jg20274, jg14128, jg16572, jg18871, jg18562, jg2805, jg2806, jg21420, jg2902, jg694
GO:1902510	1.49871e-08	1	regulation of apoptotic DNA fragmentation	BP	5.25259e-06	jg14542.1, jg25127, jg18096, jg4140.1, jg4140.2, jg4142, jg9259.1, jg9259.2, jg10836, jg16760, jg7292, jg656.1, jg656.2, jg656.3, jg607
GO:1990715	1.57702e-08	1	mRNA CDS binding	MF	5.32849e-06	jg12947, jg12121, jg10245, jg10232, jg10498, jg24240, jg26184, jg26182, jg24593, jg14023, jg1369, jg9223, jg24420, jg154, jg2816, jg841, jg12795, jg691, jg4157
GO:0004825	1.59513e-08	1	methionine-tRNA ligase activity	MF	5.32849e-06	jg722.1, jg722.2, jg722.3, jg21203, jg1536, jg8323, jg8322.1, jg8322.2, jg18889, jg18864, jg21673
GO:0006431	1.59513e-08	1	methionyl-tRNA aminoacylation	BP	5.32849e-06	jg722.1, jg722.2, jg722.3, jg21203, jg1536, jg8323, jg8322.1, jg8322.2, jg18889, jg18864, jg21673
GO:0022625	1.6519e-08	1	cytosolic large ribosomal subunit	CC	5.43321e-06	jg9924, jg15275, jg4448, jg12599, jg12329, jg16166, jg5604, jg21148, jg21144, jg21146, jg21296, jg2454, jg5590, jg5596, jg11314, jg11499, jg11209, jg1016, jg10690, jg10689, jg1452, jg10752, jg13575, jg15528, jg22183, jg3203, jg14261, jg16260, jg7510, jg26380, jg5325, jg26379, jg16217, jg15709, jg26677, jg24724, jg18709, jg22214, jg22246, jg24411.1, jg24411.2, jg9137, jg18659, jg16510, jg16503, jg…
GO:0048311	1.88707e-08	1	mitochondrion distribution	BP	6.11268e-06	jg17215, jg14542.1, jg15028, jg12307, jg12308, jg25127, jg18096, jg4118, jg4140.1, jg4140.2, jg4142, jg26259, jg26250, jg26252, jg26260, jg9259.1, jg9259.2, jg10836, jg15566, jg15567, jg203, jg20942.1, jg20942.2, jg3419, jg16645, jg16644, jg16760, jg11857, jg11564, jg11563, jg7292, jg656.1, jg656.2, jg656.3, jg607, jg19312
GO:1903624	1.99394e-08	1	regulation of DNA catabolic process	BP	6.36246e-06	jg14542.1, jg25127, jg18096, jg4140.1, jg4140.2, jg4142, jg9259.1, jg9259.2, jg10836, jg16760, jg7292, jg656.1, jg656.2, jg656.3, jg607
GO:0034399	2.14232e-08	1	nuclear periphery	CC	6.73539e-06	jg12947, jg14795, jg21609, jg737, jg13159, jg13157, jg9405, jg13160, jg12126, jg23338, jg23336.2, jg23336.3, jg23336.4, jg1210, jg88, jg5945, jg1599, jg17765, jg5625, jg23774, jg2409.1, jg2409.2, jg18085, jg11947, jg5565, jg17605, jg25872, jg11400, jg11452, jg17486, jg22427, jg20148, jg6745, jg10557.1, jg10557.2, jg10556, jg10583, jg10584, jg10595, jg10586, jg22689, jg22694, jg22698.1, jg22698.2,…
GO:0000788	2.23561e-08	1	nuclear nucleosome	CC	6.92683e-06	jg7448, jg18244, jg18242, jg18014, jg1056, jg10363, jg8583, jg8581, jg9487, jg9486, jg2839, jg2837, jg20274, jg14128, jg16572, jg18871, jg18562, jg2805, jg2806, jg21420
GO:1905206	2.38039e-08	1	positive regulation of hydrogen peroxide-induced cell death	BP	7.27006e-06	jg14542.1, jg25127, jg18096, jg4140.1, jg4140.2, jg4142, jg9259.1, jg9259.2, jg10836, jg16760, jg7292, jg656.1, jg656.2, jg656.3, jg607
GO:1901033	2.77646e-08	1	positive regulation of response to reactive oxygen species	BP	8.31333e-06	jg14542.1, jg25127, jg18096, jg4140.1, jg4140.2, jg4142, jg9259.1, jg9259.2, jg10836, jg16760, jg7292, jg656.1, jg656.2, jg656.3, jg607
GO:2001040	2.79976e-08	1	positive regulation of cellular response to drug	BP	8.31333e-06	jg14542.1, jg25127, jg18096, jg4140.1, jg4140.2, jg4142, jg9259.1, jg9259.2, jg10836, jg16760, jg7292, jg656.1, jg656.2, jg656.3, jg607
GO:1900117	2.89623e-08	1	regulation of execution phase of apoptosis	BP	8.48198e-06	jg14542.1, jg25127, jg18096, jg4140.1, jg4140.2, jg4142, jg9259.1, jg9259.2, jg10595, jg10836, jg7506, jg4598, jg22094.1, jg22094.2, jg22095, jg16425, jg16432, jg16433, jg16760, jg6855, jg7292, jg656.1, jg656.2, jg656.3, jg607
GO:0005642	3.6178e-08	1	annulate lamellae	CC	1.0452e-05	jg4449, jg4447.1, jg4447.2, jg4447.3, jg5717, jg3534, jg18819, jg18505, jg18504, jg18506, jg1197, jg8607, jg13284, jg13286
GO:0043280	3.68629e-08	1	positive regulation of cysteine-type endopeptidase activity involved in apoptotic process	BP	1.05079e-05	jg12184, jg15294, jg12126, jg15177, jg15190, jg16844, jg25538, jg17772, jg18066, jg11900, jg23297, jg11952, jg19881, jg19880, jg19729, jg24995, jg19551, jg17426, jg26282, jg6794, jg6792, jg15886, jg5060, jg10676, jg15900, jg10595, jg10271, jg24063, jg20733, jg20902, jg24180, jg22960, jg26360, jg15654, jg7506, jg3629, jg5438, jg15783, jg5835, jg3641.1, jg3641.2, jg4598, jg14183, jg17082, jg16359, …
GO:2000573	5.03598e-08	1	positive regulation of DNA biosynthetic process	BP	1.40459e-05	jg12947, jg12184, jg15190, jg16844, jg25538, jg18066, jg11900, jg23297, jg11952, jg19881, jg19880, jg19729, jg24995, jg19551, jg17426, jg6794, jg15886, jg5060, jg24063, jg20733, jg26184, jg26182, jg22960, jg26360, jg15654, jg5438, jg15783, jg14183, jg14023, jg1369, jg16359, jg9153, jg16446, jg22248, jg9223, jg24420, jg24545, jg20673.1, jg20673.2, jg11878, jg23666, jg2982.1, jg2982.2, jg1832.1, jg…
GO:0045814	5.05885e-08	1	negative regulation of gene expression, epigenetic	BP	1.40459e-05	jg14795, jg24931, jg23731, jg14484, jg14539, jg7440, jg7438, jg15331, jg9405, jg2010, jg12335, jg25471, jg13308, jg13307, jg19947, jg3719.1, jg3719.2, jg88, jg71, jg25428, jg2579, jg19080.1, jg19080.2, jg23773, jg2409.1, jg2409.2, jg11947, jg11955.2, jg23004, jg23009, jg25872, jg26258, jg17486, jg22427, jg26297.1, jg26297.2, jg13893, jg13592, jg15524, jg3280, jg13631, jg26820, jg22733, jg14201.1,…
GO:0005049	5.2046e-08	1	nuclear export signal receptor activity	MF	1.42653e-05	jg12958.1, jg12958.2, jg12957.1, jg12957.2, jg12951, jg23403, jg4449, jg4447.1, jg4447.2, jg4447.3, jg15876, jg7954, jg18505, jg18504, jg18506, jg7608, jg13284, jg13286
GO:0004781	6.85388e-08	1	sulfate adenylyltransferase (ATP) activity	MF	1.8548e-05	jg19109.1, jg19109.2, jg19109.3, jg19109.4, jg12555, jg12558, jg12553, jg9148
GO:0045861	7.14476e-08	1	negative regulation of proteolysis	BP	1.90935e-05	jg12969, jg12970, jg21649, jg2082, jg12702, jg12739, jg14504, jg12184, jg9416, jg4379, jg4382, jg4386, jg4380, jg15215, jg13083.1, jg13083.2, jg15190, jg23995, jg23996, jg16844, jg12307, jg12308, jg5971, jg25538, jg16166, jg17739, jg21148, jg21144, jg21146, jg18066, jg11900, jg23297, jg11952, jg19881, jg19880, jg19729, jg11370, jg24995, jg11389, jg11367, jg19551, jg11472, jg11475, jg21047, jg2104…
GO:0015334	8.90551e-08	1	high-affinity oligopeptide transmembrane transporter activity	MF	2.32184e-05	jg17868, jg17867, jg18032.1, jg18032.2, jg11175, jg11174, jg17254, jg24472, jg24471, jg24470, jg12848, jg12849, jg12845
GO:0071916	8.90551e-08	1	dipeptide transmembrane transporter activity	MF	2.32184e-05	jg17868, jg17867, jg18032.1, jg18032.2, jg11175, jg11174, jg17254, jg24472, jg24471, jg24470, jg12848, jg12849, jg12845
GO:0004020	1.00612e-07	1	adenylylsulfate kinase activity	MF	2.47419e-05	jg19109.1, jg19109.2, jg19109.3, jg19109.4, jg12555, jg12558, jg12553, jg9148
GO:0009336	1.00612e-07	1	sulfate adenylyltransferase complex (ATP)	CC	2.47419e-05	jg19109.1, jg19109.2, jg19109.3, jg19109.4, jg12555, jg12558, jg12553, jg9148
GO:1902503	1.00612e-07	1	adenylyltransferase complex	CC	2.47419e-05	jg19109.1, jg19109.2, jg19109.3, jg19109.4, jg12555, jg12558, jg12553, jg9148
GO:0005427	1.04686e-07	1	proton-dependent oligopeptide secondary active transmembrane transporter activity	MF	2.47419e-05	jg17868, jg17867, jg18032.1, jg18032.2, jg11175, jg11174, jg17254, jg24472, jg24471, jg24470, jg12848, jg12849, jg12845
GO:0015322	1.04686e-07	1	secondary active oligopeptide transmembrane transporter activity	MF	2.47419e-05	jg17868, jg17867, jg18032.1, jg18032.2, jg11175, jg11174, jg17254, jg24472, jg24471, jg24470, jg12848, jg12849, jg12845
GO:0015333	1.04686e-07	1	peptide:proton symporter activity	MF	2.47419e-05	jg17868, jg17867, jg18032.1, jg18032.2, jg11175, jg11174, jg17254, jg24472, jg24471, jg24470, jg12848, jg12849, jg12845
GO:0035442	1.04686e-07	1	dipeptide transmembrane transport	BP	2.47419e-05	jg17868, jg17867, jg18032.1, jg18032.2, jg11175, jg11174, jg17254, jg24472, jg24471, jg24470, jg12848, jg12849, jg12845
GO:0055105	1.05314e-07	1	ubiquitin-protein transferase inhibitor activity	MF	2.47419e-05	jg16166, jg17739, jg21148, jg21144, jg21146, jg22693, jg22697, jg14261, jg20857, jg5471, jg24801, jg7030
GO:1990948	1.05314e-07	1	ubiquitin ligase inhibitor activity	MF	2.47419e-05	jg16166, jg17739, jg21148, jg21144, jg21146, jg22693, jg22697, jg14261, jg20857, jg5471, jg24801, jg7030
GO:0007060	1.06516e-07	1	male meiosis chromosome segregation	BP	2.47522e-05	jg25268, jg25269, jg13351, jg5961, jg5960, jg25469.1, jg25469.2, jg13308, jg13307, jg21060, jg10289, jg10291, jg5799, jg26183, jg26181, jg22731.1, jg22731.2, jg15710, jg9734.1, jg9734.2, jg16394, jg16395, jg24412, jg7053, jg7054.1, jg7054.2, jg2818, jg21339, jg21341, jg19496
GO:0042938	1.13768e-07	1	dipeptide transport	BP	2.61531e-05	jg17868, jg17867, jg18032.1, jg18032.2, jg11175, jg11174, jg17254, jg24472, jg24471, jg24470, jg12848, jg12849, jg12845
GO:0003746	1.21249e-07	1	translation elongation factor activity	MF	2.75765e-05	jg9049, jg14466, jg23923.2, jg23923.3, jg23923.4, jg12013, jg23856, jg17919, jg17920, jg17440, jg17432, jg22438, jg6581, jg18349, jg5717, jg15689, jg3534, jg18773, jg18775, jg18819, jg1197, jg4979, jg11868, jg8607, jg2989, jg12420
GO:0051054	1.40556e-07	1	positive regulation of DNA metabolic process	BP	3.16291e-05	jg12947, jg21649, jg737, jg25268, jg25269, jg14542.1, jg12184, jg15190, jg16844, jg13308, jg13307, jg25538, jg1599, jg25127, jg2542, jg18096, jg18066, jg11900, jg23297, jg11952, jg5565, jg4140.1, jg4140.2, jg4142, jg19881, jg19880, jg19729, jg11370, jg24995, jg11367, jg19551, jg17486, jg21047, jg21046, jg17426, jg9259.1, jg9259.2, jg8498, jg6794, jg15886, jg5060, jg20148, jg10595, jg10836, jg1849…
GO:0060707	1.42027e-07	1	trophoblast giant cell differentiation	BP	3.16291e-05	jg2319, jg11369, jg7830, jg5716, jg5715, jg22720, jg18822, jg18821, jg18823, jg3434, jg1405, jg184, jg19430, jg21672, jg21748
GO:0016458	1.49684e-07	1	gene silencing	BP	3.28612e-05	jg12947, jg14795, jg24931, jg23731, jg14484, jg14539, jg7440, jg7438, jg15331, jg9405, jg24463, jg2010, jg12335, jg25471, jg13308, jg13307, jg19947, jg3704, jg3719.1, jg3719.2, jg88, jg71, jg25428, jg17813, jg2579, jg19080.1, jg19080.2, jg23773, jg2409.1, jg2409.2, jg5387, jg11947, jg11955.2, jg19763, jg19762, jg23004, jg23009, jg23021, jg25872, jg26258, jg11472, jg11475, jg17486, jg21062, jg2242…
GO:0098505	1.50634e-07	1	G-rich strand telomeric DNA binding	MF	3.28612e-05	jg12947, jg5365, jg25977, jg25974, jg25975, jg10527, jg26184, jg26182, jg14023, jg1369, jg9223, jg24420, jg4157
GO:0000794	2.07219e-07	1	condensed nuclear chromosome	CC	4.47489e-05	jg24931, jg25268, jg25269, jg2207, jg24469, jg24463, jg20590, jg25566, jg5945, jg5625, jg5539, jg5365, jg19763, jg19762, jg25977, jg25974, jg25975, jg23021, jg17486, jg21062, jg10527, jg4694, jg10783, jg10784, jg22689, jg22694, jg22698.1, jg22698.2, jg22690, jg10289, jg10291, jg24069, jg22647, jg6053, jg18164, jg18145, jg14247, jg14182, jg318, jg2658, jg20283, jg20284, jg24719, jg18850, jg18873, …
GO:0005844	2.23245e-07	1	polysome	CC	4.73919e-05	jg9915, jg9912, jg9911, jg9913, jg4448, jg12071, jg12069, jg17819, jg5604, jg4210, jg5590, jg5596, jg19614.1, jg19614.2, jg11171, jg11209, jg20049, jg10595, jg20091, jg18389, jg18388, jg5196, jg22183, jg26712, jg3051, jg3052, jg3048, jg7992, jg16260, jg7506, jg26380, jg3626, jg3625, jg26379, jg15709, jg4598, jg14188, jg14182, jg2658, jg17284, jg18866, jg22214, jg24411.1, jg24411.2, jg24389, jg165…
GO:0030435	2.23892e-07	1	sporulation resulting in formation of a cellular spore	BP	4.73919e-05	jg21636, jg12739, jg17701, jg25166, jg11130, jg20052, jg20079, jg20075, jg20077, jg8028, jg14128, jg8635
GO:0006614	2.46687e-07	1	SRP-dependent cotranslational protein targeting to membrane	BP	5.17051e-05	jg15275, jg12071, jg12069, jg17819, jg16166, jg17739, jg21148, jg21144, jg21146, jg2454, jg11314, jg19677, jg19614.1, jg19614.2, jg11209, jg1016, jg24608, jg10690, jg10689, jg10595, jg18389, jg18388, jg22693, jg22697, jg13575, jg5196, jg22183, jg3203, jg26337, jg14261, jg7506, jg26380, jg20857, jg3626, jg3625, jg26379, jg16217, jg15709, jg4598, jg14188, jg5471, jg24801, jg1376, jg9425, jg17284, j…
GO:0035483	2.61977e-07	1	gastric emptying	BP	5.38539e-05	jg2482, jg11956, jg26253, jg18813, jg1821
GO:0046013	2.61977e-07	1	regulation of T cell homeostatic proliferation	BP	5.38539e-05	jg2482, jg11956, jg26253, jg18813, jg1821
GO:0070090	3.20656e-07	1	metaphase plate	CC	6.52887e-05	jg24463, jg19763, jg19762, jg23021, jg21062, jg10783, jg10784, jg6053, jg14182, jg2658, jg20283, jg20284, jg24719, jg24427, jg16995, jg7059, jg7060, jg7061, jg4033, jg17027, jg17028, jg17025, jg20416
GO:0097158	3.8008e-07	1	pre-mRNA intronic pyrimidine-rich binding	MF	7.66579e-05	jg7440, jg7438, jg25471, jg19947, jg13893, jg22733, jg8852
GO:0005713	4.14626e-07	1	recombination nodule	CC	8.28438e-05	jg25268, jg25269, jg2207, jg24469, jg20590, jg5539, jg10289, jg10291, jg18850, jg18873
GO:0043934	5.5497e-07	1	sporulation	BP	0.000109858	jg21636, jg12739, jg17701, jg25166, jg11130, jg20052, jg20079, jg20075, jg20077, jg8028, jg14128, jg8635
GO:0140142	5.7685e-07	1	nucleocytoplasmic carrier activity	MF	0.000113142	jg12958.1, jg12958.2, jg12957.1, jg12957.2, jg12951, jg23403, jg4449, jg4447.1, jg4447.2, jg4447.3, jg15876, jg7954, jg18505, jg18504, jg18506, jg7608, jg13284, jg13286
GO:0035482	6.09941e-07	1	gastric motility	BP	0.000118545	jg2482, jg11956, jg26253, jg18813, jg1821
GO:0030943	6.3375e-07	1	mitochondrion targeting sequence binding	MF	0.000120208	jg17044, jg25398, jg25372.1, jg15378, jg12016, jg15146, jg25489, jg25003, jg19845, jg11131, jg17378, jg4053, jg1676
GO:1990829	6.34351e-07	1	C-rich single-stranded DNA binding	MF	0.000120208	jg12121, jg10245, jg10232, jg10498, jg24240, jg24593, jg14332.1, jg14332.2, jg154, jg2816, jg841, jg12795, jg691
GO:0000103	6.35369e-07	1	sulfate assimilation	BP	0.000120208	jg19109.1, jg19109.2, jg19109.3, jg19109.4, jg12555, jg12558, jg12553, jg9148
GO:0072367	1.03835e-06	1	regulation of lipid transport by regulation of transcription from RNA polymerase II promoter	BP	0.000194728	jg12121, jg10245, jg10232, jg10498, jg24240, jg24593, jg154, jg2816, jg841, jg12795, jg691, jg12467, jg12468
GO:0009303	1.07732e-06	1	rRNA transcription	BP	0.000200278	jg722.1, jg722.2, jg722.3, jg21203, jg2439, jg18029, jg18028, jg4113, jg19884, jg6036.1, jg6036.2, jg10398.1, jg10398.2, jg10398.3, jg10079, jg14128, jg18889, jg18864, jg8837, jg8836.2, jg8836.3, jg21673
GO:0043204	1.15289e-06	1	perikaryon	CC	0.00021248	jg23399, jg23398, jg12947, jg737, jg19111, jg23701, jg14542.1, jg5914, jg5911, jg5912, jg1599, jg25127, jg18095, jg18096, jg23168, jg5565, jg4140.1, jg4140.2, jg4142, jg9259.1, jg9259.2, jg20148, jg15499, jg10836, jg18409.1, jg18409.2, jg18409.3, jg15501, jg1511, jg13432, jg3225, jg5652, jg5895, jg24234.1, jg24234.2, jg18114, jg3051, jg3052, jg3048, jg26184, jg26182, jg9606, jg20986, jg20988, jg2…
GO:0055106	1.28378e-06	1	ubiquitin-protein transferase regulator activity	MF	0.00023457995536	jg16166, jg17739, jg21148, jg21144, jg21146, jg4111, jg22693, jg22697, jg14261, jg20857, jg5471, jg24801, jg7030
GO:0019087	1.33265e-06	1	transformation of host cell by virus	BP	0.000241447	jg12947, jg417, jg414, jg416, jg26184, jg26182, jg14023, jg1369, jg9223, jg24420, jg4157, jg21756, jg21757, jg21758
GO:1990904	1.46036e-06	0.999999	ribonucleoprotein complex	CC	0.000262362	jg19141.1, jg19141.2, jg19141.3, jg19149, jg9915, jg9912, jg9911, jg9913, jg9924, jg12947, jg4707, jg4711, jg19165, jg17211, jg17215, jg14471, jg12739, jg12735, jg14567, jg14568.1, jg14568.2, jg12158, jg12159, jg12161, jg23940, jg7440, jg7438, jg15277.1, jg15277.2, jg15276, jg15275, jg4449, jg4448, jg4447.1, jg4447.2, jg4447.3, jg7412, jg7413, jg15207, jg12121, jg24463, jg12599, jg13083.1, jg1308…
GO:0031370	1.67015e-06	1	eukaryotic initiation factor 4G binding	MF	0.000297551	jg25469.1, jg25469.2, jg5799, jg26183, jg26181, jg22731.1, jg22731.2, jg16394, jg16395
GO:0006518	1.68759e-06	0.999999	peptide metabolic process	BP	0.000298174	jg9915, jg9912, jg9911, jg9913, jg9924, jg4707, jg4711, jg19165, jg722.1, jg722.2, jg722.3, jg17211, jg17215, jg14471, jg9049, jg14466, jg23923.2, jg23923.3, jg23923.4, jg23940, jg12013, jg15275, jg4448, jg7412, jg7413, jg15207, jg7768, jg12599, jg4331, jg12071, jg15061, jg23995, jg23996, jg12069, jg12329, jg25580, jg25581, jg25582, jg16900, jg25469.1, jg25469.2, jg17819, jg3753, jg3752, jg17864,…
GO:0080144	1.8081e-06	1	amino acid homeostasis	BP	0.000316847	jg17868, jg17867, jg1598.1, jg1598.2, jg1598.3, jg1598.4, jg1598.5, jg11175, jg11174, jg12848, jg12849, jg12845
GO:2000278	1.85612e-06	0.999999	regulation of DNA biosynthetic process	BP	0.000322617	jg12947, jg12184, jg15190, jg16844, jg25538, jg18066, jg11900, jg23297, jg11952, jg19881, jg19880, jg19729, jg24995, jg19551, jg17426, jg6794, jg15886, jg5060, jg20074, jg24063, jg20733, jg3051, jg3052, jg3048, jg26184, jg26182, jg22960, jg26360, jg15654, jg14290, jg5438, jg15783, jg14183, jg14023, jg1369, jg16359, jg9153, jg16446, jg22248, jg9223, jg24420, jg24545, jg20673.1, jg20673.2, jg11878,…
GO:0005042	2.04374e-06	1	netrin receptor activity	MF	0.000352364	jg24909, jg24467.1, jg24467.2, jg24467.3, jg13217.2, jg1032, jg24908
GO:0044815	2.23961e-06	0.999999	DNA packaging complex	CC	0.000383046	jg7448, jg3719.1, jg3719.2, jg17735, jg17721, jg18244, jg18242, jg18014, jg4112, jg1056, jg10363, jg8583, jg8581, jg9487, jg9486, jg2839, jg2837, jg20274, jg14128, jg16572, jg18871, jg18562, jg2805, jg2806, jg21420, jg2902, jg694
GO:0043047	2.49356e-06	1	single-stranded telomeric DNA binding	MF	0.000420585	jg12947, jg5365, jg25977, jg25974, jg25975, jg10527, jg26184, jg26182, jg14023, jg1369, jg9223, jg24420, jg4157
GO:0006613	2.51266e-06	0.999999	cotranslational protein targeting to membrane	BP	0.000420585	jg15275, jg12071, jg12069, jg17819, jg16166, jg17739, jg21148, jg21144, jg21146, jg2454, jg11314, jg19677, jg19614.1, jg19614.2, jg11209, jg1016, jg24608, jg10690, jg10689, jg10595, jg18389, jg18388, jg22693, jg22697, jg13575, jg5196, jg22183, jg3203, jg26337, jg14261, jg7506, jg26380, jg20857, jg3626, jg3625, jg26379, jg16217, jg15709, jg4598, jg14188, jg5471, jg24801, jg1376, jg9425, jg17284, j…
GO:2000058	2.52e-06	0.999999	regulation of ubiquitin-dependent protein catabolic process	BP	0.000420585	jg2082, jg14504, jg12184, jg9416, jg15190, jg16844, jg12307, jg12308, jg5971, jg25538, jg16166, jg17739, jg21148, jg21144, jg21146, jg18066, jg11900, jg23297, jg4111, jg11952, jg19881, jg19880, jg19729, jg24995, jg19551, jg11478, jg17426, jg17410, jg8430, jg6794, jg15886, jg5060, jg13953, jg15900, jg10587, jg22693, jg22697, jg24063, jg5723.1, jg5723.2, jg20733, jg10479, jg13644, jg22960, jg26360,…
GO:0003916	2.53779e-06	0.999999	DNA topoisomerase activity	MF	0.000420585	jg13308, jg13307, jg5386, jg4263, jg4, jg10550, jg9550, jg9551, jg9549, jg7053, jg7054.1, jg7054.2, jg21339, jg21341, jg1646, jg1866, jg1865
GO:0006611	2.60765e-06	0.999999	protein export from nucleus	BP	0.000428838	jg12958.1, jg12958.2, jg12957.1, jg12957.2, jg12951, jg12947, jg23403, jg14411, jg14410, jg12687, jg12739, jg4427, jg13159, jg13157, jg13160, jg4449, jg4447.1, jg4447.2, jg4447.3, jg13374, jg25469.1, jg25469.2, jg25519, jg17862, jg31, jg17712.1, jg17712.2, jg17730, jg25713, jg19843, jg11168, jg15876, jg20101, jg15903, jg15901, jg15907, jg20097, jg7954, jg5799, jg5717, jg24252, jg24207, jg3038, jg…
GO:0006413	2.79829e-06	0.999999	translational initiation	BP	0.000456677	jg17215, jg15275, jg12071, jg12069, jg25469.1, jg25469.2, jg17819, jg16166, jg17739, jg21148, jg21144, jg21146, jg2454, jg11314, jg19677, jg19614.1, jg19614.2, jg11209, jg1016, jg24608, jg10690, jg10689, jg10595, jg18389, jg18388, jg10719, jg22693, jg22697, jg13575, jg24009, jg24010, jg5196, jg5799, jg22183, jg3203, jg26183, jg26181, jg26337, jg5851, jg14261, jg7506, jg8029, jg26380, jg20857, jg3…
GO:2001056	3.19864e-06	0.999998	positive regulation of cysteine-type endopeptidase activity	BP	0.000518058	jg12184, jg15294, jg12126, jg15177, jg15190, jg16844, jg25538, jg17772, jg18066, jg11900, jg23297, jg11952, jg19881, jg19880, jg19729, jg24995, jg19551, jg17426, jg26282, jg6794, jg6792, jg15886, jg5060, jg10676, jg15900, jg10595, jg10271, jg24063, jg20733, jg20902, jg24180, jg22960, jg26360, jg15654, jg7506, jg3629, jg5438, jg15783, jg5835, jg3641.1, jg3641.2, jg4598, jg14183, jg17082, jg16359, …
GO:0005010	3.44285e-06	1	insulin-like growth factor-activated receptor activity	MF	0.000553419	jg14779, jg14780, jg19782, jg19781, jg417, jg414, jg416, jg21756, jg21757, jg21758
GO:0019915	3.72273e-06	0.999998	lipid storage	BP	0.000593943	jg7491, jg15186, jg15185, jg15195, jg12345, jg12324, jg12325, jg12346, jg12347, jg12307, jg12308, jg17868, jg17867, jg5535, jg11175, jg11174, jg15418, jg18493, jg18499, jg265, jg3049, jg3047, jg6135, jg6133, jg6134, jg4599, jg3429, jg3420, jg3421, jg3415, jg3418, jg3416, jg26695, jg26693, jg26691, jg3432, jg4061, jg4062, jg21469, jg21468.1, jg21468.2, jg1807, jg1769, jg12848, jg12849, jg12845, jg…
GO:0022013	3.90194e-06	1	pallium cell proliferation in forebrain	BP	0.000617923	jg5902, jg6332, jg18835, jg18834, jg696.1, jg696.2
GO:0004970	3.93352e-06	0.999999	ionotropic glutamate receptor activity	MF	0.000618344	jg23399, jg23398, jg23401, jg23400, jg23701, jg23704.1, jg23704.2, jg23704.3, jg20986, jg20989, jg20988, jg20990
GO:0072369	4.35817e-06	0.999999	regulation of lipid transport by positive regulation of transcription from RNA polymerase II promoter	BP	0.000678905	jg12121, jg10245, jg10232, jg10498, jg24240, jg24593, jg154, jg2816, jg841, jg12795, jg691
GO:0036123	4.39303e-06	1	histone H3-K9 dimethylation	BP	0.000678905	jg14201.1, jg14201.2, jg14212.1, jg14212.2, jg14213, jg14247, jg23554
GO:0009061	4.42395e-06	1	anaerobic respiration	BP	0.000678905	jg2080, jg4373, jg4371, jg5974, jg13950
GO:0042788	4.4458e-06	0.999998	polysomal ribosome	CC	0.000678905	jg4448, jg5604, jg5590, jg5596, jg11171, jg11209, jg20049, jg18389, jg18388, jg5196, jg22183, jg26712, jg7992, jg16260, jg26380, jg3626, jg3625, jg26379, jg15709, jg14188, jg22214, jg24411.1, jg24411.2, jg16510, jg16503, jg4944, jg124, jg19495, jg7294, jg1921, jg2178
GO:0051052	4.52244e-06	0.999997	regulation of DNA metabolic process	BP	0.00068571	jg12947, jg21649, jg20451, jg737, jg20446, jg2319, jg25268, jg25269, jg14542.1, jg12184, jg15190, jg16844, jg13308, jg13307, jg25538, jg3704, jg17822.1, jg17822.2, jg5945, jg1599, jg31, jg17712.1, jg17712.2, jg5625, jg25127, jg2542, jg18096, jg18066, jg2453, jg2452, jg11900, jg23297, jg11952, jg5565, jg4140.1, jg4140.2, jg4142, jg19881, jg19880, jg19729, jg25994, jg11370, jg24995, jg11367, jg1136…
GO:1901298	5.307e-06	0.999999	regulation of hydrogen peroxide-mediated programmed cell death	BP	0.000799003	jg14542.1, jg25127, jg18096, jg4140.1, jg4140.2, jg4142, jg9259.1, jg9259.2, jg10836, jg16760, jg7292, jg656.1, jg656.2, jg656.3, jg607
GO:0008066	5.79665e-06	0.999999	glutamate receptor activity	MF	0.000866619	jg23399, jg23398, jg23401, jg23400, jg23701, jg23704.1, jg23704.2, jg23704.3, jg18127, jg20986, jg20989, jg20988, jg20990, jg16880, jg16878.1, jg16878.2
GO:0045716	5.99882e-06	0.999999	positive regulation of low-density lipoprotein particle receptor biosynthetic process	BP	0.000890617	jg12121, jg10245, jg10232, jg10498, jg24240, jg24593, jg154, jg2816, jg841, jg12795, jg691
GO:0035062	6.31967e-06	0.999999	omega speckle	CC	0.000931781	jg12947, jg12121, jg10245, jg10232, jg10498, jg24240, jg24593, jg24420, jg154, jg2816, jg841, jg12795, jg691
GO:1901798	6.38712e-06	0.999998	positive regulation of signal transduction by p53 class mediator	BP	0.000935276	jg16166, jg17739, jg21148, jg21144, jg21146, jg5387, jg22476, jg24638, jg22693, jg22697, jg14261, jg7562, jg8275, jg20857, jg22865, jg22869, jg5471, jg24801, jg22073, jg16687, jg16688, jg24533, jg24534, jg24535, jg7030
GO:0070551	6.8742e-06	0.999999	endoribonuclease activity, cleaving siRNA-paired mRNA	MF	0.000995455	jg24463, jg19763, jg19762, jg21062, jg10783, jg10784, jg6053, jg20283, jg20284, jg24719, jg16995, jg4033, jg20416
GO:0043604	6.90022e-06	0.999995	amide biosynthetic process	BP	0.000995455	jg9915, jg9912, jg9911, jg9913, jg9924, jg4707, jg4711, jg19165, jg1313, jg1310, jg722.1, jg722.2, jg722.3, jg17211, jg17215, jg14471, jg9049, jg1309, jg14466, jg23923.2, jg23923.3, jg23923.4, jg23940, jg12013, jg15275, jg4448, jg7412, jg7413, jg15207, jg12599, jg4331, jg12071, jg15061, jg12069, jg12329, jg25469.1, jg25469.2, jg3705, jg17819, jg3753, jg3752, jg17864, jg3762, jg3761, jg16166, jg17…
GO:0010070	6.93778e-06	0.999999	zygote asymmetric cell division	BP	0.000995455	jg12739, jg25519, jg25713, jg24252, jg24207, jg6012, jg22596, jg18890, jg19476, jg21727, jg21725
GO:0044806	7.80836e-06	0.999998	G-quadruplex DNA unwinding	BP	0.0011129	jg12947, jg26184, jg26182, jg14023, jg1369, jg9223, jg24420, jg8837, jg8836.2, jg8836.3, jg4157, jg21698, jg21699.1, jg21699.2
GO:0004175	8.23538e-06	0.999995	endopeptidase activity	MF	0.00116599	jg14795, jg25331, jg2319, jg21501, jg12184, jg4486, jg9405, jg15294, jg7768, jg15177, jg15190, jg21944, jg16844, jg16900, jg25538, jg88, jg21227, jg2409.1, jg2409.2, jg18066, jg11900, jg23297, jg11947, jg11952, jg19881, jg19880, jg19729, jg19693, jg24995, jg11369, jg25872, jg19551, jg11412.1, jg11412.2, jg19512.1, jg17426, jg22427, jg6794, jg6792, jg15886, jg5060, jg8217, jg8218, jg15900, jg13867…
GO:0006348	9.37875e-06	0.999999	chromatin silencing at telomere	BP	0.00131913	jg19080.1, jg19080.2, jg14201.1, jg14201.2, jg14212.1, jg14212.2, jg14213, jg14247, jg14246, jg14241, jg23554
GO:1904680	9.96459e-06	0.999997	peptide transmembrane transporter activity	MF	0.00139237	jg25398, jg25372.1, jg15378, jg12016, jg15146, jg25489, jg17868, jg17867, jg21259, jg25003, jg18032.1, jg18032.2, jg19845, jg11131, jg11175, jg11174, jg17378, jg17254, jg24472, jg24471, jg24470, jg4053, jg12848, jg12849, jg12845, jg1676
GO:0008426	1.04273e-05	0.999998	protein kinase C inhibitor activity	MF	0.00144757	jg12739, jg7749, jg25519, jg25713, jg24252, jg24207, jg6012, jg22596, jg18890, jg19476, jg21727, jg21725
GO:0000056	1.11948e-05	0.999998	ribosomal small subunit export from nucleus	BP	0.00154408	jg4449, jg4447.1, jg4447.2, jg4447.3, jg18505, jg18504, jg18506, jg23640, jg13284, jg13286
GO:0045047	1.1695e-05	0.999994	protein targeting to ER	BP	0.00160274	jg15275, jg12071, jg12069, jg17819, jg16166, jg17739, jg21148, jg21144, jg21146, jg2454, jg11314, jg19677, jg19614.1, jg19614.2, jg11209, jg1016, jg24608, jg10690, jg10689, jg10595, jg18389, jg18388, jg22693, jg22697, jg13575, jg5196, jg22183, jg3203, jg26337, jg14261, jg7506, jg26380, jg20857, jg3626, jg3625, jg26379, jg16217, jg15709, jg4598, jg14188, jg5471, jg24801, jg1376, jg9425, jg17284, j…
GO:0004971	1.21989e-05	0.999999	AMPA glutamate receptor activity	MF	0.00165325	jg23401, jg23400, jg23704.1, jg23704.2, jg23704.3, jg20989, jg20990
GO:0030321	1.22183e-05	0.999999	transepithelial chloride transport	BP	0.00165325	jg13980, jg15499, jg10256.1, jg10256.2, jg15501, jg24234.1, jg24234.2, jg9757
GO:0030730	1.2384e-05	0.999998	sequestering of triglyceride	BP	0.00165831	jg7491, jg15186, jg15185, jg5535, jg15418, jg4599, jg4061, jg4062, jg1807, jg21693.1, jg21693.2
GO:0036002	1.24108e-05	0.999995	pre-mRNA binding	MF	0.00165831	jg12947, jg7440, jg7438, jg12121, jg25471, jg19947, jg5387, jg22476, jg24638, jg13893, jg10245, jg10232, jg10498, jg24240, jg26184, jg26182, jg7562, jg22733, jg24593, jg22865, jg22869, jg14023, jg22073, jg1369, jg16687, jg16688, jg9223, jg24420, jg154, jg2816, jg841, jg12795, jg8852, jg691, jg4157, jg12480
GO:0098556	1.27869e-05	0.999996	cytoplasmic side of rough endoplasmic reticulum membrane	CC	0.00169796	jg16166, jg21148, jg21144, jg21146, jg2454, jg1016, jg10595, jg18389, jg18388, jg13575, jg5196, jg14261, jg7506, jg3626, jg3625, jg4598, jg14188, jg24724, jg9137, jg7030, jg24766, jg6855, jg7294
GO:0000795	1.36374e-05	0.999996	synaptonemal complex	CC	0.00179971	jg25268, jg25269, jg2207, jg24469, jg20590, jg5945, jg5625, jg5539, jg5365, jg25977, jg25974, jg25975, jg10527, jg10289, jg10291, jg24069, jg22647, jg318, jg18850, jg18873
GO:0043281	1.39919e-05	0.999992	regulation of cysteine-type endopeptidase activity involved in apoptotic process	BP	0.00182262	jg12739, jg12184, jg15294, jg9416, jg12126, jg15177, jg15190, jg16844, jg25538, jg17772, jg18066, jg11900, jg23297, jg11952, jg19881, jg19880, jg19729, jg24995, jg19551, jg11472, jg11475, jg17426, jg26282, jg6794, jg6792, jg15886, jg5060, jg10676, jg15900, jg10595, jg10271, jg24063, jg20733, jg20902, jg24180, jg22960, jg26360, jg15654, jg7506, jg5307, jg3629, jg593, jg5438, jg15783, jg5835, jg364…
GO:0045141	1.43346e-05	0.999997	meiotic telomere clustering	BP	0.00182262	jg25268, jg25269, jg31, jg17712.1, jg17712.2, jg23183.1, jg23183.2, jg23187.1, jg23187.2, jg10289, jg10291, jg14246, jg14241
GO:0090220	1.43346e-05	0.999997	chromosome localization to nuclear envelope involved in homologous chromosome segregation	BP	0.00182262	jg25268, jg25269, jg31, jg17712.1, jg17712.2, jg23183.1, jg23183.2, jg23187.1, jg23187.2, jg10289, jg10291, jg14246, jg14241
GO:0004803	1.43493e-05	0.999998	transposase activity	MF	0.00182262	jg12119, jg25551, jg5022, jg22542, jg16584, jg23532, jg21452.1, jg21452.2
GO:0034401	1.44077e-05	0.999995	chromatin organization involved in regulation of transcription	BP	0.00182262	jg23731, jg7440, jg7438, jg15331, jg25471, jg19947, jg2579, jg26258, jg13893, jg26820, jg22733, jg14201.1, jg14201.2, jg14212.1, jg14212.2, jg14213, jg14247, jg14246, jg14241, jg18840, jg18857, jg23554, jg14874, jg14875, jg8852
GO:0070868	1.44077e-05	0.999995	heterochromatin organization involved in chromatin silencing	BP	0.00182262	jg23731, jg7440, jg7438, jg15331, jg25471, jg19947, jg2579, jg26258, jg13893, jg26820, jg22733, jg14201.1, jg14201.2, jg14212.1, jg14212.2, jg14213, jg14247, jg14246, jg14241, jg18840, jg18857, jg23554, jg14874, jg14875, jg8852
GO:0097549	1.44077e-05	0.999995	chromatin organization involved in negative regulation of transcription	BP	0.00182262	jg23731, jg7440, jg7438, jg15331, jg25471, jg19947, jg2579, jg26258, jg13893, jg26820, jg22733, jg14201.1, jg14201.2, jg14212.1, jg14212.2, jg14213, jg14247, jg14246, jg14241, jg18840, jg18857, jg23554, jg14874, jg14875, jg8852
GO:0030702	1.46507e-05	0.999998	chromatin silencing at centromere	BP	0.00184246	jg14201.1, jg14201.2, jg14212.1, jg14212.2, jg14213, jg14247, jg14246, jg14241, jg23554
GO:0042887	1.47641e-05	0.999994	amide transmembrane transporter activity	MF	0.00184585	jg25398, jg25372.1, jg15378, jg12016, jg15146, jg25560, jg25489, jg17868, jg17867, jg21259, jg25003, jg18032.1, jg18032.2, jg23292, jg19845, jg11131, jg11175, jg11174, jg17378, jg22661, jg22662, jg17254, jg24472, jg24471, jg24470, jg4053, jg12848, jg12849, jg12845, jg1676, jg21594, jg21596, jg21592
GO:0000712	1.52455e-05	0.999995	resolution of meiotic recombination intermediates	BP	0.00189496	jg25268, jg25269, jg2207, jg24469, jg20590, jg13308, jg13307, jg5539, jg10289, jg10291, jg24691, jg24685, jg24688, jg18850, jg18873, jg7053, jg7054.1, jg7054.2, jg21339, jg16726, jg21341
GO:0099086	1.60999e-05	0.999995	synaptonemal structure	CC	0.00198959	jg25268, jg25269, jg2207, jg24469, jg20590, jg5945, jg5625, jg5539, jg5365, jg25977, jg25974, jg25975, jg10527, jg10289, jg10291, jg24069, jg22647, jg318, jg18850, jg18873
GO:0008278	1.6488e-05	0.999997	cohesin complex	CC	0.00202585	jg5945, jg5625, jg22689, jg22694, jg22698.1, jg22698.2, jg22690, jg318, jg24889, jg24888, jg24887, jg24879
GO:0004779	1.66145e-05	0.999998	sulfate adenylyltransferase activity	MF	0.00202973	jg19109.1, jg19109.2, jg19109.3, jg19109.4, jg12555, jg12558, jg12553, jg9148
GO:0015819	1.87801e-05	0.999999	lysine transport	BP	0.00228125	jg1598.1, jg1598.2, jg1598.3, jg1598.4, jg1598.5, jg22002
GO:1904400	2.06492e-05	0.999997	response to Thyroid stimulating hormone	BP	0.0024801	jg11209, jg22183, jg15709, jg22214, jg24411.1, jg24411.2, jg4944, jg19495, jg2178
GO:1904401	2.06492e-05	0.999997	cellular response to Thyroid stimulating hormone	BP	0.0024801	jg11209, jg22183, jg15709, jg22214, jg24411.1, jg24411.2, jg4944, jg19495, jg2178
GO:0022884	2.07784e-05	0.999994	macromolecule transmembrane transporter activity	MF	0.00248169	jg12947, jg25398, jg25372.1, jg15378, jg12016, jg15146, jg25489, jg25003, jg19845, jg11131, jg17378, jg26184, jg26182, jg14023, jg1369, jg9223, jg24420, jg4053, jg1676, jg4157
GO:0070912	2.09379e-05	0.999999	Ddb1-Ckn1 complex	CC	0.00248341	jg737, jg1599, jg5565, jg20148, jg13432, jg3225
GO:0010499	2.10252e-05	0.999997	proteasomal ubiquitin-independent protein catabolic process	BP	0.00248341	jg21636, jg17701, jg25166, jg11130, jg20052, jg20079, jg20075, jg20077, jg8028
GO:0051276	2.13307e-05	0.999984	chromosome organization	BP	0.00250566	jg9851, jg12947, jg14795, jg24931, jg9216, jg23731, jg14484, jg14539, jg25268, jg25269, jg2207, jg7448, jg7440, jg23957, jg23958, jg7438, jg15331, jg9405, jg13178, jg24469, jg12126, jg24463, jg13083.1, jg13083.2, jg15158, jg2010, jg12345, jg1210, jg20590, jg23995, jg23996, jg12324, jg12325, jg12346, jg12347, jg12335, jg12307, jg12308, jg25572, jg25571, jg25566, jg25569, jg25584, jg25586, jg25583,…
GO:0051168	2.36631e-05	0.999986	nuclear export	BP	0.00275432	jg12958.1, jg12958.2, jg12957.1, jg12957.2, jg12951, jg12947, jg23403, jg14411, jg14410, jg12687, jg12739, jg4427, jg13159, jg13157, jg13160, jg4449, jg4447.1, jg4447.2, jg4447.3, jg13374, jg25469.1, jg25469.2, jg25519, jg17862, jg31, jg17712.1, jg17712.2, jg17730, jg25713, jg19843, jg11168, jg15876, jg20101, jg15903, jg15901, jg15907, jg20097, jg7954, jg5799, jg5717, jg24252, jg24207, jg3038, jg…
GO:0051306	2.37053e-05	0.999994	mitotic sister chromatid separation	BP	0.00275432	jg13178, jg13308, jg13307, jg17485, jg8070, jg24864, jg24427, jg7053, jg7054.1, jg7054.2, jg7059, jg7060, jg7061, jg21339, jg21341, jg7281, jg9967
GO:0033391	2.44014e-05	0.999993	chromatoid body	CC	0.00281987	jg25469.1, jg25469.2, jg17942, jg17909, jg5799, jg26183, jg26181, jg26628, jg26629, jg22731.1, jg22731.2, jg16394, jg16395, jg16756, jg16742, jg16743, jg138
GO:0046607	2.47716e-05	0.999993	positive regulation of centrosome cycle	BP	0.00284727	jg12620, jg13083.1, jg13083.2, jg13322.1, jg13322.2, jg4118, jg26259, jg26250, jg26252, jg26260, jg15566, jg15567, jg203, jg3419, jg26032, jg16645, jg16644, jg11857
GO:0051990	2.53318e-05	0.999999	(R)-2-hydroxyglutarate dehydrogenase activity	MF	0.00289609	jg5636, jg22601, jg22609, jg22607
GO:0008233	2.59931e-05	0.999982	peptidase activity	MF	0.00295588	jg14795, jg25331, jg14435, jg9057, jg9058, jg2319, jg21501, jg12184, jg4486, jg9405, jg15294, jg7768, jg15177, jg15190, jg12345, jg21944, jg23995, jg23996, jg12324, jg12325, jg12346, jg12347, jg16844, jg25580, jg25581, jg25582, jg16900, jg25538, jg88, jg21227, jg2409.1, jg2409.2, jg18066, jg11900, jg23297, jg11947, jg11952, jg4188.1, jg4188.2, jg4188.3, jg19881, jg19880, jg19748, jg19729, jg19693…
GO:0051032	2.6914e-05	0.999997	nucleic acid transmembrane transporter activity	MF	0.0030284	jg12947, jg26184, jg26182, jg14023, jg1369, jg9223, jg24420, jg4157
GO:0051033	2.6914e-05	0.999997	RNA transmembrane transporter activity	MF	0.0030284	jg12947, jg26184, jg26182, jg14023, jg1369, jg9223, jg24420, jg4157
GO:0016363	2.80071e-05	0.999986	nuclear matrix	CC	0.00313489	jg12947, jg737, jg12126, jg1210, jg5945, jg1599, jg17765, jg5625, jg23774, jg5565, jg17605, jg11400, jg11452, jg20148, jg6745, jg10557.1, jg10557.2, jg10556, jg10583, jg10584, jg10595, jg10586, jg22689, jg22694, jg22698.1, jg22698.2, jg22690, jg13477, jg13432, jg3225, jg10477, jg20902, jg26184, jg26182, jg7506, jg4598, jg318, jg14023, jg26699, jg1369, jg18840, jg18857, jg9223, jg24420, jg176, jg7…
GO:0051956	2.82527e-05	0.999993	negative regulation of amino acid transport	BP	0.00314591	jg17868, jg17867, jg18032.1, jg18032.2, jg11175, jg11174, jg24180, jg18127, jg5835, jg17254, jg24472, jg24471, jg24470, jg12848, jg12849, jg12845
GO:0031965	2.88033e-05	0.999982	nuclear membrane	CC	0.0031906	jg12687, jg21501, jg12184, jg4486, jg13159, jg13157, jg13160, jg4449, jg4447.1, jg4447.2, jg4447.3, jg15294, jg15177, jg15190, jg16844, jg13114, jg13115, jg13116, jg25538, jg31, jg17712.1, jg17712.2, jg23183.1, jg23183.2, jg23187.1, jg23187.2, jg21149, jg18066, jg2451, jg18029, jg18028, jg11900, jg23297, jg4113, jg11952, jg19881, jg19880, jg19729, jg24995, jg19551, jg17426, jg6794, jg6792, jg1588…
GO:0072382	3.03717e-05	0.999994	minus-end-directed vesicle transport along microtubule	BP	0.00332983	jg4118, jg26259, jg26250, jg26252, jg26260, jg15566, jg15567, jg203, jg3419, jg16645, jg16644, jg11857
GO:0098958	3.03717e-05	0.999994	retrograde axonal transport of mitochondrion	BP	0.00332983	jg4118, jg26259, jg26250, jg26252, jg26260, jg15566, jg15567, jg203, jg3419, jg16645, jg16644, jg11857
GO:1990826	3.11492e-05	0.999996	nucleoplasmic periphery of the nuclear pore complex	CC	0.00339764	jg12947, jg26184, jg26182, jg14023, jg1369, jg9223, jg24420, jg4157
GO:1905661	3.23139e-05	0.999996	regulation of telomerase RNA reverse transcriptase activity	BP	0.00347009	jg12947, jg26184, jg26182, jg14023, jg1369, jg9223, jg24420, jg4157
GO:1905663	3.23139e-05	0.999996	positive regulation of telomerase RNA reverse transcriptase activity	BP	0.00347009	jg12947, jg26184, jg26182, jg14023, jg1369, jg9223, jg24420, jg4157
GO:1990428	3.23139e-05	0.999996	miRNA transport	BP	0.00347009	jg12947, jg26184, jg26182, jg14023, jg1369, jg9223, jg24420, jg4157
GO:0016246	3.24626e-05	0.999984	RNA interference	BP	0.00347009	jg23731, jg15331, jg24463, jg3704, jg25428, jg17813, jg5387, jg19763, jg19762, jg23004, jg23021, jg26258, jg11472, jg11475, jg21062, jg22476, jg26294, jg24638, jg8785.1, jg8785.2, jg10783, jg10784, jg6053, jg13631, jg7562, jg26820, jg593, jg22865, jg22869, jg14330, jg14182, jg26695, jg2658, jg20283, jg20284, jg22073, jg24719, jg18838, jg18855, jg16687, jg16688, jg16995, jg4033, jg6965, jg17027, j…
GO:0006305	3.36852e-05	0.999987	DNA alkylation	BP	0.00356513	jg14484, jg14539, jg12335, jg2579, jg2561, jg4212, jg23009, jg17942, jg17909, jg22175, jg26628, jg26629, jg14201.1, jg14201.2, jg14212.1, jg14212.2, jg14213, jg14247, jg9725, jg9724, jg9722, jg16756, jg16742, jg16743, jg138, jg23554, jg14874, jg14875
GO:0006306	3.36852e-05	0.999987	DNA methylation	BP	0.00356513	jg14484, jg14539, jg12335, jg2579, jg2561, jg4212, jg23009, jg17942, jg17909, jg22175, jg26628, jg26629, jg14201.1, jg14201.2, jg14212.1, jg14212.2, jg14213, jg14247, jg9725, jg9724, jg9722, jg16756, jg16742, jg16743, jg138, jg23554, jg14874, jg14875
GO:0035672	3.49182e-05	0.999992	oligopeptide transmembrane transport	BP	0.00360578	jg17868, jg17867, jg21259, jg18032.1, jg18032.2, jg11175, jg11174, jg17254, jg24472, jg24471, jg24470, jg12848, jg12849, jg12845
GO:0035673	3.49182e-05	0.999992	oligopeptide transmembrane transporter activity	MF	0.00360578	jg17868, jg17867, jg21259, jg18032.1, jg18032.2, jg11175, jg11174, jg17254, jg24472, jg24471, jg24470, jg12848, jg12849, jg12845
GO:0006325	3.50618e-05	0.999974	chromatin organization	BP	0.00360578	jg14795, jg24931, jg9216, jg23731, jg14484, jg14539, jg7448, jg7440, jg23957, jg23958, jg7438, jg15331, jg9405, jg12126, jg15158, jg2010, jg12345, jg1210, jg23995, jg23996, jg12324, jg12325, jg12346, jg12347, jg12335, jg12307, jg12308, jg25572, jg25571, jg25569, jg25584, jg25586, jg25583, jg25471, jg13308, jg13307, jg19947, jg3719.1, jg3719.2, jg88, jg71, jg17822.1, jg17822.2, jg25428, jg17857, j…
GO:0070011	3.50887e-05	0.999976	peptidase activity, acting on L-amino acid peptides	MF	0.00360578	jg14795, jg25331, jg14435, jg9057, jg9058, jg2319, jg21501, jg12184, jg4486, jg9405, jg15294, jg7768, jg15177, jg15190, jg21944, jg23995, jg23996, jg16844, jg25580, jg25581, jg25582, jg16900, jg25538, jg88, jg21227, jg2409.1, jg2409.2, jg18066, jg11900, jg23297, jg11947, jg11952, jg4188.1, jg4188.2, jg4188.3, jg19881, jg19880, jg19748, jg19729, jg19693, jg24995, jg11369, jg25872, jg19551, jg11412…
GO:0035962	3.53693e-05	0.999999	response to interleukin-13	BP	0.00360578	jg25541, jg25542, jg25544, jg13814
GO:0035963	3.53693e-05	0.999999	cellular response to interleukin-13	BP	0.00360578	jg25541, jg25542, jg25544, jg13814
GO:0050277	3.53693e-05	0.999999	sedoheptulokinase activity	MF	0.00360578	jg25541, jg25542, jg25544, jg13814
GO:0000184	3.54185e-05	0.99998	nuclear-transcribed mRNA catabolic process, nonsense-mediated decay	BP	0.00360578	jg15275, jg12071, jg12069, jg17819, jg16166, jg17739, jg21148, jg21144, jg21146, jg2454, jg11314, jg19677, jg19614.1, jg19614.2, jg11209, jg1016, jg24608, jg10690, jg10689, jg10595, jg18389, jg18388, jg10719, jg22693, jg22697, jg13575, jg5196, jg22183, jg3203, jg26337, jg14261, jg7506, jg26380, jg20857, jg3626, jg3625, jg26379, jg16217, jg15709, jg4598, jg14188, jg5471, jg24801, jg9442, jg9443, j…
GO:0010610	3.58071e-05	0.999997	regulation of mRNA stability involved in response to stress	BP	0.00362806	jg5902, jg6332, jg18835, jg18834, jg696.1, jg696.2
GO:0031265	3.76834e-05	0.999996	CD95 death-inducing signaling complex	CC	0.00378969	jg21649, jg11370, jg11367, jg21047, jg21046, jg13453, jg21650
GO:0045039	3.77568e-05	0.999992	protein import into mitochondrial inner membrane	BP	0.00378969	jg17044, jg25398, jg25372.1, jg15378, jg12016, jg15146, jg25003, jg19845, jg11131, jg17378, jg4053, jg1676
GO:0010950	4.01633e-05	0.999977	positive regulation of endopeptidase activity	BP	0.00401239	jg12184, jg15294, jg12126, jg13083.1, jg13083.2, jg15177, jg15190, jg16844, jg25538, jg9332, jg9333, jg17772, jg18066, jg11900, jg23297, jg11952, jg19881, jg19880, jg19729, jg24995, jg9328, jg19551, jg17426, jg26282, jg6794, jg6792, jg15886, jg5060, jg10676, jg15900, jg10595, jg10271, jg24063, jg20733, jg20902, jg24180, jg22960, jg26360, jg15654, jg7506, jg3629, jg5438, jg15783, jg5835, jg3641.1,…
GO:0032252	4.35395e-05	0.999988	secretory granule localization	BP	0.00432117	jg4118, jg26259, jg26250, jg26252, jg26260, jg15566, jg15567, jg203, jg9606, jg20992, jg3419, jg3333, jg16645, jg16644, jg11857, jg6840
GO:0006913	4.36584e-05	0.999971	nucleocytoplasmic transport	BP	0.00432117	jg12958.1, jg12958.2, jg12957.1, jg12957.2, jg12951, jg12947, jg23403, jg14411, jg14410, jg12687, jg12739, jg4427, jg13159, jg13157, jg13160, jg4449, jg4447.1, jg4447.2, jg4447.3, jg12126, jg1210, jg13374, jg25469.1, jg25469.2, jg25519, jg17862, jg17772, jg17765, jg16166, jg31, jg17712.1, jg17712.2, jg17730, jg21148, jg21144, jg21146, jg2453, jg2451, jg2452, jg25713, jg19843, jg11400, jg11452, jg…
GO:0002814	4.39385e-05	0.999996	negative regulation of biosynthetic process of antibacterial peptides active against Gram-negative bacteria	BP	0.00432885	jg21649, jg11370, jg11367, jg21047, jg21046, jg13453, jg21650
GO:0031264	4.54727e-05	0.999995	death-inducing signaling complex	CC	0.00445443	jg21649, jg11370, jg11367, jg21047, jg21046, jg13453, jg21650
GO:0001640	4.58211e-05	0.999993	adenylate cyclase inhibiting G protein-coupled glutamate receptor activity	MF	0.00445443	jg23399, jg23398, jg23701, jg18127, jg20986, jg20988, jg16880, jg16878.1, jg16878.2
GO:0032434	4.58382e-05	0.999974	regulation of proteasomal ubiquitin-dependent protein catabolic process	BP	0.00445443	jg2082, jg14504, jg12184, jg9416, jg15190, jg16844, jg12307, jg12308, jg5971, jg25538, jg18066, jg11900, jg23297, jg4111, jg11952, jg19881, jg19880, jg19729, jg24995, jg19551, jg11478, jg17426, jg17410, jg8430, jg6794, jg15886, jg5060, jg13953, jg15900, jg10587, jg24063, jg5723.1, jg5723.2, jg20733, jg10479, jg13644, jg22960, jg26360, jg15654, jg26792.1, jg26792.2, jg26792.3, jg7516.1, jg7516.2, …
GO:0042719	4.80681e-05	0.999991	mitochondrial intermembrane space protein transporter complex	CC	0.00464999	jg25398, jg25372.1, jg15378, jg12016, jg15146, jg25003, jg19845, jg11131, jg17378, jg4053, jg1676
GO:0098847	5.29258e-05	0.999988	sequence-specific single stranded DNA binding	MF	0.00509685	jg12947, jg5365, jg25977, jg25974, jg25975, jg10527, jg26184, jg26182, jg14023, jg1369, jg9223, jg24420, jg4157
GO:0035212	5.51399e-05	0.999983	cell competition in a multicellular organism	BP	0.00528626	jg25173, jg25171, jg25170, jg19727, jg18107, jg9276, jg9277, jg9278, jg5348, jg24741, jg24747, jg24746, jg24743, jg24744, jg18886, jg18884, jg18882, jg6864, jg6865
GO:0051646	5.63015e-05	0.999974	mitochondrion localization	BP	0.00537353	jg17215, jg14542.1, jg15028, jg12307, jg12308, jg25127, jg18096, jg4118, jg4140.1, jg4140.2, jg4142, jg26259, jg26250, jg26252, jg26260, jg9259.1, jg9259.2, jg10836, jg15566, jg15567, jg1529, jg1530, jg203, jg20942.1, jg20942.2, jg3419, jg16645, jg16644, jg16760, jg11857, jg11564, jg11563, jg7292, jg656.1, jg656.2, jg656.3, jg607, jg19312
GO:0033119	5.68536e-05	0.999978	negative regulation of RNA splicing	BP	0.00540211	jg12947, jg12121, jg18389, jg18388, jg10245, jg10232, jg5196, jg10498, jg24240, jg26184, jg26182, jg13624, jg3626, jg3625, jg24593, jg14188, jg14023, jg1369, jg9223, jg24420, jg154, jg2816, jg841, jg7294, jg12795, jg691, jg4157
GO:0031330	5.82692e-05	0.999962	negative regulation of cellular catabolic process	BP	0.00551211	jg2082, jg17215, jg14504, jg12184, jg7450, jg9416, jg4379, jg4382, jg4386, jg4380, jg13083.1, jg13083.2, jg15190, jg16844, jg12307, jg12308, jg5971, jg25538, jg5902, jg16166, jg17739, jg21148, jg21144, jg21146, jg18066, jg4210, jg11900, jg23297, jg11952, jg19881, jg19880, jg19729, jg24995, jg11389, jg19551, jg17426, jg8430, jg6794, jg15886, jg5060, jg13953, jg15900, jg20091, jg10878, jg22693, jg2…
GO:0051304	5.9324e-05	0.999974	chromosome separation	BP	0.00558717	jg25268, jg25269, jg2207, jg13178, jg24469, jg2010, jg20590, jg13308, jg13307, jg5539, jg17485, jg10289, jg10291, jg24691, jg24685, jg24688, jg8070, jg24864, jg18850, jg18873, jg24427, jg7053, jg7054.1, jg7054.2, jg7059, jg7060, jg7061, jg12819, jg12820, jg21339, jg16726, jg21341, jg7281, jg9967
GO:0051169	6.18735e-05	0.999958	nuclear transport	BP	0.00580172	jg12958.1, jg12958.2, jg12957.1, jg12957.2, jg12951, jg12947, jg23403, jg14411, jg14410, jg12687, jg12739, jg4427, jg13159, jg13157, jg13160, jg4449, jg4447.1, jg4447.2, jg4447.3, jg12126, jg1210, jg13374, jg25469.1, jg25469.2, jg25519, jg17862, jg17772, jg17765, jg16166, jg31, jg17712.1, jg17712.2, jg17730, jg21148, jg21144, jg21146, jg2453, jg2451, jg2452, jg25713, jg19843, jg11400, jg11452, jg…
GO:1902253	6.2973e-05	0.999977	regulation of intrinsic apoptotic signaling pathway by p53 class mediator	BP	0.00587904	jg12121, jg17739, jg2542, jg19884, jg22693, jg22697, jg10245, jg10232, jg10498, jg24240, jg8275, jg20857, jg24593, jg10079, jg5471, jg24801, jg24533, jg24534, jg24535, jg154, jg2816, jg841, jg12795, jg691
GO:2000173	6.37254e-05	0.999988	negative regulation of branching morphogenesis of a nerve	BP	0.00592342	jg12121, jg10245, jg10232, jg10498, jg24240, jg24593, jg154, jg2816, jg841, jg12795, jg691
GO:0071397	6.72819e-05	0.999987	cellular response to cholesterol	BP	0.00622692	jg19999, jg20000, jg20001, jg15492, jg18186, jg18187, jg3018, jg3016, jg24897.1, jg24897.2, jg24897.3
GO:2000172	6.9339e-05	0.999986	regulation of branching morphogenesis of a nerve	BP	0.00638965	jg12121, jg10245, jg10232, jg10498, jg24240, jg24593, jg154, jg2816, jg841, jg12795, jg691
GO:0006265	7.00195e-05	0.999979	DNA topological change	BP	0.00642467	jg13308, jg13307, jg5386, jg4263, jg4, jg10550, jg9550, jg9551, jg9549, jg7053, jg7054.1, jg7054.2, jg21339, jg21341, jg1646, jg1866, jg1865
GO:0009895	7.07559e-05	0.999953	negative regulation of catabolic process	BP	0.00645974	jg2082, jg17215, jg14504, jg12184, jg7450, jg9416, jg4379, jg4382, jg4386, jg4380, jg13083.1, jg13083.2, jg15190, jg16844, jg12307, jg12308, jg5971, jg25538, jg5902, jg16166, jg17739, jg21170.1, jg21170.2, jg21148, jg21144, jg21146, jg18066, jg4210, jg11900, jg23297, jg11952, jg19881, jg19880, jg19729, jg24995, jg11389, jg19551, jg17426, jg8430, jg6794, jg15886, jg5060, jg20141.2, jg20141.3, jg20…
GO:0061738	7.10061e-05	0.99999	late endosomal microautophagy	BP	0.00645974	jg23731, jg15331, jg26258, jg26821, jg26820, jg26038, jg26032, jg26023
GO:0001892	7.28661e-05	0.999968	embryonic placenta development	BP	0.00660087	jg2319, jg4379, jg4382, jg4386, jg4380, jg17822.1, jg17822.2, jg25994, jg11389, jg11369, jg22392.1, jg22392.2, jg7830, jg5716, jg5715, jg18107, jg22720, jg20378, jg910, jg908, jg18822, jg18821, jg18823, jg18886, jg18884, jg18882, jg3434, jg1405, jg184, jg19430, jg636, jg21672, jg21748
GO:0008265	7.32733e-05	0.999996	Mo-molybdopterin cofactor sulfurase activity	MF	0.00660975	jg23426.1, jg23426.2, jg23426.3, jg23426.4, jg23426.5
GO:0035614	7.5415e-05	0.999992	snRNA stem-loop binding	MF	0.00677436	jg7440, jg7438, jg25471, jg19947, jg13893, jg22733, jg8852
GO:0000798	7.58869e-05	0.99999	nuclear cohesin complex	CC	0.00678822	jg5945, jg5625, jg22689, jg22694, jg22698.1, jg22698.2, jg22690, jg318
GO:0072599	8.2353e-05	0.999953	establishment of protein localization to endoplasmic reticulum	BP	0.00733594	jg15275, jg12071, jg12069, jg17819, jg16166, jg17739, jg21148, jg21144, jg21146, jg2454, jg11314, jg19677, jg19614.1, jg19614.2, jg11209, jg1016, jg24608, jg10690, jg10689, jg10595, jg18389, jg18388, jg22693, jg22697, jg13575, jg5196, jg22183, jg3203, jg26337, jg14261, jg7506, jg26380, jg20857, jg3626, jg3625, jg26379, jg16217, jg15709, jg4598, jg14188, jg5471, jg24801, jg1376, jg9425, jg17284, j…
GO:1903863	8.33423e-05	0.999973	P granule assembly	BP	0.00739325	jg24463, jg19763, jg19762, jg23021, jg21062, jg10783, jg10784, jg6053, jg14182, jg2658, jg20283, jg20284, jg24719, jg16995, jg4033, jg17027, jg17028, jg17025, jg20416
GO:0048136	8.45137e-05	0.999986	male germ-line cyst formation	BP	0.00746619	jg25469.1, jg25469.2, jg5799, jg26183, jg26181, jg22731.1, jg22731.2, jg16394, jg16395
GO:0097157	8.68869e-05	0.999976	pre-mRNA intronic binding	MF	0.00764426	jg12947, jg7440, jg7438, jg25471, jg19947, jg13893, jg26184, jg26182, jg22733, jg14023, jg1369, jg9223, jg24420, jg8852, jg4157
GO:0072752	8.85558e-05	0.999977	cellular response to rapamycin	BP	0.00770888	jg17215, jg12121, jg10245, jg10232, jg10498, jg24240, jg24593, jg154, jg2816, jg11564, jg11563, jg841, jg12795, jg691
GO:0047821	8.86118e-05	0.999992	D-glutamate oxidase activity	MF	0.00770888	jg25340.1, jg25340.2, jg17861, jg11167, jg22263, jg7321
GO:0002787	8.94243e-05	0.99999	negative regulation of antibacterial peptide production	BP	0.00770888	jg21649, jg11370, jg11367, jg21047, jg21046, jg13453, jg21650
GO:0002806	8.94243e-05	0.99999	negative regulation of antimicrobial peptide biosynthetic process	BP	0.00770888	jg21649, jg11370, jg11367, jg21047, jg21046, jg13453, jg21650
GO:0002809	8.94243e-05	0.99999	negative regulation of antibacterial peptide biosynthetic process	BP	0.00770888	jg21649, jg11370, jg11367, jg21047, jg21046, jg13453, jg21650
GO:0009925	9.93328e-05	0.999956	basal plasma membrane	CC	0.00852865	jg13114, jg13115, jg13116, jg9173, jg9177, jg17407.1, jg17407.2, jg17409, jg17412, jg17413, jg17411, jg9178, jg15499, jg22132, jg15501, jg24234.1, jg24234.2, jg9180, jg9182, jg3453, jg9757, jg16815, jg7172, jg7171, jg7177, jg7179, jg7182, jg7181, jg18953, jg18954, jg1983.1, jg1983.2
GO:0005912	0.000100158	0.999936	adherens junction	CC	0.00854188	jg761, jg14505.1, jg14505.2, jg12184, jg15294, jg13083.1, jg13083.2, jg15177, jg13097, jg15190, jg12345, jg13108, jg13107, jg13106, jg13104, jg12324, jg12325, jg12346, jg12347, jg16844, jg3918, jg25538, jg25015.1, jg25015.2, jg18066, jg25079, jg11900, jg23297, jg11952, jg19881, jg19880, jg19776, jg19729, jg11339, jg11386, jg24995, jg9173, jg19551, jg9177, jg17407.1, jg17407.2, jg17426, jg17409, j…
GO:1904667	0.000100286	0.999977	negative regulation of ubiquitin protein ligase activity	BP	0.00854188	jg16166, jg17739, jg21148, jg21144, jg21146, jg22693, jg22697, jg14261, jg20857, jg5471, jg24801, jg7030
GO:0002785	0.000105294	0.999988	negative regulation of antimicrobial peptide production	BP	0.00887795	jg21649, jg11370, jg11367, jg21047, jg21046, jg13453, jg21650
GO:0001878	0.000105694	0.999974	response to yeast	BP	0.00887795	jg17868, jg17867, jg18032.1, jg18032.2, jg11175, jg11174, jg17254, jg24472, jg24471, jg24470, jg12848, jg12849, jg12845
GO:0004421	0.000107034	0.999993	hydroxymethylglutaryl-CoA synthase activity	MF	0.00887795	jg15492, jg18186, jg18187, jg3018, jg3016
GO:0009645	0.000107034	0.999993	response to low light intensity stimulus	BP	0.00887795	jg15492, jg18186, jg18187, jg3018, jg3016
GO:0046690	0.000107034	0.999993	response to tellurium ion	BP	0.00887795	jg15492, jg18186, jg18187, jg3018, jg3016
GO:0051220	0.000107423	0.999965	cytoplasmic sequestering of protein	BP	0.00887795	jg21649, jg12739, jg7749, jg25519, jg25713, jg11370, jg11367, jg21047, jg21046, jg13453, jg24207, jg6012, jg22596, jg18890, jg8635, jg19476, jg21650, jg21727, jg21725
GO:1901355	0.000107633	0.999972	response to rapamycin	BP	0.00887795	jg17215, jg12121, jg10245, jg10232, jg10498, jg24240, jg24593, jg154, jg2816, jg11564, jg11563, jg841, jg12795, jg691
GO:0000028	0.000108133	0.999961	ribosomal small subunit assembly	BP	0.00887795	jg17211, jg12071, jg12069, jg17819, jg19677, jg19614.1, jg19614.2, jg24608, jg13785, jg13783, jg26337, jg6215, jg6214, jg16203, jg9425, jg17284, jg16438, jg18774, jg16538, jg24389, jg16716, jg19267
GO:0046604	0.000108362	0.99997	positive regulation of mitotic centrosome separation	BP	0.00887795	jg12620, jg13322.1, jg13322.2, jg4118, jg26259, jg26250, jg26252, jg26260, jg15566, jg15567, jg203, jg3419, jg16645, jg16644, jg11857
GO:0045637	0.000109164	0.999936	regulation of myeloid cell differentiation	BP	0.00887795	jg9216, jg12184, jg4472.1, jg4472.2, jg15190, jg16844, jg25538, jg17730, jg18066, jg11900, jg23297, jg4111, jg11952, jg21825, jg19881, jg19880, jg19729, jg25994, jg24995, jg19551, jg17426, jg6794, jg15886, jg5060, jg20065, jg6770.1, jg6770.2, jg6771, jg20636, jg20638, jg15900, jg24063, jg20733, jg22960, jg26360, jg15654, jg507, jg5438, jg15783, jg14183, jg10962.1, jg10962.2, jg10961, jg24722, jg2…
GO:0008445	0.000109215	0.99999	D-aspartate oxidase activity	MF	0.00887795	jg25340.1, jg25340.2, jg17861, jg11167, jg22263, jg7321
GO:0015922	0.000109215	0.99999	aspartate oxidase activity	MF	0.00887795	jg25340.1, jg25340.2, jg17861, jg11167, jg22263, jg7321
GO:0003730	0.000113702	0.999938	mRNA 3'-UTR binding	MF	0.00920769	jg12947, jg17215, jg12121, jg13114, jg13115, jg13116, jg5902, jg17739, jg5387, jg4210, jg22476, jg24638, jg20091, jg22693, jg22697, jg10245, jg10232, jg10498, jg24240, jg26184, jg26182, jg13624, jg7562, jg6332, jg20857, jg24593, jg22865, jg22869, jg14023, jg5471, jg24801, jg22073, jg1369, jg18835, jg18834, jg16687, jg16688, jg22229, jg9223, jg24420, jg154, jg2816, jg11564, jg11563, jg841, jg18953…
GO:1902455	0.000115226	0.999993	negative regulation of stem cell population maintenance	BP	0.00929588	jg18927, jg19939, jg24001, jg24000, jg5887
GO:0051237	0.000115852	0.999973	maintenance of RNA location	BP	0.00931125	jg4118, jg26259, jg26250, jg26252, jg26260, jg15566, jg15567, jg203, jg3419, jg16645, jg16644, jg11857
GO:0045132	0.000118276	0.999932	meiotic chromosome segregation	BP	0.00947049	jg25268, jg25269, jg2207, jg24469, jg20590, jg13351, jg5961, jg5960, jg25469.1, jg25469.2, jg13308, jg13307, jg31, jg17712.1, jg17712.2, jg23183.1, jg23183.2, jg23187.1, jg23187.2, jg5539, jg21060, jg22689, jg22694, jg22698.1, jg22698.2, jg22690, jg10289, jg10291, jg24069, jg22647, jg5799, jg26183, jg26181, jg24691, jg24685, jg24688, jg22731.1, jg22731.2, jg14246, jg14241, jg15710, jg9734.1, jg97…
GO:0031305	0.000118772	0.999958	integral component of mitochondrial inner membrane	CC	0.0094747	jg19105, jg19104, jg19108.1, jg19108.2, jg25398, jg25372.1, jg15378, jg12016, jg15146, jg25489, jg18968, jg18969, jg25003, jg19845, jg19840, jg11131, jg17378, jg11220, jg18427, jg4053, jg1676
GO:0051307	0.00012587	0.99995	meiotic chromosome separation	BP	0.0100036	jg25268, jg25269, jg2207, jg24469, jg20590, jg13308, jg13307, jg5539, jg10289, jg10291, jg24691, jg24685, jg24688, jg18850, jg18873, jg24427, jg7053, jg7054.1, jg7054.2, jg7059, jg7060, jg7061, jg21339, jg16726, jg21341
GO:1902165	0.000127384	0.999962	regulation of intrinsic apoptotic signaling pathway in response to DNA damage by p53 class mediator	BP	0.0100865	jg12121, jg2542, jg10245, jg10232, jg10498, jg24240, jg8275, jg24593, jg24533, jg24534, jg24535, jg154, jg2816, jg841, jg12795, jg691
GO:0003884	0.000133216	0.999987	D-amino-acid oxidase activity	MF	0.0105093	jg25340.1, jg25340.2, jg17861, jg11167, jg22263, jg7321
GO:0003917	0.000139027	0.999973	DNA topoisomerase type I activity	MF	0.0109274	jg5386, jg4263, jg4, jg10550, jg9550, jg9551, jg9549, jg1646, jg1866, jg1865
GO:0034014	0.000140643	0.99999	response to triglyceride	BP	0.0110139	jg15492, jg18186, jg18187, jg3018, jg3016
GO:0010494	0.000141639	0.999927	cytoplasmic stress granule	CC	0.0110515	jg17215, jg12739, jg12121, jg13083.1, jg13083.2, jg13114, jg13115, jg13116, jg25469.1, jg25469.2, jg5902, jg2453, jg2452, jg20091, jg10245, jg10232, jg5799, jg13784, jg10498, jg24240, jg26183, jg26181, jg13624, jg6332, jg22731.1, jg22731.2, jg24593, jg16394, jg16395, jg18835, jg18834, jg22229, jg154, jg2816, jg8635, jg11564, jg11563, jg841, jg18953, jg18954, jg12795, jg19325, jg696.1, jg696.2, jg…
GO:0046825	0.000142332	0.99994	regulation of protein export from nucleus	BP	0.0110651	jg12739, jg4449, jg4447.1, jg4447.2, jg4447.3, jg12126, jg17822.1, jg17822.2, jg17772, jg26282, jg18322.2, jg18322.3, jg18322.4, jg18327.1, jg18327.2, jg18327.3, jg18320, jg20902, jg18505, jg18504, jg18506, jg8635, jg23640, jg12920, jg1650, jg1669, jg13284, jg13286
GO:0005043	0.000145143	0.999994	netrin receptor activity involved in chemorepulsion	MF	0.0111478	jg24909, jg13217.2, jg1032, jg24908
GO:0030892	0.000145328	0.99999	mitotic cohesin complex	CC	0.0111478	jg22689, jg22694, jg22698.1, jg22698.2, jg22690
GO:0034990	0.000145328	0.99999	nuclear mitotic cohesin complex	CC	0.0111478	jg22689, jg22694, jg22698.1, jg22698.2, jg22690
GO:1990048	0.000145617	0.999966	anterograde neuronal dense core vesicle transport	BP	0.0111478	jg4118, jg26259, jg26250, jg26252, jg26260, jg15566, jg15567, jg203, jg3419, jg16645, jg16644, jg11857
GO:0060706	0.000146322	0.999958	cell differentiation involved in embryonic placenta development	BP	0.0111478	jg2319, jg11369, jg7830, jg5716, jg5715, jg22720, jg18822, jg18821, jg18823, jg3434, jg1405, jg184, jg19430, jg21672, jg21748
GO:2000848	0.000147567	0.99999	positive regulation of corticosteroid hormone secretion	BP	0.0111478	jg10587, jg5723.1, jg5723.2, jg10479, jg18666
GO:2000857	0.000147567	0.99999	positive regulation of mineralocorticoid secretion	BP	0.0111478	jg10587, jg5723.1, jg5723.2, jg10479, jg18666
GO:2000860	0.000147567	0.99999	positive regulation of aldosterone secretion	BP	0.0111478	jg10587, jg5723.1, jg5723.2, jg10479, jg18666
GO:0072716	0.000156597	0.999985	response to actinomycin D	BP	0.011747	jg16166, jg21148, jg21144, jg21146, jg14261, jg7030
GO:0072717	0.000156597	0.999985	cellular response to actinomycin D	BP	0.011747	jg16166, jg21148, jg21144, jg21146, jg14261, jg7030
GO:0040029	0.000168703	0.999882	regulation of gene expression, epigenetic	BP	0.0126108	jg12947, jg14795, jg24931, jg9216, jg23731, jg14484, jg14539, jg7440, jg7438, jg15331, jg9405, jg24463, jg2010, jg12335, jg25471, jg13308, jg13307, jg19947, jg3704, jg3719.1, jg3719.2, jg88, jg71, jg25428, jg17813, jg2579, jg19080.1, jg19080.2, jg23773, jg2409.1, jg2409.2, jg5387, jg25771, jg11947, jg11955.2, jg19763, jg19762, jg23004, jg23009, jg23021, jg25872, jg26258, jg11472, jg11475, jg17486…
GO:0016321	0.000171553	0.999948	female meiosis chromosome segregation	BP	0.0127792	jg25268, jg25269, jg13308, jg13307, jg10289, jg10291, jg24069, jg22647, jg24691, jg24685, jg24688, jg7053, jg7054.1, jg7054.2, jg21339, jg21341
GO:2000855	0.0001803	0.999987	regulation of mineralocorticoid secretion	BP	0.0133378	jg10587, jg5723.1, jg5723.2, jg10479, jg18666
GO:2000858	0.0001803	0.999987	regulation of aldosterone secretion	BP	0.0133378	jg10587, jg5723.1, jg5723.2, jg10479, jg18666
GO:0140098	0.000184232	0.999867	catalytic activity, acting on RNA	MF	0.0135817	jg722.1, jg722.2, jg722.3, jg19106.1, jg19106.2, jg14505.1, jg14505.2, jg14542.1, jg7437, jg7434, jg7461, jg24463, jg3918, jg25465, jg25464, jg3704, jg3753, jg3752, jg3762, jg3761, jg21203, jg5390, jg5391, jg25127, jg18096, jg5387, jg23221, jg25771, jg23234, jg4140.1, jg4140.2, jg25737, jg4142, jg25741.1, jg25741.2, jg25742, jg26246, jg19763, jg19762, jg23004, jg11339, jg11386, jg17949, jg17942, …
GO:2001229	0.000189187	0.999975	negative regulation of response to gamma radiation	BP	0.0138727	jg14201.1, jg14201.2, jg14212.1, jg14212.2, jg14213, jg14247, jg23554
GO:0044728	0.000189476	0.999919	DNA methylation or demethylation	BP	0.0138727	jg14484, jg14539, jg12335, jg2579, jg2561, jg4212, jg23009, jg17942, jg17909, jg22175, jg26628, jg26629, jg14201.1, jg14201.2, jg14212.1, jg14212.2, jg14213, jg14247, jg9725, jg9724, jg9722, jg16756, jg16742, jg16743, jg138, jg23554, jg14874, jg14875
GO:0006921	0.000194461	0.999923	cellular component disassembly involved in execution phase of apoptosis	BP	0.0141408	jg14542.1, jg13308, jg13307, jg25127, jg18096, jg4140.1, jg4140.2, jg4142, jg9259.1, jg9259.2, jg10836, jg14290, jg16760, jg7053, jg7054.1, jg7054.2, jg11602, jg21339, jg21341, jg7292, jg656.1, jg656.2, jg656.3, jg607
GO:0030262	0.000194461	0.999923	apoptotic nuclear changes	BP	0.0141408	jg14542.1, jg13308, jg13307, jg25127, jg18096, jg4140.1, jg4140.2, jg4142, jg9259.1, jg9259.2, jg10836, jg14290, jg16760, jg7053, jg7054.1, jg7054.2, jg11602, jg21339, jg21341, jg7292, jg656.1, jg656.2, jg656.3, jg607
GO:1902769	0.000200067	0.999968	regulation of choline O-acetyltransferase activity	BP	0.0144991	jg15195, jg12345, jg12324, jg12325, jg12346, jg12347, jg3049, jg3047
GO:0022824	0.00020527	0.999918	transmitter-gated ion channel activity	MF	0.0148259	jg23399, jg23398, jg23401, jg23400, jg9837.1, jg9837.2, jg9838, jg9835, jg9836, jg9833, jg9834, jg23701, jg23704.1, jg23704.2, jg23704.3, jg5914, jg5911, jg5912, jg5895, jg20986, jg20989, jg20988, jg20990, jg8964
GO:0045950	0.00021764	0.999971	negative regulation of mitotic recombination	BP	0.0156664	jg25268, jg25269, jg31, jg17712.1, jg17712.2, jg10289, jg10291
GO:2000846	0.000219042	0.999983	regulation of corticosteroid hormone secretion	BP	0.0157016	jg10587, jg5723.1, jg5723.2, jg10479, jg18666
GO:0002560	0.000222536	0.99999	basophil mediated immunity	BP	0.0157016	jg9606, jg20992, jg3333, jg6840
GO:0002561	0.000222536	0.99999	basophil degranulation	BP	0.0157016	jg9606, jg20992, jg3333, jg6840
GO:0044221	0.000222536	0.99999	host cell synapse	CC	0.0157016	jg9606, jg20992, jg3333, jg6840
GO:0044231	0.000222536	0.99999	host cell presynaptic membrane	CC	0.0157016	jg9606, jg20992, jg3333, jg6840
GO:0072556	0.000222536	0.99999	other organism presynaptic membrane	CC	0.0157016	jg9606, jg20992, jg3333, jg6840
GO:0046416	0.000224847	0.999976	D-amino acid metabolic process	BP	0.0158125	jg25340.1, jg25340.2, jg17861, jg11167, jg22263, jg7321
GO:0032446	0.000226014	0.999835	protein modification by small protein conjugation	BP	0.0158425	jg21636, jg737, jg9831, jg9828, jg19111, jg2319, jg21501, jg17043, jg12184, jg4486, jg23957, jg23958, jg4472.1, jg4472.2, jg13178, jg15294, jg4379, jg4382, jg4386, jg4380, jg12119, jg15177, jg15158, jg15190, jg16844, jg3909, jg25538, jg25551, jg3710, jg3715, jg3712, jg17813, jg1599, jg17701, jg17735, jg25166, jg23779, jg23775, jg23776, jg18066, jg21872, jg11900, jg23297, jg11952, jg5565, jg25734,…
GO:0031386	0.00024117	0.999932	protein tag	MF	0.0168334	jg21636, jg17701, jg25166, jg11130, jg11298, jg20052, jg20079, jg20075, jg20077, jg26585, jg10395, jg8028, jg9620, jg21719
GO:0090129	0.000241725	0.999924	positive regulation of synapse maturation	BP	0.0168334	jg19111, jg12121, jg18409.1, jg18409.2, jg18409.3, jg10245, jg10232, jg1511, jg10498, jg24240, jg24593, jg154, jg2816, jg841, jg12795, jg691
GO:0099094	0.000247333	0.999882	ligand-gated cation channel activity	MF	0.017147	jg23399, jg23398, jg23401, jg23400, jg9837.1, jg9837.2, jg9838, jg9835, jg9836, jg9833, jg9834, jg23701, jg23704.1, jg23704.2, jg23704.3, jg5914, jg5911, jg5912, jg23168, jg6533, jg5652, jg5895, jg3062, jg3064, jg3063, jg6135, jg6133, jg6134, jg20986, jg20989, jg20988, jg20990, jg8964, jg21661
GO:1901796	0.000247833	0.999852	regulation of signal transduction by p53 class mediator	BP	0.017147	jg2319, jg9216, jg12121, jg25572, jg25571, jg25569, jg3909, jg25636, jg17857, jg16166, jg17739, jg2542, jg21148, jg21144, jg21146, jg5387, jg21782, jg19884, jg11369, jg11164, jg8430, jg22476, jg24638, jg18361, jg22693, jg22697, jg10245, jg10232, jg5783, jg26569, jg7830, jg10498, jg24240, jg14261, jg7562, jg8275, jg20857, jg24593, jg22865, jg22869, jg14161, jg14160, jg10079, jg5471, jg24801, jg220…
GO:0045849	0.000254213	0.999952	negative regulation of nurse cell apoptotic process	BP	0.0174235	jg4379, jg4382, jg4386, jg4380, jg11389, jg26388, jg20378, jg910, jg908
GO:0034036	0.000254274	0.999958	purine ribonucleoside bisphosphate biosynthetic process	BP	0.0174235	jg19109.1, jg19109.2, jg19109.3, jg19109.4, jg12555, jg12558, jg12553, jg9148
GO:0050428	0.000254274	0.999958	3'-phosphoadenosine 5'-phosphosulfate biosynthetic process	BP	0.0174235	jg19109.1, jg19109.2, jg19109.3, jg19109.4, jg12555, jg12558, jg12553, jg9148
GO:0010286	0.000260621	0.999911	heat acclimation	BP	0.0178013	jg12739, jg25519, jg25713, jg417, jg414, jg416, jg24252, jg24207, jg6012, jg22596, jg18890, jg19476, jg2976, jg21756, jg21757, jg21758, jg21727, jg21725
GO:0070161	0.000263641	0.999826	anchoring junction	CC	0.0179503	jg761, jg14505.1, jg14505.2, jg12184, jg15294, jg13083.1, jg13083.2, jg15177, jg13097, jg15190, jg12345, jg13108, jg13107, jg13106, jg13104, jg12324, jg12325, jg12346, jg12347, jg16844, jg3918, jg25538, jg25015.1, jg25015.2, jg18066, jg25079, jg11900, jg23297, jg11952, jg19881, jg19880, jg19776, jg19729, jg11339, jg11386, jg24995, jg9173, jg19551, jg9177, jg17407.1, jg17407.2, jg17426, jg17409, j…
GO:0031304	0.000283129	0.999893	intrinsic component of mitochondrial inner membrane	CC	0.0192159	jg19105, jg19104, jg19108.1, jg19108.2, jg25398, jg25372.1, jg15378, jg12016, jg15146, jg25489, jg18968, jg18969, jg25003, jg19845, jg19840, jg11131, jg17378, jg11220, jg18427, jg4053, jg1676
GO:1905850	0.000294907	0.999958	positive regulation of forward locomotion	BP	0.0198845	jg23401, jg23400, jg23704.1, jg23704.2, jg23704.3, jg20989, jg20990
GO:1904321	0.000295771	0.99991	response to forskolin	BP	0.0198845	jg12121, jg10245, jg10232, jg10498, jg24240, jg24593, jg9155, jg9154, jg1114, jg1112, jg154, jg2816, jg841, jg12795, jg691
GO:1904322	0.000295771	0.99991	cellular response to forskolin	BP	0.0198845	jg12121, jg10245, jg10232, jg10498, jg24240, jg24593, jg9155, jg9154, jg1114, jg1112, jg154, jg2816, jg841, jg12795, jg691
GO:0045903	0.000297187	0.999976	positive regulation of translational fidelity	BP	0.0199135	jg17864, jg11170, jg2845, jg18792, jg18800
GO:0030867	0.000298065	0.999881	rough endoplasmic reticulum membrane	CC	0.0199135	jg16166, jg21148, jg21144, jg21146, jg2454, jg1016, jg10595, jg18389, jg18388, jg13575, jg5196, jg14261, jg7506, jg3626, jg3625, jg4598, jg14188, jg24724, jg9137, jg7030, jg24766, jg6855, jg7294
GO:0008946	0.000302776	0.999975	oligonucleotidase activity	MF	0.0201652	jg14505.1, jg14505.2, jg3918, jg11339, jg11386
GO:1904577	0.000308426	0.999948	cellular response to tunicamycin	BP	0.0204778	jg12947, jg26184, jg26182, jg14023, jg1369, jg9223, jg24420, jg4157
GO:1905243	0.000323688	0.999923	cellular response to 3,3',5-triiodo-L-thyronine	BP	0.0214245	jg26259, jg26250, jg26252, jg26260, jg15566, jg15567, jg203, jg3419, jg16645, jg16644, jg11857
GO:0000793	0.000333808	0.999786	condensed chromosome	CC	0.0218925	jg24931, jg9216, jg25268, jg25269, jg2207, jg24469, jg24463, jg20590, jg25566, jg13308, jg13307, jg3719.2, jg71, jg5945, jg17838, jg17862, jg5625, jg5539, jg5365, jg19763, jg19762, jg25977, jg25974, jg25975, jg23021, jg17486, jg21062, jg11168, jg26297.1, jg26297.2, jg10527, jg4694, jg10783, jg10784, jg22689, jg22694, jg22698.1, jg22698.2, jg22690, jg10289, jg10291, jg24069, jg22647, jg6053, jg181…
GO:0032346	0.000333831	0.999972	positive regulation of aldosterone metabolic process	BP	0.0218925	jg10587, jg5723.1, jg5723.2, jg10479, jg18666
GO:0032349	0.000333831	0.999972	positive regulation of aldosterone biosynthetic process	BP	0.0218925	jg10587, jg5723.1, jg5723.2, jg10479, jg18666
GO:0022835	0.000344297	0.999858	transmitter-gated channel activity	MF	0.0225099	jg23399, jg23398, jg23401, jg23400, jg9837.1, jg9837.2, jg9838, jg9835, jg9836, jg9833, jg9834, jg23701, jg23704.1, jg23704.2, jg23704.3, jg5914, jg5911, jg5912, jg5895, jg20986, jg20989, jg20988, jg20990, jg8964
GO:0004521	0.000347135	0.999834	endoribonuclease activity	MF	0.0226262	jg14542.1, jg24463, jg25127, jg18096, jg4140.1, jg4140.2, jg4142, jg19763, jg19762, jg23004, jg21062, jg9259.1, jg9259.2, jg10836, jg10783, jg10784, jg6053, jg13631, jg14330, jg20283, jg20284, jg24719, jg16760, jg9024.1, jg9024.2, jg16995, jg4033, jg7292, jg656.1, jg656.2, jg656.3, jg607, jg20416
GO:0043008	0.00035172	0.999902	ATP-dependent protein binding	MF	0.0228554	jg21636, jg9840, jg17701, jg25166, jg11130, jg20052, jg20149.2, jg5055, jg20079, jg20075, jg20077, jg8028, jg19394
GO:0045143	0.000368593	0.999835	homologous chromosome segregation	BP	0.0237435	jg25268, jg25269, jg2207, jg24469, jg20590, jg31, jg17712.1, jg17712.2, jg23183.1, jg23183.2, jg23187.1, jg23187.2, jg5539, jg22689, jg22694, jg22698.1, jg22698.2, jg22690, jg10289, jg10291, jg14246, jg14241, jg18850, jg18873, jg24427, jg7059, jg7060, jg7061
GO:0032253	0.000369829	0.999903	dense core granule localization	BP	0.0237435	jg4118, jg26259, jg26250, jg26252, jg26260, jg15566, jg15567, jg203, jg3419, jg16645, jg16644, jg11857
GO:0099519	0.000369829	0.999903	dense core granule cytoskeletal transport	BP	0.0237435	jg4118, jg26259, jg26250, jg26252, jg26260, jg15566, jg15567, jg203, jg3419, jg16645, jg16644, jg11857
GO:1901950	0.000369829	0.999903	dense core granule transport	BP	0.0237435	jg4118, jg26259, jg26250, jg26252, jg26260, jg15566, jg15567, jg203, jg3419, jg16645, jg16644, jg11857
GO:0035500	0.000377427	0.999925	MH2 domain binding	MF	0.0240926	jg5387, jg22476, jg24638, jg7562, jg22865, jg22869, jg22073, jg16687, jg16688
GO:0050129	0.00038019	0.999943	N-formylglutamate deformylase activity	MF	0.0240926	jg1028, jg1027, jg1026, jg24135, jg24137, jg24136, jg24139
GO:1904492	0.00038019	0.999943	Ac-Asp-Glu binding	MF	0.0240926	jg1028, jg1027, jg1026, jg24135, jg24137, jg24136, jg24139
GO:1904493	0.00038019	0.999943	tetrahydrofolyl-poly(glutamate) polymer binding	MF	0.0240926	jg1028, jg1027, jg1026, jg24135, jg24137, jg24136, jg24139
GO:0034397	0.000381829	0.999893	telomere localization	BP	0.0240926	jg25268, jg25269, jg31, jg17712.1, jg17712.2, jg23183.1, jg23183.2, jg23187.1, jg23187.2, jg10289, jg10291, jg14246, jg14241
GO:0140104	0.000382029	0.999865	molecular carrier activity	MF	0.0240926	jg12958.1, jg12958.2, jg12957.1, jg12957.2, jg12951, jg23403, jg4449, jg4447.1, jg4447.2, jg4447.3, jg15876, jg7954, jg18505, jg18504, jg18506, jg7608, jg13284, jg13286
GO:0035194	0.000396705	0.99976	posttranscriptional gene silencing by RNA	BP	0.0249446	jg12947, jg23731, jg15331, jg24463, jg3704, jg25428, jg17813, jg5387, jg19763, jg19762, jg23004, jg23021, jg26258, jg11472, jg11475, jg21062, jg22476, jg26294, jg24638, jg8785.1, jg8785.2, jg10783, jg10784, jg6053, jg3032, jg26184, jg26182, jg13631, jg7562, jg26820, jg593, jg22865, jg22869, jg14075, jg14076, jg14330, jg14182, jg26695, jg14023, jg2658, jg20283, jg20284, jg22073, jg1369, jg24719, j…
GO:0072385	0.000402004	0.999894	minus-end-directed organelle transport along microtubule	BP	0.0252036	jg4118, jg26259, jg26250, jg26252, jg26260, jg15566, jg15567, jg203, jg3419, jg16645, jg16644, jg11857
GO:0005521	0.000403813	0.999873	lamin binding	MF	0.025243	jg12121, jg23183.1, jg23183.2, jg23187.1, jg23187.2, jg10245, jg10232, jg10498, jg24240, jg24593, jg154, jg2816, jg841, jg12795, jg691
GO:1990247	0.000412516	0.999927	N6-methyladenosine-containing RNA binding	MF	0.0257119	jg12947, jg26184, jg26182, jg14023, jg1369, jg9223, jg24420, jg4157
GO:0006401	0.000414159	0.999709	RNA catabolic process	BP	0.0257393	jg25268, jg25269, jg14542.1, jg14567, jg14568.1, jg14568.2, jg4472.1, jg4472.2, jg15275, jg12071, jg12069, jg17819, jg16166, jg17739, jg25127, jg21148, jg21144, jg21146, jg18096, jg5387, jg2454, jg4140.1, jg4140.2, jg4142, jg19693, jg11314, jg19677, jg19614.1, jg19614.2, jg11209, jg1016, jg22476, jg9259.1, jg9259.2, jg24638, jg20065, jg24608, jg10690, jg10689, jg10595, jg10836, jg10878, jg18389, …
GO:0061752	0.000419751	0.999925	telomeric repeat-containing RNA binding	MF	0.0260112	jg12947, jg26184, jg26182, jg14023, jg1369, jg9223, jg24420, jg4157
GO:0061073	0.000432255	0.999961	ciliary body morphogenesis	BP	0.0267086	jg9851, jg26044, jg7103, jg6804.1, jg6804.2
GO:0019045	0.000442822	0.999959	latent virus replication	BP	0.0271485	jg25584, jg25586, jg25583, jg15576, jg15570
GO:0019046	0.000442822	0.999959	release from viral latency	BP	0.0271485	jg25584, jg25586, jg25583, jg15576, jg15570
GO:0015934	0.000443659	0.999728	large ribosomal subunit	CC	0.0271485	jg9924, jg15275, jg4448, jg12599, jg12329, jg16166, jg5604, jg21148, jg21144, jg21146, jg21296, jg2454, jg5590, jg5596, jg11314, jg11499, jg11209, jg1016, jg10690, jg10689, jg1452, jg10752, jg13575, jg15528, jg22183, jg3203, jg22171.1, jg22171.2, jg14261, jg16260, jg7510, jg26380, jg5325, jg26379, jg16217, jg5824, jg15709, jg26677, jg9728, jg9716, jg20202, jg20203, jg24724, jg18709, jg18565.4, jg…
GO:0072182	0.000444454	0.999899	regulation of nephron tubule epithelial cell differentiation	BP	0.0271485	jg5582, jg5583, jg5585, jg25994, jg9276, jg9277, jg9278, jg636, jg626, jg625
GO:0061478	0.000471631	0.999849	response to platelet aggregation inhibitor	BP	0.0287265	jg12121, jg10245, jg10232, jg10498, jg24240, jg24593, jg9155, jg9154, jg1114, jg1112, jg154, jg2816, jg841, jg12795, jg691
GO:0098813	0.00047375	0.99967	nuclear chromosome segregation	BP	0.0287736	jg9851, jg25268, jg25269, jg2207, jg13178, jg24469, jg24463, jg13083.1, jg13083.2, jg12345, jg20590, jg13351, jg12324, jg12325, jg12346, jg12347, jg5961, jg5960, jg25566, jg25469.1, jg25469.2, jg13308, jg13307, jg5945, jg31, jg17712.1, jg17712.2, jg17721, jg5625, jg23183.1, jg23183.2, jg23187.1, jg23187.2, jg23760, jg5539, jg19763, jg19762, jg21060, jg21062, jg17485, jg4694, jg10783, jg10784, jg2…
GO:1904588	0.000477154	0.999902	cellular response to glycoprotein	BP	0.0288982	jg11209, jg22183, jg15709, jg22214, jg24411.1, jg24411.2, jg4944, jg19495, jg2178
GO:0042805	0.000478564	0.999786	actinin binding	MF	0.0289018	jg12121, jg13097, jg13108, jg13107, jg13106, jg13104, jg18054.1, jg18054.2, jg18054.3, jg5582, jg5583, jg5585, jg13886.1, jg13886.2, jg13886.3, jg10245, jg10232, jg10498, jg24240, jg24593, jg154, jg2816, jg841, jg626, jg625, jg12795, jg691
GO:2000116	0.00048109	0.999688	regulation of cysteine-type endopeptidase activity	BP	0.02897242953011	jg12739, jg12184, jg15294, jg9416, jg12126, jg15177, jg15190, jg16844, jg25538, jg17772, jg18066, jg11900, jg23297, jg11952, jg19881, jg19880, jg19729, jg24995, jg19551, jg11472, jg11475, jg17426, jg26282, jg6794, jg6792, jg15886, jg5060, jg10676, jg15900, jg10595, jg10271, jg24063, jg20733, jg20902, jg24180, jg22960, jg26360, jg15654, jg7506, jg5307, jg3629, jg593, jg5438, jg15783, jg5835, jg364…
GO:0030205	0.000486709	0.999938	dermatan sulfate metabolic process	BP	0.0291073	jg8426, jg8419, jg10760, jg24675, jg24666, jg2715
GO:0030208	0.000486709	0.999938	dermatan sulfate biosynthetic process	BP	0.0291073	jg8426, jg8419, jg10760, jg24675, jg24666, jg2715
GO:0010877	0.000487413	0.999877	lipid transport involved in lipid storage	BP	0.0291073	jg265, jg6135, jg6133, jg6134, jg26695, jg26693, jg26691, jg21469, jg21468.1, jg21468.2, jg1769
GO:0006298	0.00049896	0.999808	mismatch repair	BP	0.0297138	jg25268, jg25269, jg2207, jg24469, jg20590, jg17822.1, jg17822.2, jg5539, jg5365, jg25977, jg25974, jg25975, jg10527, jg10289, jg10291, jg22071.1, jg22071.2, jg18850, jg18873, jg16726
GO:0070327	0.000505487	0.999968	thyroid hormone transport	BP	0.0300189	jg21262, jg21263, jg15664, jg1688.1
GO:0015277	0.000509598	0.999952	kainate selective glutamate receptor activity	MF	0.0301792	jg23399, jg23398, jg23701, jg20986, jg20988
GO:0006309	0.000514273	0.99982	apoptotic DNA fragmentation	BP	0.0303719	jg14542.1, jg25127, jg18096, jg4140.1, jg4140.2, jg4142, jg9259.1, jg9259.2, jg10836, jg14290, jg16760, jg11602, jg7292, jg656.1, jg656.2, jg656.3, jg607
GO:0005791	0.000522088	0.999705	rough endoplasmic reticulum	CC	0.0307486	jg12642, jg12641, jg12645, jg12655, jg12654.1, jg12654.2, jg2399, jg13114, jg13115, jg13116, jg16166, jg2579, jg21148, jg21144, jg21146, jg2454, jg1016, jg10690, jg10689, jg10595, jg18389, jg18388, jg13575, jg5196, jg18127, jg14261, jg7506, jg3626, jg3625, jg4598, jg14188, jg14006, jg14007.1, jg14007.2, jg24724, jg16788, jg16780, jg9137, jg178, jg177, jg7030, jg24766, jg6855, jg6958, jg18953, jg1…
GO:1903362	0.000524585	0.999641	regulation of cellular protein catabolic process	BP	0.0308107	jg21649, jg2082, jg14504, jg12184, jg9416, jg15190, jg16844, jg12307, jg12308, jg5971, jg25538, jg16166, jg17739, jg23779, jg21148, jg21144, jg21146, jg23775, jg23776, jg18066, jg11900, jg23297, jg4111, jg11952, jg19881, jg19880, jg19729, jg19693, jg11370, jg24995, jg11367, jg19551, jg11478, jg21047, jg21046, jg17426, jg17410, jg8430, jg6794, jg15886, jg5060, jg1487, jg1486, jg13953, jg15900, jg1…
GO:0006857	0.000528428	0.999837	oligopeptide transport	BP	0.0309514	jg17868, jg17867, jg21259, jg18032.1, jg18032.2, jg11175, jg11174, jg17254, jg24472, jg24471, jg24470, jg12848, jg12849, jg12845
GO:0071549	0.000530694	0.999807	cellular response to dexamethasone stimulus	BP	0.0309992	jg25469.1, jg25469.2, jg21262, jg21263, jg417, jg414, jg416, jg5799, jg26183, jg26181, jg15664, jg22731.1, jg22731.2, jg16394, jg16395, jg21756, jg21757, jg21758
GO:0071103	0.000547015	0.999625	DNA conformation change	BP	0.0318655	jg12947, jg12126, jg13083.1, jg13083.2, jg12345, jg1210, jg12324, jg12325, jg12346, jg12347, jg25469.1, jg25469.2, jg13308, jg13307, jg17772, jg17765, jg17735, jg17721, jg18244, jg2579, jg23760, jg18014, jg5386, jg23221, jg4263, jg4112, jg11388, jg11400, jg11478, jg17486, jg26282, jg4, jg1056, jg6624, jg6745, jg10550, jg5799, jg13441, jg13440, jg13443, jg13477, jg20902, jg18164, jg26183, jg26184,…
GO:1902368	0.000551375	1	heterochromatin maintenance involved in chromatin silencing at centromere outer repeat region	BP	0.0320322	jg14246, jg14241
GO:0035609	0.000556506	0.999911	C-terminal protein deglutamylation	BP	0.0322427	jg1028, jg1027, jg1026, jg24135, jg24137, jg24136, jg24139
GO:0002191	0.000569617	0.999879	cap-dependent translational initiation	BP	0.0329131	jg25469.1, jg25469.2, jg5799, jg26183, jg26181, jg22731.1, jg22731.2, jg16394, jg16395
GO:0010988	0.000583865	0.999839	regulation of low-density lipoprotein particle clearance	BP	0.0336454	jg12121, jg10245, jg10232, jg10498, jg24240, jg13624, jg24593, jg154, jg2816, jg841, jg12795, jg691
GO:0098554	0.000602896	0.999747	cytoplasmic side of endoplasmic reticulum membrane	CC	0.0346487	jg16166, jg21148, jg21144, jg21146, jg2454, jg1016, jg10595, jg18389, jg18388, jg13575, jg5196, jg14261, jg7506, jg3626, jg3625, jg4598, jg14188, jg24724, jg9137, jg7030, jg24766, jg6855, jg7294
GO:0031001	0.000611993	0.99996	response to brefeldin A	BP	0.0350772	jg20199, jg5823, jg20200, jg20201
GO:0010870	0.000616829	0.999841	positive regulation of receptor biosynthetic process	BP	0.0352599	jg12121, jg10245, jg10232, jg10498, jg24240, jg24593, jg154, jg2816, jg841, jg12795, jg691
GO:0032875	0.000629835	0.99976	regulation of DNA endoreduplication	BP	0.0358703	jg2319, jg5945, jg5625, jg11369, jg22689, jg22694, jg22698.1, jg22698.2, jg22690, jg7830, jg318, jg16425, jg16432, jg16433, jg3434, jg184, jg19430, jg21672, jg21748
GO:0004044	0.000630864	1	amidophosphoribosyltransferase activity	MF	0.0358703	jg5252.1, jg5252.2
GO:0045870	0.0006464	0.999894	positive regulation of single stranded viral RNA replication via double stranded DNA intermediate	BP	0.0364477	jg13308, jg13307, jg7053, jg7054.1, jg7054.2, jg21339, jg21341
GO:1905463	0.0006464	0.999894	negative regulation of DNA duplex unwinding	BP	0.0364477	jg13308, jg13307, jg7053, jg7054.1, jg7054.2, jg21339, jg21341
GO:0006612	0.000646999	0.999599	protein targeting to membrane	BP	0.0364477	jg15275, jg12071, jg12069, jg17819, jg16166, jg17739, jg21148, jg21144, jg21146, jg2454, jg11314, jg19677, jg19614.1, jg19614.2, jg11209, jg1016, jg24608, jg10690, jg10689, jg10595, jg18389, jg18388, jg18493, jg18499, jg22693, jg22697, jg13575, jg5196, jg22183, jg3203, jg26337, jg14261, jg7506, jg26380, jg20857, jg3626, jg3625, jg26379, jg16217, jg15709, jg4598, jg14188, jg5471, jg24801, jg1376, …
GO:0032356	0.000649542	0.999894	oxidized DNA binding	MF	0.0364477	jg10595, jg7506, jg4598, jg6855, jg21698, jg21699.1, jg21699.2
GO:0032357	0.000649542	0.999894	oxidized purine DNA binding	MF	0.0364477	jg10595, jg7506, jg4598, jg6855, jg21698, jg21699.1, jg21699.2
GO:0004450	0.000653489	0.999935	isocitrate dehydrogenase (NADP+) activity	MF	0.0364926	jg5636, jg22601, jg22609, jg22607, jg10977
GO:1903943	0.000655464	0.999913	regulation of hepatocyte apoptotic process	BP	0.0364926	jg417, jg414, jg416, jg21756, jg21757, jg21758
GO:1903944	0.000655464	0.999913	negative regulation of hepatocyte apoptotic process	BP	0.0364926	jg417, jg414, jg416, jg21756, jg21757, jg21758
GO:0004536	0.0006592	0.999704	deoxyribonuclease activity	MF	0.0366053	jg14542.1, jg25127, jg18096, jg4140.1, jg4140.2, jg4142, jg17584.1, jg17584.2, jg17584.3, jg9259.1, jg9259.2, jg8498, jg10595, jg10836, jg7506, jg563, jg4598, jg16760, jg18608, jg6855, jg16726, jg7292, jg656.1, jg656.2, jg656.3, jg607
GO:0015181	0.000673822	0.99991	arginine transmembrane transporter activity	MF	0.0369112	jg1598.1, jg1598.2, jg1598.3, jg1598.4, jg1598.5, jg22002
GO:0015189	0.000673822	0.99991	L-lysine transmembrane transporter activity	MF	0.0369112	jg1598.1, jg1598.2, jg1598.3, jg1598.4, jg1598.5, jg22002
GO:1902022	0.000673822	0.99991	L-lysine transport	BP	0.0369112	jg1598.1, jg1598.2, jg1598.3, jg1598.4, jg1598.5, jg22002
GO:1903401	0.000673822	0.99991	L-lysine transmembrane transport	BP	0.0369112	jg1598.1, jg1598.2, jg1598.3, jg1598.4, jg1598.5, jg22002
GO:1903826	0.000673822	0.99991	arginine transmembrane transport	BP	0.0369112	jg1598.1, jg1598.2, jg1598.3, jg1598.4, jg1598.5, jg22002
GO:0016233	0.000678247	0.999809	telomere capping	BP	0.0369112	jg12947, jg26184, jg26182, jg14023, jg1369, jg9223, jg24427, jg24420, jg7059, jg7060, jg7061, jg4157
GO:0007059	0.00068263	0.999503	chromosome segregation	BP	0.0369112	jg9851, jg12739, jg25268, jg25269, jg2207, jg13178, jg24469, jg7749, jg24463, jg13083.1, jg13083.2, jg2010, jg12345, jg20590, jg13351, jg12324, jg12325, jg12346, jg12347, jg5961, jg5960, jg25566, jg25469.1, jg25469.2, jg13308, jg13307, jg25519, jg5945, jg31, jg17712.1, jg17712.2, jg17721, jg5625, jg23183.1, jg23183.2, jg23187.1, jg23187.2, jg23760, jg5539, jg25713, jg19763, jg19762, jg21060, jg21…
GO:0008521	0.000685278	0.999908	acetyl-CoA transmembrane transporter activity	MF	0.0369112	jg25560, jg22661, jg22662, jg21594, jg21596, jg21592
GO:0015876	0.000685278	0.999908	acetyl-CoA transport	BP	0.0369112	jg25560, jg22661, jg22662, jg21594, jg21596, jg21592
GO:0015916	0.000685278	0.999908	fatty-acyl-CoA transport	BP	0.0369112	jg25560, jg22661, jg22662, jg21594, jg21596, jg21592
GO:1901337	0.000685278	0.999908	thioester transport	BP	0.0369112	jg25560, jg22661, jg22662, jg21594, jg21596, jg21592
GO:0016153	0.000685426	0.999954	urocanate hydratase activity	MF	0.0369112	jg10188.1, jg10188.2, jg10191, jg18549
GO:0070723	0.00069376	0.999817	response to cholesterol	BP	0.0372661	jg19999, jg20000, jg20001, jg15492, jg18186, jg18187, jg3018, jg3016, jg24897.1, jg24897.2, jg24897.3
GO:0097402	0.000696894	0.999883	neuroblast migration	BP	0.0373406	jg24467.1, jg24467.2, jg24467.3, jg17407.1, jg17407.2, jg17409, jg17411
GO:0071469	0.000701679	0.999905	cellular response to alkaline pH	BP	0.037503	jg417, jg414, jg416, jg21756, jg21757, jg21758
GO:0018027	0.000705921	0.999787	peptidyl-lysine dimethylation	BP	0.0375742	jg17822.1, jg17822.2, jg21825, jg8498, jg14201.1, jg14201.2, jg14212.1, jg14212.2, jg14213, jg14247, jg18608, jg23554, jg7268
GO:0032368	0.000708239	0.999623	regulation of lipid transport	BP	0.0375742	jg9840, jg12121, jg19999, jg17868, jg17867, jg11175, jg11174, jg20149.2, jg5055, jg20000, jg20001, jg10587, jg10245, jg10232, jg5723.1, jg5723.2, jg10479, jg10498, jg24240, jg7516.1, jg7516.2, jg24593, jg24897.1, jg24897.2, jg24897.3, jg18666, jg154, jg2816, jg21469, jg21468.1, jg21468.2, jg12848, jg12849, jg12845, jg841, jg12795, jg691, jg12467, jg12468
GO:0005009	0.000711799	0.999903	insulin-activated receptor activity	MF	0.0375742	jg417, jg414, jg416, jg21756, jg21757, jg21758
GO:0005899	0.000711799	0.999903	insulin receptor complex	CC	0.0375742	jg417, jg414, jg416, jg21756, jg21757, jg21758
GO:0031995	0.000711799	0.999903	insulin-like growth factor II binding	MF	0.0375742	jg417, jg414, jg416, jg21756, jg21757, jg21758
GO:0019099	0.000717608	0.99988	female germ-line sex determination	BP	0.0377875	jg7440, jg7438, jg25471, jg19947, jg13893, jg22733, jg8852
GO:0015143	0.000730706	1	urate transmembrane transporter activity	MF	0.038195	jg21253, jg8719
GO:0015747	0.000730706	1	urate transport	BP	0.038195	jg21253, jg8719
GO:1901702	0.000730706	1	salt transmembrane transporter activity	MF	0.038195	jg21253, jg8719
GO:0048025	0.000736143	0.999708	negative regulation of mRNA splicing, via spliceosome	BP	0.0383854	jg12947, jg12121, jg10245, jg10232, jg10498, jg24240, jg26184, jg26182, jg13624, jg24593, jg14023, jg1369, jg9223, jg24420, jg154, jg2816, jg841, jg12795, jg691, jg4157
GO:0021997	0.000746657	0.999896	neural plate axis specification	BP	0.0387699	jg19999, jg20000, jg20001, jg24897.1, jg24897.2, jg24897.3
GO:1904576	0.000747144	0.999818	response to tunicamycin	BP	0.0387699	jg12947, jg26184, jg26182, jg14023, jg1369, jg9223, jg24420, jg4157, jg12402.1, jg12402.2
GO:0010952	0.000762208	0.999513	positive regulation of peptidase activity	BP	0.0394558	jg12184, jg15294, jg12126, jg13083.1, jg13083.2, jg15177, jg15190, jg16844, jg25538, jg9332, jg9333, jg17772, jg18066, jg11900, jg23297, jg11952, jg19881, jg19880, jg19729, jg24995, jg9328, jg19551, jg17426, jg26282, jg6794, jg6792, jg15886, jg5060, jg10676, jg15900, jg10595, jg10271, jg24063, jg20733, jg20902, jg24180, jg22960, jg26360, jg15654, jg7506, jg3629, jg5438, jg15783, jg5835, jg3641.1,…
GO:1905462	0.000777621	0.999868	regulation of DNA duplex unwinding	BP	0.0399125	jg13308, jg13307, jg7053, jg7054.1, jg7054.2, jg21339, jg21341
GO:0007196	0.000777788	0.999827	adenylate cyclase-inhibiting G protein-coupled glutamate receptor signaling pathway	BP	0.0399125	jg23399, jg23398, jg23701, jg18127, jg20986, jg20988, jg16880, jg16878.1, jg16878.2
GO:0098988	0.000777788	0.999827	G protein-coupled glutamate receptor activity	MF	0.0399125	jg23399, jg23398, jg23701, jg18127, jg20986, jg20988, jg16880, jg16878.1, jg16878.2
GO:0030291	0.000778499	0.999739	protein serine/threonine kinase inhibitor activity	MF	0.0399125	jg12739, jg7749, jg25519, jg25713, jg13784, jg24252, jg24207, jg6012, jg22596, jg18890, jg19476, jg21693.1, jg21693.2, jg21727, jg21725
GO:0004520	0.000790651	0.999668	endodeoxyribonuclease activity	MF	0.0403504	jg14542.1, jg25127, jg18096, jg4140.1, jg4140.2, jg4142, jg9259.1, jg9259.2, jg8498, jg10595, jg10836, jg7506, jg4598, jg16760, jg18608, jg6855, jg16726, jg7292, jg656.1, jg656.2, jg656.3, jg607
GO:0005230	0.000792857	0.999646	extracellular ligand-gated ion channel activity	MF	0.0403504	jg23399, jg23398, jg23401, jg23400, jg9837.1, jg9837.2, jg9838, jg9835, jg9836, jg9833, jg9834, jg23701, jg23704.1, jg23704.2, jg23704.3, jg5914, jg5911, jg5912, jg5895, jg20986, jg20989, jg20988, jg20990, jg10067, jg8964
GO:0042895	0.000793301	0.999759	antibiotic transmembrane transporter activity	MF	0.0403504	jg17868, jg17867, jg18032.1, jg18032.2, jg11175, jg11174, jg17254, jg24472, jg24471, jg24470, jg12848, jg12849, jg12845
GO:1901648	0.000795662	0.999889	regulation of actomyosin contractile ring localization	BP	0.0403504	jg13083.1, jg13083.2, jg8487.1, jg8487.2, jg8487.3, jg8485
GO:0048308	0.000796476	0.999682	organelle inheritance	BP	0.0403504	jg17215, jg12739, jg14542.1, jg25127, jg18096, jg4140.1, jg4140.2, jg4142, jg9259.1, jg9259.2, jg10836, jg18110, jg16760, jg11564, jg11563, jg7292, jg656.1, jg656.2, jg656.3, jg607
GO:1905453	0.000803057	0.999974	regulation of myeloid progenitor cell differentiation	BP	0.0405876	jg31, jg17712.1, jg17712.2
GO:0035045	0.000805482	0.999944	sperm plasma membrane disassembly	BP	0.0406141	jg25734, jg25733, jg24212.1, jg24212.2
GO:0030950	0.000826404	0.999882	establishment or maintenance of actin cytoskeleton polarity	BP	0.0415367	jg17407.1, jg17407.2, jg17409, jg17412, jg17413, jg17411
GO:0090128	0.000827664	0.999709	regulation of synapse maturation	BP	0.0415367	jg19111, jg12121, jg18409.1, jg18409.2, jg18409.3, jg10245, jg10232, jg1511, jg10498, jg24240, jg24593, jg154, jg2816, jg841, jg12795, jg691
GO:0032891	0.000834515	0.999706	negative regulation of organic acid transport	BP	0.0417009	jg17868, jg17867, jg18032.1, jg18032.2, jg11175, jg11174, jg24180, jg18127, jg5835, jg17254, jg24472, jg24471, jg24470, jg12848, jg12849, jg12845
GO:0072203	0.000834837	0.999881	cell proliferation involved in metanephros development	BP	0.0417009	jg19999, jg20000, jg20001, jg24897.1, jg24897.2, jg24897.3
GO:1902231	0.0008388	0.999833	positive regulation of intrinsic apoptotic signaling pathway in response to DNA damage	BP	0.0418012	jg10595, jg7506, jg8275, jg4598, jg24533, jg24534, jg24535, jg6855
GO:0032986	0.000841912	0.999681	protein-DNA complex disassembly	BP	0.0418587	jg16166, jg18244, jg21148, jg21144, jg21146, jg18014, jg1056, jg14261, jg8583, jg20834, jg20832, jg20833, jg9486, jg2837, jg7129, jg7030, jg2806, jg7130
GO:0031464	0.000848337	0.999755	Cul4A-RING E3 ubiquitin ligase complex	CC	0.0419685	jg737, jg1599, jg5565, jg20148, jg13432, jg3225, jg26792.1, jg26792.2, jg26792.3, jg10962.1, jg10962.2, jg10961
GO:0007253	0.000848737	0.999855	cytoplasmic sequestering of NF-kappaB	BP	0.0419685	jg21649, jg11370, jg11367, jg21047, jg21046, jg13453, jg21650
GO:0097108	0.000850009	0.999878	hedgehog family protein binding	MF	0.0419685	jg19999, jg20000, jg20001, jg24897.1, jg24897.2, jg24897.3
GO:0010032	0.00085282	0.999753	meiotic chromosome condensation	BP	0.0419731	jg25469.1, jg25469.2, jg23760, jg5799, jg26183, jg26181, jg22731.1, jg22731.2, jg16394, jg16395, jg18658, jg9018
GO:0002813	0.000854029	0.999854	regulation of biosynthetic process of antibacterial peptides active against Gram-negative bacteria	BP	0.0419731	jg21649, jg11370, jg11367, jg21047, jg21046, jg13453, jg21650
GO:0071405	0.000857218	0.999879	cellular response to methanol	BP	0.0420332	jg12655, jg12654.1, jg12654.2, jg14006, jg14007.1, jg14007.2
GO:0060711	0.000899642	0.999637	labyrinthine layer development	BP	0.0440124	jg2319, jg4379, jg4382, jg4386, jg4380, jg11389, jg11369, jg7830, jg18107, jg20378, jg910, jg908, jg18886, jg18884, jg18882, jg3434, jg184, jg19430, jg21672, jg21748
GO:0032389	0.000904332	0.999871	MutLalpha complex	CC	0.0441353	jg25268, jg25269, jg10289, jg10291, jg22071.1, jg22071.2
GO:0000109	0.000906281	0.999754	nucleotide-excision repair complex	CC	0.0441353	jg737, jg1599, jg5565, jg17584.1, jg17584.2, jg17584.3, jg20148, jg13432, jg3225, jg563, jg16726
GO:0030302	0.000910402	0.999871	deoxynucleotide transport	BP	0.0442352	jg19108.1, jg19108.2, jg15028, jg18427, jg20942.1, jg20942.2
GO:0052548	0.000922625	0.999364	regulation of endopeptidase activity	BP	0.0447274	jg12969, jg12970, jg12739, jg12184, jg15294, jg9416, jg4379, jg4382, jg4386, jg4380, jg12126, jg15215, jg13083.1, jg13083.2, jg15177, jg15190, jg16844, jg25538, jg9332, jg9333, jg17772, jg18066, jg11900, jg23297, jg11952, jg19881, jg19880, jg19729, jg24995, jg11389, jg9328, jg19551, jg11472, jg11475, jg17426, jg26282, jg6794, jg6792, jg15886, jg5060, jg10676, jg15900, jg10595, jg10271, jg24063, j…
GO:0070972	0.000932031	0.999409	protein localization to endoplasmic reticulum	BP	0.0450812	jg15275, jg12071, jg12069, jg17819, jg16166, jg17739, jg21148, jg21144, jg21146, jg2454, jg11314, jg19677, jg19614.1, jg19614.2, jg11472, jg11475, jg11209, jg1016, jg24608, jg10690, jg10689, jg10595, jg18389, jg18388, jg22693, jg22697, jg13575, jg5196, jg22183, jg3203, jg26337, jg14261, jg7506, jg26380, jg20857, jg3626, jg3625, jg26379, jg16217, jg593, jg15709, jg4598, jg14188, jg5471, jg24801, j…
GO:0045091	0.000942151	0.999835	regulation of single stranded viral RNA replication via double stranded DNA intermediate	BP	0.0452932	jg13308, jg13307, jg7053, jg7054.1, jg7054.2, jg21339, jg21341
GO:0046448	0.00094277	0.999864	tropane alkaloid metabolic process	BP	0.0452932	jg12655, jg12654.1, jg12654.2, jg14006, jg14007.1, jg14007.2
GO:0050783	0.00094277	0.999864	cocaine metabolic process	BP	0.0452932	jg12655, jg12654.1, jg12654.2, jg14006, jg14007.1, jg14007.2
GO:0033617	0.000970377	0.999779	mitochondrial respiratory chain complex IV assembly	BP	0.046515	jg24483.1, jg24483.2, jg19840, jg17974, jg25834, jg11220, jg18351, jg18543, jg18542
GO:0033986	0.00097539	0.999859	response to methanol	BP	0.0466507	jg12655, jg12654.1, jg12654.2, jg14006, jg14007.1, jg14007.2
GO:0000737	0.000993347	0.999607	DNA catabolic process, endonucleolytic	BP	0.0474035	jg14542.1, jg25127, jg18096, jg4140.1, jg4140.2, jg4142, jg9259.1, jg9259.2, jg8498, jg10836, jg14290, jg16760, jg18608, jg11602, jg7292, jg656.1, jg656.2, jg656.3, jg607
GO:1905832	0.00100002	0.999688	positive regulation of spindle assembly	BP	0.0476157	jg26259, jg26250, jg26252, jg26260, jg15566, jg15567, jg203, jg3419, jg18840, jg18857, jg16645, jg16644, jg11857
GO:1902074	0.00101274	0.999477	response to salt	BP	0.0481141	jg12947, jg12121, jg11472, jg11475, jg10587, jg417, jg414, jg416, jg10245, jg10232, jg5723.1, jg5723.2, jg10479, jg10498, jg24240, jg26184, jg26182, jg24593, jg593, jg14023, jg1369, jg9223, jg24420, jg18666, jg154, jg2816, jg23686, jg841, jg12795, jg691, jg4157, jg21756, jg21757, jg21758
GO:1901031	0.00104016	0.999554	regulation of response to reactive oxygen species	BP	0.0493071	jg14542.1, jg25127, jg18096, jg4140.1, jg4140.2, jg4142, jg9259.1, jg9259.2, jg10836, jg417, jg414, jg416, jg26821, jg16760, jg7292, jg656.1, jg656.2, jg656.3, jg607, jg21756, jg21757, jg21758
GO:0010606	0.00104513	0.999732	positive regulation of cytoplasmic mRNA processing body assembly	BP	0.0494333	jg13114, jg13115, jg13116, jg3032, jg14075, jg14076, jg24527, jg24526, jg18953, jg18954
GO:0034930	0.00106296	0.99992	1-hydroxypyrene sulfotransferase activity	MF	0.0501658	jg1642, jg1641, jg14809.1, jg14809.2
GO:0007295	0.00107946	0.999678	growth of a germarium-derived egg chamber	BP	0.0508322	jg17407.1, jg17407.2, jg17409, jg17412, jg17413, jg17411, jg2, jg1015, jg5768, jg9448, jg9449, jg9447
GO:0044821	0.00109871	0.999803	meiotic telomere tethering at nuclear periphery	BP	0.0514999	jg31, jg17712.1, jg17712.2, jg23183.1, jg23183.2, jg23187.1, jg23187.2
GO:0070197	0.00109871	0.999803	meiotic attachment of telomere to nuclear envelope	BP	0.0514999	jg31, jg17712.1, jg17712.2, jg23183.1, jg23183.2, jg23187.1, jg23187.2
GO:0005198	0.0011053	0.999141	structural molecule activity	MF	0.0514999	jg9924, jg1317, jg1318, jg4707, jg4711, jg23402.1, jg19165, jg14411, jg14410, jg17211, jg14471, jg1320, jg12687, jg23940, jg15275, jg4448, jg7412, jg7413, jg15207, jg12599, jg13083.1, jg13083.2, jg4331, jg13097, jg12071, jg15061, jg12069, jg13108, jg13107, jg13106, jg13104, jg12329, jg25566, jg9332, jg9333, jg17819, jg17864, jg16166, jg17739, jg5604, jg25135, jg23764, jg21148, jg21144, jg21146, j…
GO:0002426	0.0011105	0.999835	immunoglobulin production in mucosal tissue	BP	0.0514999	jg24713, jg24715, jg24714, jg22251, jg22250, jg13265
GO:0003829	0.0011105	0.999835	beta-1,3-galactosyl-O-glycosyl-glycoprotein beta-1,6-N-acetylglucosaminyltransferase activity	MF	0.0514999	jg24713, jg24715, jg24714, jg22251, jg22250, jg13265
GO:0008109	0.0011105	0.999835	N-acetyllactosaminide beta-1,6-N-acetylglucosaminyltransferase activity	MF	0.0514999	jg24713, jg24715, jg24714, jg22251, jg22250, jg13265
GO:0047225	0.0011105	0.999835	acetylgalactosaminyl-O-glycosyl-glycoprotein beta-1,6-N-acetylglucosaminyltransferase activity	MF	0.0514999	jg24713, jg24715, jg24714, jg22251, jg22250, jg13265
GO:1902229	0.00113075	0.999535	regulation of intrinsic apoptotic signaling pathway in response to DNA damage	BP	0.0523252	jg12121, jg2542, jg10595, jg10245, jg10232, jg10498, jg24240, jg7506, jg8275, jg24593, jg4598, jg24533, jg24534, jg24535, jg154, jg2816, jg6855, jg841, jg12795, jg691
GO:0061058	0.00114706	0.999793	regulation of peptidoglycan recognition protein signaling pathway	BP	0.0528514	jg21649, jg11370, jg11367, jg21047, jg21046, jg13453, jg21650
GO:0061060	0.00114706	0.999793	negative regulation of peptidoglycan recognition protein signaling pathway	BP	0.0528514	jg21649, jg11370, jg11367, jg21047, jg21046, jg13453, jg21650
GO:0016322	0.00115425	0.999344	neuron remodeling	BP	0.053068	jg9826, jg9814, jg5902, jg5945, jg5625, jg4211, jg4118, jg26259, jg11478, jg26250, jg26252, jg26260, jg8426, jg8419, jg22689, jg22694, jg22698.1, jg22698.2, jg22690, jg15566, jg15567, jg13468, jg13467, jg203, jg24675, jg24666, jg6332, jg24591, jg318, jg3419, jg26038, jg26023, jg9733, jg18835, jg18834, jg16645, jg16644, jg11857, jg23686, jg12745, jg696.1, jg696.2, jg12452, jg12456
GO:0071364	0.00121103	0.999462	cellular response to epidermal growth factor stimulus	BP	0.0555594	jg12947, jg722.1, jg722.2, jg722.3, jg21203, jg11452, jg17919, jg17920, jg10587, jg5723.1, jg5723.2, jg10479, jg26184, jg26182, jg14023, jg1369, jg18889, jg18864, jg9223, jg24420, jg18666, jg4157, jg21673
GO:0071557	0.00122831	0.999812	histone H3-K27 demethylation	BP	0.0561113	jg1432, jg1431, jg1433, jg1430, jg20396, jg20397
GO:0071558	0.00122831	0.999812	histone demethylase activity (H3-K27 specific)	MF	0.0561113	jg1432, jg1431, jg1433, jg1430, jg20396, jg20397
GO:0045448	0.00123721	0.999487	mitotic cell cycle, embryonic	BP	0.0563973	jg17215, jg12739, jg7749, jg25519, jg25713, jg24252, jg18164, jg24207, jg18145, jg6012, jg22596, jg17290, jg2750, jg18890, jg11820, jg11564, jg11563, jg19476, jg21727, jg21725
GO:0043056	0.00125302	0.999767	forward locomotion	BP	0.0569964	jg23401, jg23400, jg23704.1, jg23704.2, jg23704.3, jg20989, jg20990
GO:0005715	0.00126334	0.999899	late recombination nodule	CC	0.057344	jg25268, jg25269, jg10289, jg10291
GO:0032983	0.00126976	0.999896	kainate selective glutamate receptor complex	CC	0.057513	jg23399, jg23701, jg20986, jg20988
GO:2000036	0.00127472	0.999531	regulation of stem cell population maintenance	BP	0.0576159	jg23957, jg23958, jg18927, jg19939, jg24001, jg24000, jg5887, jg10423, jg9276, jg9277, jg9278, jg3032, jg14075, jg14076, jg24527, jg24526
GO:0070849	0.00128847	0.999425	response to epidermal growth factor	BP	0.0581145	jg12947, jg722.1, jg722.2, jg722.3, jg21203, jg11452, jg17919, jg17920, jg10587, jg5723.1, jg5723.2, jg10479, jg26184, jg26182, jg14023, jg1369, jg18889, jg18864, jg9223, jg24420, jg18666, jg4157, jg21673
GO:0040016	0.00130609	0.999579	embryonic cleavage	BP	0.0587849	jg13308, jg13307, jg6624, jg13441, jg13440, jg13443, jg5252.1, jg5252.2, jg7053, jg7054.1, jg7054.2, jg21339, jg21341
GO:0071914	0.00131577	0.999843	prominosome	CC	0.0590963	jg5582, jg5583, jg5585, jg626, jg625
GO:0006310	0.00131977	0.999156	DNA recombination	BP	0.0591519	jg20451, jg24931, jg20446, jg12687, jg25268, jg25269, jg14542.1, jg2207, jg24469, jg2010, jg20590, jg13308, jg13307, jg25127, jg2542, jg18096, jg5386, jg4263, jg5539, jg5365, jg4140.1, jg4140.2, jg4142, jg25977, jg25974, jg25975, jg4, jg9259.1, jg9259.2, jg15903, jg15901, jg15907, jg10550, jg10527, jg10836, jg8173, jg10289, jg10291, jg24691, jg24685, jg24688, jg9550, jg9551, jg9549, jg18850, jg18…
GO:0032993	0.00134701	0.999199	protein-DNA complex	CC	0.0602463	jg7448, jg12121, jg3719.1, jg3719.2, jg17735, jg17721, jg18244, jg18242, jg18014, jg5365, jg4112, jg17584.1, jg17584.2, jg17584.3, jg25977, jg25974, jg25975, jg1056, jg10676, jg10527, jg10245, jg10232, jg10498, jg24240, jg10363, jg8583, jg8581, jg563, jg24593, jg9487, jg9486, jg2839, jg2837, jg20274, jg14128, jg16572, jg18871, jg18562, jg154, jg2816, jg2805, jg2806, jg21420, jg2902, jg841, jg1279…
GO:0000956	0.00139943	0.999015	nuclear-transcribed mRNA catabolic process	BP	0.06246	jg25268, jg25269, jg14567, jg14568.1, jg14568.2, jg4472.1, jg4472.2, jg15275, jg12071, jg12069, jg17819, jg16166, jg17739, jg21148, jg21144, jg21146, jg5387, jg2454, jg11314, jg19677, jg19614.1, jg19614.2, jg11209, jg1016, jg22476, jg24638, jg20065, jg24608, jg10690, jg10689, jg10595, jg10878, jg18389, jg18388, jg10719, jg22693, jg22697, jg13575, jg10289, jg10291, jg5196, jg22183, jg3203, jg3032,…
GO:0006304	0.00141473	0.999279	DNA modification	BP	0.0630115	jg14484, jg14539, jg12335, jg2579, jg2561, jg23221, jg4212, jg11902, jg9367, jg23009, jg17942, jg17909, jg22175, jg26628, jg26629, jg14201.1, jg14201.2, jg14212.1, jg14212.2, jg14213, jg14247, jg9725, jg9724, jg9722, jg16756, jg16742, jg16743, jg138, jg23554, jg14874, jg14875
GO:0010157	0.00142436	0.999774	response to chlorate	BP	0.0633083	jg19999, jg20000, jg20001, jg24897.1, jg24897.2, jg24897.3
GO:0004519	0.00143016	0.999184	endonuclease activity	MF	0.0634345
GO:0016441	0.00143992	0.999083	posttranscriptional gene silencing	BP	0.0637353	jg12947, jg23731, jg15331, jg24463, jg3704, jg25428, jg17813, jg5387, jg19763, jg19762, jg23004, jg23021, jg26258, jg11472, jg11475, jg21062, jg22476, jg26294, jg24638, jg8785.1, jg8785.2, jg10783, jg10784, jg6053, jg3032, jg26184, jg26182, jg13631, jg7562, jg26820, jg593, jg22865, jg22869, jg14075, jg14076, jg14330, jg14182, jg26695, jg14023, jg2658, jg20283, jg20284, jg22073, jg1369, jg24719, j…
GO:1903936	0.00149153	0.999675	cellular response to sodium arsenite	BP	0.0658831	jg12947, jg26184, jg26182, jg14023, jg1369, jg9223, jg24420, jg4157
GO:2001038	0.00150071	0.99942	regulation of cellular response to drug	BP	0.066152	jg14542.1, jg25127, jg18096, jg4140.1, jg4140.2, jg4142, jg9259.1, jg9259.2, jg10836, jg26821, jg16760, jg23640, jg7292, jg656.1, jg656.2, jg656.3, jg607
GO:0072139	0.00150788	0.999814	glomerular parietal epithelial cell differentiation	BP	0.0662294	jg5582, jg5583, jg5585, jg626, jg625
GO:0070192	0.00151247	0.999111	chromosome organization involved in meiotic cell cycle	BP	0.0662294	jg25268, jg25269, jg2207, jg24469, jg20590, jg25469.1, jg25469.2, jg31, jg17712.1, jg17712.2, jg23183.1, jg23183.2, jg23187.1, jg23187.2, jg23760, jg5539, jg22689, jg22694, jg22698.1, jg22698.2, jg22690, jg10289, jg10291, jg5799, jg13743, jg26183, jg26181, jg18283, jg24691, jg24685, jg24688, jg22731.1, jg22731.2, jg14246, jg14241, jg9448, jg9449, jg9447, jg17290, jg2750, jg16394, jg16395, jg18850…
GO:0000228	0.00151371	0.998832	nuclear chromosome	CC	0.0662294	jg24931, jg23731, jg25268, jg25269, jg2207, jg7448, jg23957, jg23958, jg15331, jg24469, jg12119, jg12121, jg24463, jg2010, jg20590, jg13351, jg5961, jg5960, jg25566, jg13308, jg13307, jg25551, jg3719.1, jg3719.2, jg71, jg5945, jg3823, jg5625, jg18244, jg18242, jg2579, jg18014, jg5539, jg5365, jg11955.2, jg4178, jg4187, jg21825, jg17584.1, jg17584.2, jg17584.3, jg19763, jg19762, jg25977, jg25974, …
GO:0090031	0.00151486	0.999562	positive regulation of steroid hormone biosynthetic process	BP	0.0662294	jg10587, jg417, jg414, jg416, jg5723.1, jg5723.2, jg10479, jg18666, jg21756, jg21757, jg21758
GO:0031497	0.00151932	0.999165	chromatin assembly	BP	0.0662888	jg12126, jg1210, jg17772, jg17765, jg17735, jg17721, jg18244, jg18014, jg4112, jg11388, jg11400, jg17486, jg26282, jg1056, jg6745, jg13477, jg20902, jg10363, jg8583, jg14201.1, jg14201.2, jg14212.1, jg14212.2, jg14213, jg14247, jg26699, jg9486, jg2837, jg14128, jg18562, jg176, jg23554, jg2806, jg7787, jg12920, jg1650, jg1669, jg694
GO:0005730	0.00153181	0.998753	nucleolus	CC	0.0666979	jg4707, jg14795, jg4711, jg19165, jg2080, jg722.1, jg722.2, jg722.3, jg17211, jg9216, jg14505.1, jg14505.2, jg12158, jg12159, jg12161, jg4427, jg23940, jg7440, jg7438, jg15277.1, jg15277.2, jg15276, jg9405, jg4449, jg4448, jg4447.1, jg4447.2, jg4447.3, jg7412, jg7413, jg4373, jg4371, jg15207, jg12584, jg12585, jg12581, jg23338, jg23336.2, jg23336.3, jg23336.4, jg23302, jg12092, jg13374, jg12071, …
GO:0035377	0.00153711	0.999809	transepithelial water transport	BP	0.0667775	jg15499, jg15501, jg24234.1, jg24234.2, jg9757
GO:0016281	0.00153989	0.999622	eukaryotic translation initiation factor 4F complex	CC	0.0667775	jg25469.1, jg25469.2, jg5799, jg26183, jg26181, jg22731.1, jg22731.2, jg16394, jg16395
GO:0001783	0.00161667	0.999858	B cell apoptotic process	BP	0.0692835	jg8487.1, jg8487.2, jg8487.3, jg8485
GO:0032358	0.00162571	0.999862	oxidized pyrimidine DNA binding	MF	0.0692835	jg10595, jg7506, jg4598, jg6855
GO:0061481	0.00162571	0.999862	response to TNF agonist	BP	0.0692835	jg10595, jg7506, jg4598, jg6855
GO:0071159	0.00162571	0.999862	NF-kappaB complex	CC	0.0692835	jg10595, jg7506, jg4598, jg6855
GO:1902544	0.00162571	0.999862	regulation of DNA N-glycosylase activity	BP	0.0692835	jg10595, jg7506, jg4598, jg6855
GO:1902546	0.00162571	0.999862	positive regulation of DNA N-glycosylase activity	BP	0.0692835	jg10595, jg7506, jg4598, jg6855
GO:1905051	0.00162571	0.999862	regulation of base-excision repair	BP	0.0692835	jg10595, jg7506, jg4598, jg6855
GO:1905053	0.00162571	0.999862	positive regulation of base-excision repair	BP	0.0692835	jg10595, jg7506, jg4598, jg6855
GO:0015295	0.00162684	0.99931	solute:proton symporter activity	MF	0.0692835	jg25560, jg17868, jg17867, jg21253, jg18032.1, jg18032.2, jg11175, jg11174, jg22661, jg22662, jg17254, jg24472, jg24471, jg24470, jg12848, jg12849, jg12845, jg21594, jg21596, jg21592
GO:0006308	0.00163025	0.999326	DNA catabolic process	BP	0.0692906	jg14542.1, jg25127, jg18096, jg4140.1, jg4140.2, jg4142, jg9259.1, jg9259.2, jg8498, jg10836, jg14290, jg16760, jg18608, jg11602, jg7292, jg656.1, jg656.2, jg656.3, jg607
GO:0043517	0.00165831	0.999588	positive regulation of DNA damage response, signal transduction by p53 class mediator	BP	0.0703432	jg5387, jg22476, jg24638, jg7562, jg22865, jg22869, jg22073, jg16687, jg16688
GO:0097240	0.00167097	0.999677	chromosome attachment to the nuclear envelope	BP	0.0707397	jg31, jg17712.1, jg17712.2, jg23183.1, jg23183.2, jg23187.1, jg23187.2
GO:0010835	0.00169192	0.999724	regulation of protein ADP-ribosylation	BP	0.0714527	jg3753, jg3752, jg22121, jg8386.1, jg8386.2, jg24514
GO:0046012	0.00169531	0.999783	positive regulation of oskar mRNA translation	BP	0.0714527	jg13114, jg13115, jg13116, jg18953, jg18954
GO:0031047	0.00170523	0.998902	gene silencing by RNA	BP	0.0714527	jg12947, jg23731, jg15331, jg24463, jg3704, jg25428, jg17813, jg5387, jg19763, jg19762, jg23004, jg23021, jg26258, jg11472, jg11475, jg21062, jg22476, jg26294, jg24638, jg8785.1, jg8785.2, jg10783, jg10784, jg15524, jg6053, jg3032, jg26184, jg26182, jg13631, jg7562, jg26820, jg593, jg22865, jg22869, jg14075, jg14076, jg14330, jg14182, jg26695, jg14023, jg2658, jg20283, jg20284, jg22073, jg1369, j…
GO:0016641	0.00171122	0.999724	oxidoreductase activity, acting on the CH-NH2 group of donors, oxygen as accepto	MF	0.0714527	jg25340.1, jg25340.2, jg17861, jg11167, jg22263, jg7321
GO:1903050	0.00171327	0.998814	regulation of proteolysis involved in cellular protein catabolic process	BP	0.0714527	jg2082, jg14504, jg12184, jg9416, jg15190, jg16844, jg12307, jg12308, jg5971, jg25538, jg16166, jg17739, jg21148, jg21144, jg21146, jg18066, jg11900, jg23297, jg4111, jg11952, jg19881, jg19880, jg19729, jg19693, jg24995, jg19551, jg11478, jg17426, jg17410, jg8430, jg6794, jg15886, jg5060, jg13953, jg15900, jg10587, jg22693, jg22697, jg24063, jg5723.1, jg5723.2, jg26413, jg20733, jg10479, jg13644,…
GO:0004830	0.00171835	0.999722	tryptophan-tRNA ligase activity	MF	0.0714527	jg3753, jg3752, jg22121, jg8386.1, jg8386.2, jg24514
GO:0006436	0.00171835	0.999722	tryptophanyl-tRNA aminoacylation	BP	0.0714527	jg3753, jg3752, jg22121, jg8386.1, jg8386.2, jg24514
GO:0032638	0.00172123	0.999921	interleukin-9 production	BP	0.0714527	jg19748, jg22645, jg1844
GO:0072540	0.00172123	0.999921	T-helper 17 cell lineage commitment	BP	0.0714527	jg19748, jg22645, jg1844
GO:0072607	0.00172123	0.999921	interleukin-9 secretion	BP	0.0714527	jg19748, jg22645, jg1844
GO:0090150	0.0017468	0.998785	establishment of protein localization to membrane	BP	0.0723737	jg2082, jg14504, jg17044, jg25398, jg25372.1, jg15378, jg12016, jg15275, jg9416, jg15146, jg12071, jg12069, jg5971, jg12264, jg17819, jg16166, jg17739, jg25003, jg21148, jg21144, jg21146, jg2454, jg19845, jg11314, jg19677, jg19614.1, jg19614.2, jg11131, jg11209, jg17378, jg1016, jg24608, jg13953, jg10690, jg10689, jg10595, jg18389, jg18388, jg18493, jg18499, jg22693, jg22697, jg13575, jg5196, jg2…
GO:0005712	0.00175501	0.999844	chiasma	CC	0.0725009	jg25268, jg25269, jg10289, jg10291
GO:0042176	0.001757	0.998699	regulation of protein catabolic process	BP	0.0725009	jg21649, jg2082, jg14504, jg12184, jg4449, jg4447.1, jg4447.2, jg4447.3, jg9416, jg9411, jg13083.1, jg13083.2, jg15190, jg16844, jg12307, jg12308, jg5971, jg25538, jg17842, jg16166, jg17739, jg23779, jg21170.1, jg21170.2, jg21148, jg21144, jg21146, jg23775, jg23776, jg18066, jg4211, jg11900, jg23297, jg4111, jg11952, jg19881, jg19880, jg19729, jg19693, jg11370, jg24995, jg11367, jg19551, jg11478,…
GO:0080135	0.00176004	0.998597	regulation of cellular response to stress	BP	0.0725009	jg23399, jg1317, jg1318, jg2082, jg20451, jg737, jg20446, jg2319, jg1320, jg23701, jg14497, jg12739, jg14509.1, jg14509.2, jg14504, jg14513, jg14542.1, jg12184, jg4449, jg4447.1, jg4447.2, jg4447.3, jg9416, jg12121, jg24467.1, jg24467.2, jg24467.3, jg15190, jg16844, jg12307, jg12308, jg5971, jg3909, jg13308, jg13307, jg25538, jg13079, jg17868, jg17867, jg5902, jg17822.1, jg17822.2, jg17842, jg159…
GO:0008239	0.00176646	0.999306	dipeptidyl-peptidase activity	MF	0.0726253	jg14435, jg9057, jg9058, jg4188.1, jg4188.2, jg4188.3, jg1028, jg1027, jg1026, jg24068.1, jg24068.2, jg24135, jg24137, jg24136, jg24139, jg14170, jg129
GO:0007535	0.001787	0.999985	donor selection	BP	0.0732057	jg14246, jg14241
GO:0030628	0.00178743	0.999437	pre-mRNA 3'-splice site binding	MF	0.0732057	jg12121, jg10245, jg10232, jg10498, jg24240, jg24593, jg154, jg2816, jg841, jg12795, jg691, jg12480
GO:0004181	0.00180393	0.99929	metallocarboxypeptidase activity	MF	0.0737402	jg23995, jg23996, jg6550, jg1028, jg1027, jg1026, jg24068.1, jg24068.2, jg24135, jg24137, jg24136, jg24139, jg3096, jg14170, jg6563, jg6567, jg14577
GO:0035608	0.00184369	0.999635	protein deglutamylation	BP	0.0752217	jg1028, jg1027, jg1026, jg24135, jg24137, jg24136, jg24139
GO:2000698	0.00189254	0.999753	positive regulation of epithelial cell differentiation involved in kidney development	BP	0.0769212	jg5582, jg5583, jg5585, jg626, jg625
GO:2000768	0.00189254	0.999753	positive regulation of nephron tubule epithelial cell differentiation	BP	0.0769212	jg5582, jg5583, jg5585, jg626, jg625
GO:0005639	0.00192442	0.999618	integral component of nuclear inner membrane	CC	0.0779207	jg31, jg17712.1, jg17712.2, jg23183.1, jg23183.2, jg23187.1, jg23187.2
GO:0031229	0.00192442	0.999618	intrinsic component of nuclear inner membrane	CC	0.0779207	jg31, jg17712.1, jg17712.2, jg23183.1, jg23183.2, jg23187.1, jg23187.2
GO:0071048	0.00193907	0.999676	nuclear retention of unspliced pre-mRNA at the site of transcription	BP	0.0783657	jg14567, jg14568.1, jg14568.2, jg14290, jg11602, jg1939
GO:1903209	0.0020446	0.999243	positive regulation of oxidative stress-induced cell death	BP	0.0824747	jg14542.1, jg25127, jg18096, jg4140.1, jg4140.2, jg4142, jg9259.1, jg9259.2, jg10836, jg16760, jg7292, jg656.1, jg656.2, jg656.3, jg607
GO:0017062	0.00206499	0.999471	respiratory chain complex III assembly	BP	0.0829841	jg24483.1, jg24483.2, jg17974, jg25834, jg18351, jg7568, jg7580, jg18543, jg18542
GO:0034551	0.00206499	0.999471	mitochondrial respiratory chain complex III assembly	BP	0.0829841	jg24483.1, jg24483.2, jg17974, jg25834, jg18351, jg7568, jg7580, jg18543, jg18542
GO:0003918	0.00212195	0.999569	DNA topoisomerase type II (ATP-hydrolyzing) activity	MF	0.0848207	jg13308, jg13307, jg7053, jg7054.1, jg7054.2, jg21339, jg21341
GO:0061505	0.00212195	0.999569	DNA topoisomerase II activity	MF	0.0848207	jg13308, jg13307, jg7053, jg7054.1, jg7054.2, jg21339, jg21341
GO:0035046	0.0021226	0.999126	pronuclear migration	BP	0.0848207	jg12739, jg25519, jg25713, jg10878, jg24252, jg24207, jg6012, jg8236, jg26808, jg22596, jg17290, jg2750, jg18890, jg22227, jg11820, jg19476, jg21727, jg21725
GO:0071021	0.00217389	0.999796	U2-type post-spliceosomal complex	CC	0.0867081	jg14567, jg14568.1, jg14568.2, jg1939
GO:0004540	0.00223126	0.998662	ribonuclease activity	MF	0.0888306
GO:0019789	0.00224557	0.999365	SUMO transferase activity	MF	0.0892342	jg12119, jg25551, jg5022, jg24069, jg22647, jg22542, jg16584, jg23532, jg21452.1, jg21452.2
GO:0051967	0.00226494	0.999469	negative regulation of synaptic transmission, glutamatergic	BP	0.0897008	jg23399, jg23398, jg9840, jg23701, jg20149.2, jg5055, jg20986, jg20988
GO:0051567	0.0022657	0.999305	histone H3-K9 methylation	BP	0.0897008	jg17822.1, jg17822.2, jg14201.1, jg14201.2, jg14212.1, jg14212.2, jg14213, jg14247, jg14246, jg14241, jg23554
GO:0043374	0.00227275	0.999882	CD8-positive, alpha-beta T cell differentiation	BP	0.0898136	jg19748, jg22645, jg1844
GO:2000781	0.00234539	0.999234	positive regulation of double-strand break repair	BP	0.0925132	jg13308, jg13307, jg8498, jg18608, jg7053, jg7054.1, jg7054.2, jg21339, jg21341, jg8837, jg8836.2, jg8836.3
GO:0000800	0.00235074	0.999445	lateral element	CC	0.0925532	jg5945, jg5625, jg5365, jg25977, jg25974, jg25975, jg10527, jg318
GO:0043984	0.00236026	0.999325	histone H4-K16 acetylation	BP	0.0927575	jg12307, jg12308, jg25584, jg25586, jg25583, jg15576, jg15570, jg3051, jg3052, jg3048
GO:0006287	0.00237899	0.999435	base-excision repair, gap-filling	BP	0.0932603	jg20453, jg20448, jg20445, jg17584.1, jg17584.2, jg17584.3, jg13583, jg563
GO:0140097	0.00238178	0.99839	catalytic activity, acting on DNA	MF	0.0932603	jg12947, jg20451, jg20446, jg14542.1, jg12119, jg13308, jg13307, jg25551, jg25127, jg18096, jg5386, jg23221, jg4263, jg4140.1, jg4140.2, jg4142, jg17584.1, jg17584.2, jg17584.3, jg4, jg9259.1, jg9259.2, jg8498, jg6624, jg5022, jg10550, jg10595, jg10836, jg8173, jg13441, jg13440, jg13443, jg26184, jg26182, jg7506, jg24691, jg24685, jg24688, jg563, jg9550, jg9551, jg9549, jg4598, jg14023, jg22542, …
GO:0042247	0.00244126	0.999569	establishment of planar polarity of follicular epithelium	BP	0.0953813	jg17407.1, jg17407.2, jg17409, jg17412, jg17413, jg17411
GO:1904578	0.00244934	0.99942	response to thapsigargin	BP	0.0953813	jg12947, jg26184, jg26182, jg14023, jg1369, jg9223, jg24420, jg4157
GO:1904579	0.00244934	0.99942	cellular response to thapsigargin	BP	0.0953813	jg12947, jg26184, jg26182, jg14023, jg1369, jg9223, jg24420, jg4157
GO:0043291	0.00246053	0.999566	RAVE complex	CC	0.0956432	jg4618, jg4617, jg4615.1, jg4615.2, jg4615.3, jg11478
GO:0010621	0.00248501	0.999653	negative regulation of transcription by transcription factor localization	BP	0.0964194	jg25584, jg25586, jg25583, jg15576, jg15570
GO:0031405	0.00249883	0.99956	lipoic acid binding	MF	0.0967798	jg417, jg414, jg416, jg21756, jg21757, jg21758
GO:0035562	0.00250836	0.999401	negative regulation of chromatin binding	BP	0.0969734	jg2319, jg11369, jg7830, jg3434, jg184, jg19430, jg21672, jg21748
GO:0008135	0.00253516	0.998445	translation factor activity, RNA binding	MF	0.0977258	jg9915, jg9912, jg9911, jg9913, jg9049, jg14466, jg23923.2, jg23923.3, jg23923.4, jg12013, jg25469.1, jg25469.2, jg23856, jg17919, jg17920, jg17440, jg17432, jg22438, jg6581, jg18349, jg10719, jg24009, jg24010, jg5799, jg5717, jg26183, jg26181, jg15689, jg5851, jg3534, jg8029, jg22731.1, jg22731.2, jg8074.1, jg8074.2, jg16394, jg16395, jg18773, jg18775, jg18819, jg1197, jg4979, jg11868, jg8607, j…
GO:0051321	0.00253697	0.998047	meiotic cell cycle	BP	0.0977258	jg21636, jg17215, jg12739, jg25268, jg25269, jg2207, jg24469, jg13083.1, jg13083.2, jg15192, jg15191, jg20590, jg13351, jg5961, jg5960, jg25469.1, jg25469.2, jg13308, jg13307, jg25519, jg3705, jg5945, jg31, jg17712.1, jg17712.2, jg17701, jg5625, jg25166, jg23183.1, jg23183.2, jg23187.1, jg23187.2, jg23760, jg5386, jg2451, jg4263, jg5539, jg5365, jg4118, jg25713, jg25977, jg25974, jg25975, jg17942…
GO:0036124	0.00254607	0.999461	histone H3-K9 trimethylation	BP	0.0979001	jg14201.1, jg14201.2, jg14212.1, jg14212.2, jg14213, jg14247, jg23554
GO:0045862	0.00256445	0.99808	positive regulation of proteolysis	BP	0.0984297	jg2082, jg14504, jg25398, jg25372.1, jg15378, jg12184, jg12016, jg15294, jg12126, jg13083.1, jg13083.2, jg15177, jg15190, jg12345, jg15146, jg12324, jg12325, jg12346, jg12347, jg16844, jg12307, jg12308, jg5971, jg25489, jg25538, jg9332, jg9333, jg17842, jg17772, jg25003, jg18066, jg11900, jg23297, jg4111, jg11952, jg19881, jg19880, jg19845, jg19729, jg19693, jg24995, jg9328, jg19551, jg11478, jg1…
GO:0000055	0.00259822	0.99931	ribosomal large subunit export from nucleus	BP	0.0995473	jg4449, jg4447.1, jg4447.2, jg4447.3, jg18505, jg18504, jg18506, jg13284, jg13286
GO:0035770	0.00263577	0.998075	ribonucleoprotein granule	CC	0.100666	jg12947, jg17215, jg12739, jg12121, jg24463, jg13083.1, jg13083.2, jg13114, jg13115, jg13116, jg25469.1, jg25469.2, jg5902, jg5387, jg2453, jg2452, jg19763, jg19762, jg23021, jg17942, jg17909, jg21062, jg22476, jg24638, jg20091, jg10878, jg10783, jg10784, jg10245, jg10232, jg5799, jg3203, jg13784, jg6053, jg10498, jg24240, jg3032, jg26183, jg26184, jg26181, jg26182, jg26628, jg26629, jg13624, jg7…
GO:0001069	0.00263684	0.999365	regulatory region RNA binding	MF	0.100666	jg12947, jg26184, jg26182, jg14023, jg1369, jg9223, jg24420, jg4157
GO:0060999	0.00267379	0.998651	positive regulation of dendritic spine development	BP	0.10189490682372	jg19111, jg12121, jg13243, jg13114, jg13115, jg13116, jg17605, jg11452, jg10557.1, jg10557.2, jg10556, jg18409.1, jg18409.2, jg18409.3, jg10245, jg10232, jg1511, jg10498, jg24240, jg24593, jg154, jg2816, jg841, jg18953, jg18954, jg12795, jg691
GO:2001034	0.00269098	0.999281	positive regulation of double-strand break repair via nonhomologous end joining	BP	0.102367	jg13308, jg13307, jg8498, jg18608, jg7053, jg7054.1, jg7054.2, jg21339, jg21341
GO:1902167	0.0027707	0.999715	positive regulation of intrinsic apoptotic signaling pathway in response to DNA damage by p53 class mediator	BP	0.105213	jg8275, jg24533, jg24534, jg24535
GO:0006323	0.00279377	0.998122	DNA packaging	BP	0.105901	jg12126, jg13083.1, jg13083.2, jg12345, jg1210, jg12324, jg12325, jg12346, jg12347, jg25469.1, jg25469.2, jg13308, jg13307, jg17772, jg17765, jg17735, jg17721, jg18244, jg2579, jg23760, jg18014, jg4112, jg11388, jg11400, jg11478, jg17486, jg26282, jg1056, jg6745, jg5799, jg13477, jg20902, jg18164, jg26183, jg26181, jg18145, jg10363, jg8583, jg22731.1, jg22731.2, jg14201.1, jg14201.2, jg14212.1, j…
GO:0097190	0.00281728	0.998045	apoptotic signaling pathway	BP	0.106603	jg25268, jg25269, jg12184, jg15294, jg9416, jg24467.1, jg24467.2, jg24467.3, jg13083.1, jg13083.2, jg15177, jg15190, jg16844, jg25538, jg2542, jg23773, jg18066, jg5387, jg11900, jg23297, jg11952, jg19881, jg19880, jg19729, jg24995, jg19551, jg17426, jg22476, jg6794, jg6792, jg15886, jg24638, jg5060, jg15900, jg10289, jg10291, jg24063, jg1529, jg20733, jg1530, jg24180, jg22960, jg26360, jg15654, j…
GO:0033644	0.00283765	0.999709	host cell membrane	CC	0.10689	jg9606, jg20992, jg3333, jg6840
GO:0043054	0.00284555	0.998997	dauer exit	BP	0.10689	jg25584, jg25586, jg25583, jg417, jg414, jg416, jg15576, jg15570, jg1164, jg1166, jg21756, jg21757, jg21758
GO:0071981	0.00284555	0.998997	exit from diapause	BP	0.10689	jg25584, jg25586, jg25583, jg417, jg414, jg416, jg15576, jg15570, jg1164, jg1166, jg21756, jg21757, jg21758
GO:0033762	0.00285447	0.998826	response to glucagon	BP	0.10689	jg21262, jg21263, jg21874.1, jg21874.2, jg21882, jg15492, jg18186, jg18187, jg15664, jg3018, jg3016, jg9155, jg9154, jg1114, jg1112, jg12467, jg12468
GO:0008291	0.00285486	0.999229	acetylcholine metabolic process	BP	0.10689	jg12655, jg12654.1, jg12654.2, jg291, jg5296, jg5293, jg14006, jg14007.1, jg14007.2
GO:1900619	0.00285486	0.999229	acetate ester metabolic process	BP	0.10689	jg12655, jg12654.1, jg12654.2, jg291, jg5296, jg5293, jg14006, jg14007.1, jg14007.2
GO:0008158	0.0029071	0.999466	hedgehog receptor activity	MF	0.108655	jg19999, jg20000, jg20001, jg24897.1, jg24897.2, jg24897.3
GO:1904746	0.00291786	0.999209	negative regulation of apoptotic process involved in development	BP	0.108848	jg4379, jg4382, jg4386, jg4380, jg11389, jg26388, jg20378, jg910, jg908
GO:0005118	0.0029287	0.999578	sevenless binding	MF	0.108848	jg10587, jg5723.1, jg5723.2, jg10479, jg18666
GO:0061614	0.00293598	0.999072	pri-miRNA transcription by RNA polymerase II	BP	0.108848	jg5387, jg25994, jg22476, jg24638, jg7562, jg22865, jg22869, jg22073, jg16687, jg16688, jg636
GO:0070828	0.00293664	0.99853	heterochromatin organization	BP	0.108848	jg23731, jg7440, jg7438, jg15331, jg25471, jg19947, jg2579, jg26258, jg17486, jg13893, jg26820, jg22733, jg14201.1, jg14201.2, jg14212.1, jg14212.2, jg14213, jg14247, jg14246, jg14241, jg18840, jg18857, jg23554, jg14874, jg14875, jg8852
GO:2000096	0.00293771	0.99957	positive regulation of Wnt signaling pathway, planar cell polarity pathway	BP	0.108848	jg10587, jg5723.1, jg5723.2, jg10479, jg18666
GO:0002786	0.00298477	0.999189	regulation of antibacterial peptide production	BP	0.1104	jg21649, jg11370, jg11367, jg21047, jg21046, jg10832.1, jg13453, jg24351, jg21650
GO:0046912	0.00299407	0.999264	transferase activity, transferring acyl groups, acyl groups converted into alkyl on transfer	MF	0.110553	jg1313, jg1310, jg1309, jg15492, jg18186, jg18187, jg3018, jg3016
GO:0030983	0.00305343	0.999093	mismatched DNA binding	MF	0.11255	jg25268, jg25269, jg2207, jg24469, jg20590, jg5539, jg10289, jg10291, jg18850, jg18873
GO:0004177	0.00309759	0.998467	aminopeptidase activity	MF	0.113982	jg14435, jg9057, jg9058, jg25580, jg25581, jg25582, jg4188.1, jg4188.2, jg4188.3, jg1028, jg1027, jg1026, jg10271, jg24068.1, jg24068.2, jg24135, jg24137, jg24136, jg24139, jg3629, jg3641.1, jg3641.2, jg14170, jg129, jg874
GO:0004062	0.00312055	0.999674	aryl sulfotransferase activity	MF	0.114629	jg1642, jg1641, jg14809.1, jg14809.2
GO:0002176	0.00312845	0.999674	male germ cell proliferation	BP	0.114722	jg5851, jg8029, jg8074.1, jg8074.2
GO:0000182	0.00313956	0.998781	rDNA binding	MF	0.114885	jg13308, jg13307, jg2439, jg19883, jg19884, jg17486, jg13784, jg10026, jg10025, jg10024, jg7053, jg7054.1, jg7054.2, jg21339, jg21341
GO:2000696	0.00314363	0.999063	regulation of epithelial cell differentiation involved in kidney development	BP	0.114885	jg5582, jg5583, jg5585, jg25994, jg9276, jg9277, jg9278, jg636, jg626, jg625
GO:0051235	0.00315557	0.99771	maintenance of location	BP	0.115124	jg21649, jg21615, jg12739, jg7491, jg7749, jg13083.1, jg13083.2, jg15186, jg15185, jg13097, jg15195, jg12345, jg13108, jg13107, jg13106, jg13104, jg12324, jg12325, jg12346, jg12347, jg12307, jg12308, jg25519, jg25555, jg17868, jg17867, jg5535, jg4118, jg25713, jg11370, jg11367, jg9173, jg26259, jg11472, jg11475, jg11478, jg26250, jg26252, jg26260, jg9177, jg21047, jg21046, jg11175, jg11174, jg917…
GO:0045477	0.00316918	0.998768	regulation of nurse cell apoptotic process	BP	0.115424	jg4379, jg4382, jg4386, jg4380, jg11389, jg13468, jg13467, jg26388, jg20378, jg9448, jg9449, jg9447, jg910, jg908, jg12745
GO:0030706	0.00318965	0.998326	germarium-derived oocyte differentiation	BP	0.115972	jg12739, jg7749, jg16938, jg16937, jg25519, jg4118, jg25713, jg26259, jg26250, jg26252, jg26260, jg15566, jg15567, jg203, jg24252, jg24207, jg6012, jg24691, jg24685, jg24688, jg22596, jg3419, jg18890, jg16645, jg16644, jg11857, jg19476, jg21727, jg21725
GO:1903646	0.00321165	0.99966	positive regulation of chaperone-mediated protein folding	BP	0.116574	jg2082, jg14504, jg5971, jg13953
GO:0045840	0.00324035	0.998152	positive regulation of mitotic nuclear division	BP	0.117353	jg12620, jg12345, jg12324, jg12325, jg12346, jg12347, jg25566, jg13322.1, jg13322.2, jg4118, jg19693, jg26259, jg26250, jg26252, jg26260, jg4694, jg417, jg414, jg416, jg15566, jg15567, jg203, jg3419, jg17290, jg2750, jg16645, jg16644, jg24427, jg7059, jg7060, jg7061, jg11857, jg11820, jg6958, jg21756, jg21757, jg21758
GO:1903205	0.00324411	0.998692	regulation of hydrogen peroxide-induced cell death	BP	0.11735344927219	jg14542.1, jg25127, jg18096, jg4140.1, jg4140.2, jg4142, jg9259.1, jg9259.2, jg10836, jg26821, jg16760, jg7292, jg656.1, jg656.2, jg656.3, jg607
GO:1900409	0.00326787	0.998727	positive regulation of cellular response to oxidative stress	BP	0.118013	jg14542.1, jg25127, jg18096, jg4140.1, jg4140.2, jg4142, jg9259.1, jg9259.2, jg10836, jg16760, jg7292, jg656.1, jg656.2, jg656.3, jg607
GO:0019731	0.0032873	0.998884	antibacterial humoral response	BP	0.118515	jg9840, jg17735, jg18244, jg18014, jg1056, jg20149.2, jg5055, jg8583, jg9486, jg2837, jg8957, jg2806
GO:0030590	0.0033301	0.998931	first cell cycle pseudocleavage	BP	0.119855	jg12739, jg25519, jg25713, jg24252, jg24207, jg6012, jg22596, jg18890, jg19476, jg21727, jg21725
GO:1902463	0.00335875	0.999368	protein localization to cell leading edge	BP	0.120683	jg17407.1, jg17407.2, jg17409, jg17412, jg17413, jg17411
GO:0006402	0.00337778	0.997537	mRNA catabolic process	BP	0.121164	jg25268, jg25269, jg14567, jg14568.1, jg14568.2, jg4472.1, jg4472.2, jg15275, jg12071, jg12069, jg17819, jg16166, jg17739, jg21148, jg21144, jg21146, jg5387, jg2454, jg11314, jg19677, jg19614.1, jg19614.2, jg11209, jg1016, jg22476, jg24638, jg20065, jg24608, jg10690, jg10689, jg10595, jg10878, jg18389, jg18388, jg10719, jg22693, jg22697, jg13575, jg10289, jg10291, jg5196, jg22183, jg3203, jg3032,…
GO:0034388	0.00339253	0.999148	Pwp2p-containing subcomplex of 90S preribosome	CC	0.121489	jg15277.1, jg15277.2, jg15276, jg16203, jg18774, jg18546, jg18545, jg16716
GO:0010842	0.00341043	0.998716	retina layer formation	BP	0.121926	jg3734.1, jg3734.2, jg3734.3, jg5582, jg5583, jg5585, jg17407.1, jg17407.2, jg17409, jg17412, jg17413, jg17411, jg626, jg625
GO:0002177	0.00351402	0.998863	manchette	CC	0.125419	jg26259, jg26250, jg26252, jg26260, jg15566, jg15567, jg203, jg3419, jg16645, jg16644, jg11857
GO:0000217	0.00354731	0.998658	DNA secondary structure binding	MF	0.126397	jg25389, jg13308, jg13307, jg25404.2, jg26264, jg24655, jg7053, jg7054.1, jg7054.2, jg21339, jg21341, jg21698, jg21699.1, jg21699.2
GO:0004430	0.00361454	0.999592	1-phosphatidylinositol 4-kinase activity	MF	0.128578	jg9606, jg20992, jg3333, jg6840
GO:0097066	0.00362261	0.998082	response to thyroid hormone	BP	0.128651	jg25398, jg25372.1, jg15378, jg12016, jg15146, jg25489, jg17730, jg25003, jg19845, jg26259, jg26250, jg26252, jg26260, jg11131, jg17378, jg15566, jg15567, jg5717, jg203, jg3534, jg3419, jg18819, jg16645, jg16644, jg1197, jg4053, jg11857, jg8607, jg1676
GO:0002041	0.0036672	0.999596	intussusceptive angiogenesis	BP	0.129803	jg23183.1, jg23183.2, jg23187.1, jg23187.2
GO:0002044	0.0036672	0.999596	blood vessel endothelial cell migration involved in intussusceptive angiogenesis	BP	0.129803	jg23183.1, jg23183.2, jg23187.1, jg23187.2
GO:0006333	0.00369153	0.997728	chromatin assembly or disassembly	BP	0.130424	jg12126, jg1210, jg17772, jg17765, jg17735, jg17721, jg18244, jg2579, jg18014, jg4112, jg11388, jg11400, jg17486, jg26282, jg1056, jg6745, jg13477, jg20902, jg10363, jg8583, jg20834, jg20832, jg20833, jg14201.1, jg14201.2, jg14212.1, jg14212.2, jg14213, jg14247, jg26699, jg9486, jg2837, jg14128, jg18562, jg176, jg7129, jg23554, jg2806, jg7787, jg7130, jg12920, jg1650, jg1669, jg14874, jg14875, jg…
GO:0007076	0.00369696	0.998439	mitotic chromosome condensation	BP	0.130424	jg12345, jg12324, jg12325, jg12346, jg12347, jg13308, jg13307, jg23760, jg18658, jg9018, jg7053, jg7054.1, jg7054.2, jg21339, jg21341, jg12402.1, jg12402.2
GO:0070647	0.00371743	0.996997	protein modification by small protein conjugation or removal	BP	0.130571	jg21636, jg14795, jg737, jg9831, jg9828, jg19111, jg2319, jg21501, jg17043, jg25389, jg12184, jg4486, jg23957, jg23958, jg4472.1, jg4472.2, jg9405, jg13178, jg15294, jg4379, jg4382, jg4386, jg4380, jg12119, jg15177, jg15158, jg15190, jg16844, jg12307, jg12308, jg25584, jg25586, jg25583, jg3909, jg25538, jg25551, jg3710, jg3715, jg3712, jg88, jg17813, jg25404.2, jg1599, jg17701, jg17735, jg25166, …
GO:0046602	0.00371804	0.99853	regulation of mitotic centrosome separation	BP	0.130571	jg12620, jg13322.1, jg13322.2, jg4118, jg26259, jg26250, jg26252, jg26260, jg15566, jg15567, jg203, jg3419, jg16645, jg16644, jg11857
GO:0060708	0.00371943	0.999424	spongiotrophoblast differentiation	BP	0.130571	jg5716, jg5715, jg18822, jg18821, jg18823
GO:0071965	0.00375942	0.999277	multicellular organismal locomotion	BP	0.131758	jg13178, jg17485, jg8070, jg24864, jg7281, jg9967
GO:0042274	0.00377783	0.997673	ribosomal small subunit biogenesis	BP	0.132187	jg17211, jg12158, jg12159, jg12161, jg15277.1, jg15277.2, jg15276, jg12071, jg12069, jg25616, jg13318, jg17819, jg25439, jg45, jg17739, jg19677, jg19614.1, jg19614.2, jg24608, jg8189, jg22693, jg22697, jg13785, jg13783, jg26337, jg20857, jg6215, jg6214, jg14202, jg16203, jg5471, jg24801, jg9425, jg17284, jg16438, jg18774, jg16538, jg18546, jg18545, jg24389, jg14159, jg14156, jg16716, jg2808, jg28…
GO:0005850	0.00380625	0.999143	eukaryotic translation initiation factor 2 complex	CC	0.13296371211043	jg24009, jg24010, jg5851, jg8029, jg8074.1, jg8074.2, jg606
GO:1904327	0.00387554	0.999749	protein localization to cytosolic proteasome complex	BP	0.13486985229364	jg26413, jg19407, jg19428
GO:1904379	0.00387554	0.999749	protein localization to cytosolic proteasome complex involved in ERAD pathway	BP	0.13487	jg26413, jg19407, jg19428
GO:0090235	0.00387974	0.998725	regulation of metaphase plate congression	BP	0.13487	jg26259, jg26250, jg26252, jg26260, jg15566, jg15567, jg203, jg3419, jg16645, jg16644, jg11857
GO:1904045	0.00389242	0.999247	cellular response to aldosterone	BP	0.135091	jg417, jg414, jg416, jg21756, jg21757, jg21758
GO:0075733	0.00391591	0.99889	intracellular transport of virus	BP	0.135686	jg4449, jg4447.1, jg4447.2, jg4447.3, jg18505, jg18504, jg18506, jg13284, jg13286
GO:0016805	0.00394103	0.999103	dipeptidase activity	MF	0.136131	jg1028, jg1027, jg1026, jg24135, jg24137, jg24136, jg24139
GO:0001571	0.00394149	0.999737	non-tyrosine kinase fibroblast growth factor receptor activity	MF	0.136131	jg25265, jg1440, jg1439
GO:0090151	0.00406729	0.998581	establishment of protein localization to mitochondrial membrane	BP	0.14015	jg17044, jg25398, jg25372.1, jg15378, jg12016, jg15146, jg25003, jg19845, jg11131, jg17378, jg4053, jg1676
GO:0007099	0.00407096	0.998436	centriole replication	BP	0.14015	jg4449, jg4447.1, jg4447.2, jg4447.3, jg13375, jg13391, jg3051, jg3052, jg3048, jg18505, jg18504, jg18506, jg13284, jg13286
GO:0032347	0.00408578	0.999359	regulation of aldosterone biosynthetic process	BP	0.140434	jg10587, jg5723.1, jg5723.2, jg10479, jg18666
GO:1990633	0.00410624	0.999342	mutator focus	CC	0.140911	jg14182, jg2658, jg17027, jg17028, jg17025
GO:0032483	0.0041596	0.998462	regulation of Rab protein signal transduction	BP	0.142513	jg4480, jg4479.1, jg4479.2, jg4479.3, jg21280.1, jg21280.2, jg21281, jg18065, jg18064, jg8764, jg21469, jg21468.1, jg21468.2
GO:1905912	0.00416891	0.999522	regulation of calcium ion export across plasma membrane	BP	0.14260347892839	jg12739, jg3054, jg3055, jg3053
GO:0004577	0.0042094	0.999719	N-acetylglucosaminyldiphosphodolichol N-acetylglucosaminyltransferase activity	MF	0.143758	jg12646.1, jg12646.2, jg14011.3
GO:0098802	0.00423823	0.997584	plasma membrane receptor complex	CC	0.144512	jg23399, jg23401, jg23400, jg9835, jg9836, jg9833, jg9834, jg23701, jg23704.1, jg23704.2, jg23704.3, jg5914, jg5911, jg5912, jg9173, jg9177, jg9178, jg10612, jg417, jg414, jg416, jg5895, jg9180, jg9182, jg20986, jg20989, jg20988, jg20990, jg16880, jg16878.1, jg16878.2, jg8964, jg21756, jg21757, jg21758
GO:0044218	0.00427235	0.999504	other organism cell membrane	CC	0.145212	jg9606, jg20992, jg3333, jg6840
GO:0044279	0.00427235	0.999504	other organism membrane	CC	0.145212	jg9606, jg20992, jg3333, jg6840
GO:0006334	0.00428786	0.997676	nucleosome assembly	BP	0.145459	jg12126, jg1210, jg17772, jg17765, jg17735, jg17721, jg18244, jg18014, jg4112, jg11388, jg11400, jg26282, jg1056, jg6745, jg13477, jg20902, jg10363, jg8583, jg26699, jg9486, jg2837, jg14128, jg18562, jg176, jg2806, jg7787, jg12920, jg1650, jg1669, jg694
GO:0071359	0.0042932	0.997595	cellular response to dsRNA	BP	0.145459	jg12947, jg3704, jg17813, jg5387, jg23004, jg22476, jg26294, jg24638, jg8785.1, jg8785.2, jg26184, jg26182, jg13631, jg7562, jg22865, jg22869, jg14330, jg14182, jg14023, jg2658, jg22073, jg1369, jg16687, jg16688, jg9223, jg24420, jg9024.1, jg9024.2, jg6965, jg4157, jg17027, jg17028, jg17025
GO:0090169	0.00431399	0.997919	regulation of spindle assembly	BP	0.145932	jg5945, jg5625, jg26259, jg26250, jg26252, jg26260, jg22689, jg22694, jg22698.1, jg22698.2, jg22690, jg15566, jg15567, jg203, jg318, jg3419, jg26032, jg18840, jg18857, jg16645, jg16644, jg11857
GO:1990456	0.00441573	0.999686	mitochondrion-endoplasmic reticulum membrane tethering	BP	0.14913719565944	jg22018, jg22019, jg22017
GO:0010984	0.00444287	0.998351	regulation of lipoprotein particle clearance	BP	0.149817	jg12121, jg10245, jg10232, jg10498, jg24240, jg13624, jg20813, jg24593, jg154, jg2816, jg841, jg12795, jg691
GO:2000831	0.00445465	0.998963	regulation of steroid hormone secretion	BP	0.149978	jg10587, jg5723.1, jg5723.2, jg10479, jg7516.1, jg7516.2, jg18666
GO:0001181	0.00448067	0.999687	RNA polymerase I general transcription initiation factor activity	MF	0.150617	jg19883, jg19884, jg10079
GO:0052547	0.00453574	0.996695	regulation of peptidase activity	BP	0.152229	jg12969, jg12970, jg12702, jg12739, jg12184, jg15294, jg9416, jg4379, jg4382, jg4386, jg4380, jg12126, jg15215, jg13083.1, jg13083.2, jg15177, jg15190, jg16844, jg25538, jg9332, jg9333, jg17772, jg18066, jg11900, jg23297, jg11952, jg19881, jg19880, jg19729, jg24995, jg11389, jg9328, jg19551, jg11472, jg11475, jg17426, jg26282, jg6794, jg6792, jg15886, jg5060, jg10676, jg15900, jg10595, jg10271, j…
GO:0045714	0.00462057	0.998447	regulation of low-density lipoprotein particle receptor biosynthetic process	BP	0.154278	jg12121, jg10245, jg10232, jg10498, jg24240, jg24593, jg154, jg2816, jg841, jg12795, jg691
GO:0032800	0.00462284	0.999074	receptor biosynthetic process	BP	0.154278	jg12655, jg12654.1, jg12654.2, jg14006, jg14007.1, jg14007.2
GO:0045212	0.00462284	0.999074	neurotransmitter receptor biosynthetic process	BP	0.154278	jg12655, jg12654.1, jg12654.2, jg14006, jg14007.1, jg14007.2
GO:0009330	0.00462568	0.998915	DNA topoisomerase complex (ATP-hydrolyzing)	CC	0.154278	jg13308, jg13307, jg7053, jg7054.1, jg7054.2, jg21339, jg21341
GO:0022848	0.00464441	0.998348	acetylcholine-gated cation-selective channel activity	MF	0.15466172345103	jg9837.1, jg9837.2, jg9838, jg9835, jg9836, jg9833, jg9834, jg5914, jg5911, jg5912, jg5895, jg8964
GO:0051309	0.00472146	0.998887	female meiosis chromosome separation	BP	0.156983	jg13308, jg13307, jg7053, jg7054.1, jg7054.2, jg21339, jg21341
GO:0031050	0.00475048	0.997434	dsRNA processing	BP	0.157458	jg12947, jg3704, jg5387, jg23004, jg22476, jg24638, jg26184, jg26182, jg13631, jg7562, jg22865, jg22869, jg14330, jg14182, jg14023, jg2658, jg22073, jg1369, jg16687, jg16688, jg9223, jg24420, jg9024.1, jg9024.2, jg6965, jg4157, jg17027, jg17028, jg17025
GO:0070918	0.00475048	0.997434	production of small RNA involved in gene silencing by RNA	BP	0.157458	jg12947, jg3704, jg5387, jg23004, jg22476, jg24638, jg26184, jg26182, jg13631, jg7562, jg22865, jg22869, jg14330, jg14182, jg14023, jg2658, jg22073, jg1369, jg16687, jg16688, jg9223, jg24420, jg9024.1, jg9024.2, jg6965, jg4157, jg17027, jg17028, jg17025
GO:0036037	0.00476652	0.999663	CD8-positive, alpha-beta T cell activation	BP	0.157745	jg19748, jg22645, jg1844
GO:0002625	0.00479703	0.999425	regulation of T cell antigen processing and presentation	BP	0.158265	jg25173, jg25171, jg25170, jg5348
GO:1903526	0.00479703	0.999425	negative regulation of membrane tubulation	BP	0.158265	jg25173, jg25171, jg25170, jg5348
GO:1904047	0.00486395	0.998848	S-adenosyl-L-methionine binding	MF	0.160225	jg14201.1, jg14201.2, jg14212.1, jg14212.2, jg14213, jg14247, jg23554
GO:1904167	0.00496282	0.999388	regulation of thyroid hormone receptor activity	BP	0.16298	jg19549, jg19545, jg19547, jg7398
GO:1904168	0.00496282	0.999388	negative regulation of thyroid hormone receptor activity	BP	0.16298	jg19549, jg19545, jg19547, jg7398
GO:0035402	0.00499474	0.999387	histone kinase activity (H3-T11 specific)	MF	0.163526	jg8487.1, jg8487.2, jg8487.3, jg8485
GO:0035407	0.00499474	0.999387	histone H3-T11 phosphorylation	BP	0.163526	jg8487.1, jg8487.2, jg8487.3, jg8485
GO:0097681	0.00503969	0.999866	double-strand break repair via alternative nonhomologous end joining	BP	0.164615	jg20451, jg20446
GO:0001507	0.0050588	0.998963	acetylcholine catabolic process in synaptic cleft	BP	0.16461511534142	jg12655, jg12654.1, jg12654.2, jg14006, jg14007.1, jg14007.2
GO:0003990	0.0050588	0.998963	acetylcholinesterase activity	MF	0.164615	jg12655, jg12654.1, jg12654.2, jg14006, jg14007.1, jg14007.2
GO:0006581	0.0050588	0.998963	acetylcholine catabolic process	BP	0.164615	jg12655, jg12654.1, jg12654.2, jg14006, jg14007.1, jg14007.2
GO:0051444	0.00519622	0.998127	negative regulation of ubiquitin-protein transferase activity	BP	0.16883	jg16166, jg17739, jg21148, jg21144, jg21146, jg22693, jg22697, jg14261, jg20857, jg5471, jg24801, jg7030
GO:0051298	0.00522069	0.997441	centrosome duplication	BP	0.169287
GO:0060404	0.00523404	0.999607	axonemal microtubule depolymerization	BP	0.169287	jg7644, jg7645.1, jg7645.2
GO:0061523	0.00523404	0.999607	cilium disassembly	BP	0.169287	jg7644, jg7645.1, jg7645.2
GO:0065004	0.00524402	0.996478	protein-DNA complex assembly	BP	0.169353	jg9975, jg12739, jg4403, jg4402, jg12126, jg1210, jg25566, jg17857, jg17772, jg17765, jg17735, jg17721, jg18244, jg23763, jg23762, jg18014, jg21782, jg5365, jg4112, jg19884, jg25977, jg25974, jg25975, jg11388, jg11400, jg11478, jg11164, jg26282, jg8430, jg1056, jg6624, jg6745, jg10527, jg4694, jg1464, jg5783, jg13441, jg13440, jg13443, jg13477, jg26569, jg20902, jg10363, jg8583, jg10079, jg26699,…
GO:1902255	0.00525633	0.998318	positive regulation of intrinsic apoptotic signaling pathway by p53 class mediator	BP	0.169494	jg17739, jg22693, jg22697, jg8275, jg20857, jg5471, jg24801, jg24533, jg24534, jg24535
GO:2001046	0.00526423	0.998574	positive regulation of integrin-mediated signaling pathway	BP	0.169494	jg10587, jg22132, jg5723.1, jg5723.2, jg10479, jg3453, jg16815, jg18666
GO:0030237	0.00534585	0.998711	female sex determination	BP	0.171863	jg7440, jg7438, jg25471, jg19947, jg13893, jg22733, jg8852
GO:0042551	0.00538047	0.99662	neuron maturation	BP	0.172716	jg9826, jg9814, jg5902, jg5945, jg5625, jg4211, jg4118, jg26259, jg11478, jg26250, jg26252, jg26260, jg8426, jg8419, jg22689, jg22694, jg22698.1, jg22698.2, jg22690, jg15566, jg15567, jg13468, jg13467, jg203, jg5162, jg5161, jg5165, jg24675, jg24666, jg6332, jg24591, jg318, jg3419, jg26038, jg26023, jg9733, jg18835, jg18834, jg16645, jg16644, jg11857, jg23686, jg12745, jg696.1, jg696.2, jg12452, …
GO:0071567	0.00544147	0.999592	UFM1 hydrolase activity	MF	0.174413	jg8771.1, jg8771.2, jg8771.3
GO:0046974	0.00549742	0.998353	histone methyltransferase activity (H3-K9 specific)	MF	0.17477672378247	jg14201.1, jg14201.2, jg14212.1, jg14212.2, jg14213, jg14247, jg14246, jg14241, jg23554
GO:0015127	0.00551006	0.99956	bilirubin transmembrane transporter activity	MF	0.174777	jg21262, jg21263, jg15664
GO:0015694	0.00551006	0.99956	mercury ion transport	BP	0.174777
GO:0015723	0.00551006	0.99956	bilirubin transport	BP	0.174777	jg21262, jg21263, jg15664
GO:0030653	0.00551006	0.99956	beta-lactam antibiotic metabolic process	BP	0.174777	jg21262, jg21263, jg15664
GO:0042316	0.00551006	0.99956	penicillin metabolic process	BP	0.174777	jg21262, jg21263, jg15664
GO:1901086	0.00551006	0.99956	benzylpenicillin metabolic process	BP	0.174777	jg21262, jg21263, jg15664
GO:0016500	0.00552453	0.998496	protein-hormone receptor activity	MF	0.174976	jg417, jg414, jg416, jg22713, jg22716, jg21756, jg21757, jg21758
GO:0030889	0.00555528	0.998833	negative regulation of B cell proliferation	BP	0.17569	jg8487.1, jg8487.2, jg8487.3, jg8485, jg22720, jg1405
GO:0043423	0.00558347	0.998832	3-phosphoinositide-dependent protein kinase binding	MF	0.17632056726335	jg417, jg414, jg416, jg21756, jg21757, jg21758
GO:0098846	0.0056057	0.999291	podocyte foot	CC	0.176761	jg17605, jg10557.1, jg10557.2, jg10556
GO:0071077	0.00572614	0.998801	adenosine 3',5'-bisphosphate transmembrane transporter activity	MF	0.180028	jg25560, jg22661, jg22662, jg21594, jg21596, jg21592
GO:0071106	0.00572614	0.998801	adenosine 3',5'-bisphosphate transmembrane transport	BP	0.18002811568718	jg25560, jg22661, jg22662, jg21594, jg21596, jg21592
GO:0005662	0.00575283	0.999015	DNA replication factor A complex	CC	0.180602	jg5365, jg25977, jg25974, jg25975, jg10527
GO:0010603	0.00576329	0.998123	regulation of cytoplasmic mRNA processing body assembly	BP	0.18066480931289	jg13114, jg13115, jg13116, jg3032, jg14075, jg14076, jg24527, jg24526, jg18953, jg18954
GO:0005159	0.00577304	0.998002	insulin-like growth factor receptor binding	MF	0.180705	jg12739, jg17605, jg10557.1, jg10557.2, jg10556, jg417, jg414, jg416, jg21756, jg21757, jg21758
GO:0043486	0.00582982	0.996806	histone exchange	BP	0.182216	jg12126, jg2010, jg1210, jg17772, jg17765, jg18244, jg18014, jg25734, jg25733, jg11400, jg26282, jg1056, jg6745, jg13477, jg20902, jg24212.1, jg24212.2, jg8583, jg26699, jg9486, jg2837, jg176, jg2806, jg7787, jg12819, jg12820, jg12920, jg1650, jg1669
GO:0008535	0.00589606	0.997841	respiratory chain complex IV assembly	BP	0.18392	jg14426, jg14427, jg24483.1, jg24483.2, jg19840, jg17974, jg25834, jg11220, jg18351, jg17277, jg18543, jg18542
GO:0010874	0.00590154	0.998367	regulation of cholesterol efflux	BP	0.18392	jg19999, jg20000, jg20001, jg24897.1, jg24897.2, jg24897.3, jg12467, jg12468
GO:2000095	0.00593098	0.998537	regulation of Wnt signaling pathway, planar cell polarity pathway	BP	0.184568	jg13083.1, jg13083.2, jg10587, jg5723.1, jg5723.2, jg10479, jg18666
GO:0090502	0.00601214	0.996383	RNA phosphodiester bond hydrolysis, endonucleolytic	BP	0.18682198539173	jg14542.1, jg12158, jg12159, jg12161, jg24463, jg25616, jg25127, jg18096, jg4140.1, jg4140.2, jg4142, jg19763, jg19762, jg23004, jg21062, jg9259.1, jg9259.2, jg10836, jg10783, jg10784, jg6053, jg13631, jg14330, jg20283, jg20284, jg24719, jg16760, jg9024.1, jg9024.2, jg16995, jg2808, jg2809, jg4033, jg7292, jg656.1, jg656.2, jg656.3, jg607, jg20416
GO:0050901	0.00612702	0.9983	leukocyte tethering or rolling	BP	0.18984	jg13083.1, jg13083.2, jg24713, jg24715, jg24714, jg22251, jg22250, jg13265
GO:0061756	0.00612702	0.9983	leukocyte adhesion to vascular endothelial cell	BP	0.18984	jg13083.1, jg13083.2, jg24713, jg24715, jg24714, jg22251, jg22250, jg13265
GO:0043494	0.00613738	0.999842	CLRC ubiquitin ligase complex	CC	0.189886	jg14246, jg14241
GO:0098935	0.00624581	0.998655	dendritic transport	BP	0.19181	jg13114, jg13115, jg13116, jg18953, jg18954, jg19312
GO:0034221	0.0062893	0.999836	fungal-type cell wall chitin biosynthetic process	BP	0.19181028349063BP fungal-type cell wall chitin biosynthetic process	jg12739, jg8635
GO:0036168	0.0062893	0.999836	filamentous growth of a population of unicellular organisms in response to heat	BP	0.19181	jg12739, jg8635
GO:1900440	0.0062893	0.999836	regulation of filamentous growth of a population of unicellular organisms in response to neutral pH	BP	0.19181	jg12739, jg8635
GO:1900442	0.0062893	0.999836	positive regulation of filamentous growth of a population of unicellular organisms in response to neutral pH	BP	0.19181	jg12739, jg8635
GO:1900741	0.0062893	0.999836	regulation of filamentous growth of a population of unicellular organisms in response to pH	BP	0.19181	jg12739, jg8635
GO:1900743	0.0062893	0.999836	positive regulation of filamentous growth of a population of unicellular organisms in response to pH	BP	0.19181	jg12739, jg8635
GO:1905481	0.0062893	0.999836	cytoplasmic sequestering of protein involved in mitotic DNA replication checkpoint	BP	0.19181	jg12739, jg8635
GO:1905482	0.0062893	0.999836	cytoplasmic sequestering of protein involved in G2 DNA damage checkpoint	BP	0.19181	jg12739, jg8635
GO:1905507	0.0062893	0.999836	cytoplasmic sequestering of protein involved in mitotic G2 DNA damage checkpoint	BP	0.19181	jg12739, jg8635
GO:0043972	0.00631022	0.999484	histone H3-K23 acetylation	BP	0.192174	jg25572, jg25571, jg25569
GO:0036464	0.00637605	0.995267	cytoplasmic ribonucleoprotein granule	CC	0.193903	jg12947, jg17215, jg12739, jg12121, jg24463, jg13083.1, jg13083.2, jg13114, jg13115, jg13116, jg25469.1, jg25469.2, jg5902, jg2453, jg2452, jg19763, jg19762, jg23021, jg17942, jg17909, jg21062, jg20091, jg10878, jg10783, jg10784, jg10245, jg10232, jg5799, jg3203, jg13784, jg6053, jg10498, jg24240, jg3032, jg26183, jg26184, jg26181, jg26182, jg26628, jg26629, jg13624, jg6332, jg8236, jg26808, jg22…
GO:0007294	0.00643556	0.996532	germarium-derived oocyte fate determination	BP	0.195434	jg12739, jg7749, jg25519, jg4118, jg25713, jg26259, jg26250, jg26252, jg26260, jg15566, jg15567, jg203, jg24252, jg24207, jg6012, jg24691, jg24685, jg24688, jg22596, jg3419, jg18890, jg16645, jg16644, jg11857, jg19476, jg21727, jg21725
GO:0002037	0.00651934	0.999827	negative regulation of L-glutamate import across plasma membrane	BP	0.197395	jg24180, jg5835
GO:2000346	0.00656424	0.997829	negative regulation of hepatocyte proliferation	BP	0.197395	jg23995, jg23996, jg6550, jg22132, jg3096, jg3453, jg6563, jg6567, jg16815, jg14577
GO:0006543	0.00657775	0.999825	glutamine catabolic process	BP	0.197395	jg5252.1, jg5252.2
GO:0051296	0.00657989	0.997552	establishment of meiotic spindle orientation	BP	0.197395	jg4118, jg26259, jg26250, jg26252, jg26260, jg15566, jg15567, jg203, jg3419, jg16645, jg16644, jg11857
GO:0001172	0.00658974	0.998814	transcription, RNA-templated	BP	0.197395	jg14182, jg2658, jg17027, jg17028, jg17025
GO:0003968	0.00658974	0.998814	RNA-directed 5'-3' RNA polymerase activity	MF	0.197395	jg14182, jg2658, jg17027, jg17028, jg17025
GO:1905852	0.00659515	0.998341	positive regulation of backward locomotion	BP	0.197395	jg23401, jg23400, jg23704.1, jg23704.2, jg23704.3, jg20989, jg20990
GO:0071852	0.0066058	0.99913	fungal-type cell wall organization or biogenesis	BP	0.19739516070680	jg12739, jg21944, jg8635, jg14864
GO:0050859	0.00660805	0.999117	negative regulation of B cell receptor signaling pathway	BP	0.197395	jg4358.1, jg4358.2, jg4357, jg10612
GO:0003837	0.00661092	0.999134	beta-ureidopropionase activity	MF	0.197395	jg23329, jg23330, jg8441, jg8440
GO:0019483	0.00661092	0.999134	beta-alanine biosynthetic process	BP	0.197395	jg23329, jg23330, jg8441, jg8440
GO:0033396	0.00661092	0.999134	beta-alanine biosynthetic process via 3-ureidopropionate	BP	0.197395	jg23329, jg23330, jg8441, jg8440
GO:0006740	0.00663733	0.999119	NADPH regeneration	BP	0.197907	jg5636, jg22601, jg22609, jg22607
GO:0006907	0.00668945	0.997178	pinocytosis	BP	0.199183	jg10587, jg5723.1, jg5723.2, jg10479, jg549.1, jg549.2, jg549.3, jg550, jg24747, jg24746, jg24743, jg18666, jg16863, jg16862, jg16860
GO:0009299	0.00670323	0.997169	mRNA transcription	BP	0.199259	jg7434, jg7461, jg5387, jg26246, jg22476, jg24638, jg7562, jg22865, jg22869, jg9566, jg22073, jg16687, jg16688, jg12467, jg12468
GO:1900273	0.00671064	0.996989	positive regulation of long-term synaptic potentiation	BP	0.19925934732810	jg12121, jg13243, jg13114, jg13115, jg13116, jg10245, jg10232, jg10498, jg24240, jg24593, jg154, jg2816, jg841, jg18953, jg18954, jg12795, jg691
GO:0010997	0.00676126	0.999089	anaphase-promoting complex binding	MF	0.200484	jg25389, jg25404.2, jg26264, jg24655
GO:0050787	0.00677936	0.999416	detoxification of mercury ion	BP	0.200742	jg21262, jg21263, jg15664
GO:0061003	0.00679985	0.997333	positive regulation of dendritic spine morphogenesis	BP	0.20107056810789	jg13243, jg13114, jg13115, jg13116, jg17605, jg10557.1, jg10557.2, jg10556, jg18409.1, jg18409.2, jg18409.3, jg18953, jg18954
GO:0060352	0.00682378	0.998514	cell adhesion molecule production	BP	0.2015	jg24713, jg24715, jg24714, jg22251, jg22250, jg13265
GO:1902802	0.00683488	0.999787	regulation of heterochromatin domain assembly	BP	0.201549	jg21235, jg8271
GO:0035235	0.00689952	0.996983	ionotropic glutamate receptor signaling pathway	BP	0.203175	jg23399, jg23398, jg23401, jg23400, jg23701, jg23704.1, jg23704.2, jg23704.3, jg13243, jg18409.1, jg18409.2, jg18409.3, jg20986, jg20989, jg20988, jg20990
GO:0030670	0.00694331	0.996791	phagocytic vesicle membrane	CC	0.204183	jg9826, jg9814, jg17868, jg17867, jg18032.1, jg18032.2, jg11175, jg11174, jg13468, jg13467, jg17254, jg24472, jg24471, jg24470, jg12848, jg12849, jg12845, jg12745
GO:0005750	0.00696809	0.997678	mitochondrial respiratory chain complex III	CC	0.204349	jg24483.1, jg24483.2, jg17974, jg25834, jg18351, jg2874, jg18543, jg18542, jg2984, jg2978
GO:0045275	0.00696809	0.997678	respiratory chain complex III	CC	0.204349	jg24483.1, jg24483.2, jg17974, jg25834, jg18351, jg2874, jg18543, jg18542, jg2984, jg2978
GO:0030263	0.00701289	0.998217	apoptotic chromosome condensation	BP	0.205382	jg13308, jg13307, jg7053, jg7054.1, jg7054.2, jg21339, jg21341
GO:0009304	0.00706553	0.997798	tRNA transcription	BP	0.20664	jg18029, jg18028, jg4113, jg6036.1, jg6036.2, jg10398.1, jg10398.2, jg10398.3, jg13270
GO:0021993	0.00717343	0.999373	initiation of neural tube closure	BP	0.209509	jg23957, jg23958, jg10423
GO:0042994	0.00722842	0.998156	cytoplasmic sequestering of transcription factor	BP	0.21082730771566	jg21649, jg11370, jg11367, jg21047, jg21046, jg13453, jg21650
GO:0019210	0.00724081	0.996066	kinase inhibitor activity	MF	0.210901	jg12739, jg7749, jg25519, jg3753, jg3752, jg4111, jg25713, jg22121, jg13784, jg18107, jg24252, jg24207, jg6012, jg8386.1, jg8386.2, jg22596, jg18886, jg18884, jg18882, jg18890, jg24514, jg8635, jg19476, jg21693.1, jg21693.2, jg21727, jg21725
GO:0016973	0.00728346	0.99755	poly(A)+ mRNA export from nucleus	BP	0.211738	jg4427, jg13159, jg13157, jg13160, jg13374, jg3038, jg6259, jg16488, jg20554, jg6885
GO:0042891	0.00728936	0.997121	antibiotic transport	BP	0.211738	jg17868, jg17867, jg18032.1, jg18032.2, jg11175, jg11174, jg17254, jg24472, jg24471, jg24470, jg12848, jg12849, jg12845
GO:1903706	0.00733332	0.994625	regulation of hemopoiesis	BP	0.21198	jg9216, jg21501, jg12184, jg4486, jg4472.1, jg4472.2, jg9416, jg15190, jg16844, jg25538, jg31, jg17712.1, jg17712.2, jg17730, jg18066, jg2482, jg11900, jg23297, jg4111, jg11956, jg11952, jg21825, jg19881, jg19880, jg19729, jg25994, jg24995, jg19551, jg26253, jg17426, jg6794, jg15886, jg5060, jg20065, jg6770.1, jg6770.2, jg6771, jg20636, jg20638, jg10612, jg15900, jg10710, jg24069, jg24063, jg2264…
GO:0098937	0.00734726	0.99865	anterograde dendritic transport	BP	0.21198	jg13114, jg13115, jg13116, jg18953, jg18954
GO:0098961	0.00734726	0.99865	dendritic transport of ribonucleoprotein complex	BP	0.21197997185902	jg13114, jg13115, jg13116, jg18953, jg18954
GO:0098963	0.00734726	0.99865	dendritic transport of messenger ribonucleoprotein complex	BP	0.21198	jg13114, jg13115, jg13116, jg18953, jg18954
GO:0098964	0.00734726	0.99865	anterograde dendritic transport of messenger ribonucleoprotein complex	BP	0.21198	jg13114, jg13115, jg13116, jg18953, jg18954
GO:0006294	0.0073987	0.996561	nucleotide-excision repair, preincision complex assembly	BP	0.213176	jg9975, jg4403, jg4402, jg23763, jg23762, jg5365, jg25977, jg25974, jg25975, jg6624, jg10527, jg13441, jg13440, jg13443, jg10962.1, jg10962.2, jg10961, jg9968
GO:0002701	0.00745925	0.99809	negative regulation of production of molecular mediator of immune response	BP	0.214632	jg21649, jg11370, jg11367, jg21047, jg21046, jg13453, jg21650
GO:0071547	0.00755351	0.997824	piP-body	CC	0.217052	jg17942, jg17909, jg26628, jg26629, jg16756, jg16742, jg16743, jg138
GO:0033565	0.00759291	0.998602	ESCRT-0 complex	CC	0.217891	jg4211, jg24591, jg9733, jg12452, jg12456
GO:0044453	0.00761808	0.998041	nuclear membrane part	CC	0.21832	jg31, jg17712.1, jg17712.2, jg23183.1, jg23183.2, jg23187.1, jg23187.2
GO:0047453	0.00773866	0.999335	ATP-dependent NAD(P)H-hydrate dehydratase activity	MF	0.22147909114642	jg13389, jg17007, jg17013
GO:0019871	0.00776299	0.998262	sodium channel inhibitor activity	MF	0.221714	jg8217, jg8218, jg18409.1, jg18409.2, jg18409.3, jg26530
GO:0035026	0.0077676	0.998569	leading edge cell differentiation	BP	0.221714	jg10587, jg5723.1, jg5723.2, jg10479, jg18666
GO:0007348	0.00780885	0.998904	regulation of syncytial blastoderm mitotic cell cycle	BP	0.22259377317004BP regulation of syncytial blastoderm mitotic cell cycle	jg6624, jg13441, jg13440, jg13443
GO:0036176	0.00786873	0.99975	response to neutral pH	BP	0.223111	jg12739, jg8635
GO:0036177	0.00786873	0.99975	filamentous growth of a population of unicellular organisms in response to pH	BP	0.223111	jg12739, jg8635
GO:0036178	0.00786873	0.99975	filamentous growth of a population of unicellular organisms in response to neutral pH	BP	0.223111	jg12739, jg8635
GO:0036244	0.00786873	0.99975	cellular response to neutral pH	BP	0.223111	jg12739, jg8635
GO:1902884	0.00790313	0.996303	positive regulation of response to oxidative stress	BP	0.22378943304315	jg9840, jg14542.1, jg25127, jg18096, jg4140.1, jg4140.2, jg4142, jg9259.1, jg9259.2, jg20149.2, jg5055, jg10836, jg16760, jg7292, jg656.1, jg656.2, jg656.3, jg607
GO:0060314	0.00793159	0.998211	regulation of ryanodine-sensitive calcium-release channel activity	BP	0.224298	jg18409.1, jg18409.2, jg18409.3, jg3062, jg3064, jg3063
GO:0030719	0.00796569	0.996177	P granule organization	BP	0.224965	jg24463, jg19763, jg19762, jg23021, jg21062, jg10783, jg10784, jg6053, jg14182, jg2658, jg20283, jg20284, jg24719, jg16995, jg4033, jg17027, jg17028, jg17025, jg20416
GO:0001582	0.00806576	0.998859	detection of chemical stimulus involved in sensory perception of sweet taste	BP	0.227191	jg9155, jg9154, jg1114, jg1112
GO:0035811	0.00806576	0.998859	negative regulation of urine volume	BP	0.227191	jg9155, jg9154, jg1114, jg1112
GO:0007312	0.00810882	0.996899	oocyte nucleus migration involved in oocyte dorsal/ventral axis specification	BP	0.228103	jg4118, jg26259, jg26250, jg26252, jg26260, jg15566, jg15567, jg203, jg3419, jg16645, jg16644, jg11857
GO:0015732	0.00821286	0.999239	prostaglandin transport	BP	0.230726	jg21262, jg21263, jg15664
GO:0070337	0.00827944	0.999245	3'-flap-structured DNA binding	MF	0.231987	jg21698, jg21699.1, jg21699.2
GO:0098530	0.00827944	0.999245	positive regulation of strand invasion	BP	0.231987	jg21698, jg21699.1, jg21699.2
GO:0031080	0.00835905	0.997325	nuclear pore outer ring	CC	0.233911	jg14411, jg14410, jg12687, jg17862, jg11168, jg15903, jg15901, jg15907, jg16867
GO:0002784	0.00838672	0.99579	regulation of antimicrobial peptide production	BP	0.234379	jg21649, jg9826, jg9814, jg2561, jg4212, jg11370, jg11367, jg21047, jg21046, jg10832.1, jg10878, jg22175, jg13453, jg8236, jg26808, jg9725, jg9724, jg9722, jg22227, jg24351, jg21650
GO:0042622	0.00845678	0.997292	photoreceptor outer segment membrane	CC	0.236028	jg23168, jg5582, jg5583, jg5585, jg5652, jg19473, jg626, jg625, jg21661
GO:0034696	0.00848774	0.998396	response to prostaglandin F	BP	0.236583	jg15492, jg18186, jg18187, jg3018, jg3016
GO:0071824	0.00856724	0.993802	protein-DNA complex subunit organization	BP	0.238488	jg9975, jg12739, jg4403, jg4402, jg12126, jg2010, jg1210, jg25566, jg17822.1, jg17822.2, jg17857, jg17772, jg17765, jg16166, jg17735, jg17721, jg18244, jg23763, jg23762, jg21148, jg21144, jg21146, jg18014, jg21782, jg5365, jg4112, jg25734, jg25733, jg19884, jg25977, jg25974, jg25975, jg11388, jg11400, jg11478, jg11164, jg26282, jg8430, jg1056, jg6624, jg6745, jg10527, jg4694, jg1464, jg5783, jg13…
GO:0090636	0.00859684	0.998371	outer dense plaque of desmosome	CC	0.238691	jg13097, jg13108, jg13107, jg13106, jg13104
GO:0090637	0.00859684	0.998371	inner dense plaque of desmosome	CC	0.238691	jg13097, jg13108, jg13107, jg13106, jg13104
GO:0021678	0.00864904	0.999188	third ventricle development	BP	0.239364	jg23957, jg23958, jg10423
GO:0008186	0.00866532	0.994352	RNA-dependent ATPase activity	MF	0.239364	jg25465, jg25464, jg5387, jg23221, jg17942, jg17909, jg22476, jg24638, jg20636, jg20638, jg26628, jg26629, jg7562, jg24691, jg24685, jg24688, jg507, jg22727, jg22740, jg22865, jg22869, jg10026, jg10025, jg10024, jg22073, jg9777, jg9775, jg16687, jg16688, jg24446, jg24445, jg24448, jg16756, jg16742, jg16743, jg138, jg7056, jg7066, jg7067, jg7784, jg7783.1, jg7783.2, jg8837, jg8836.2, jg8836.3, jg1…
GO:0120111	0.00866575	0.995164	neuron projection cytoplasm	CC	0.239364	jg23399, jg23398, jg12947, jg23701, jg4118, jg26259, jg26250, jg26252, jg26260, jg18409.1, jg18409.2, jg18409.3, jg15566, jg15567, jg203, jg26184, jg26182, jg20986, jg20988, jg3419, jg14023, jg1369, jg16645, jg16644, jg9223, jg24420, jg11857, jg4157
GO:2001228	0.00866587	0.997707	regulation of response to gamma radiation	BP	0.239364	jg14201.1, jg14201.2, jg14212.1, jg14212.2, jg14213, jg14247, jg23554
GO:1900443	0.00870298	0.999708	regulation of filamentous growth of a population of unicellular organisms in response to biotic stimulus	BP	0.239769	jg12739, jg8635
GO:1900445	0.00870298	0.999708	positive regulation of filamentous growth of a population of unicellular organisms in response to biotic stimulus	BP	0.239769	jg12739, jg8635
GO:0051647	0.00875154	0.994505	nucleus localization	BP	0.240709	jg9216, jg12739, jg13083.1, jg13083.2, jg25519, jg4118, jg25713, jg26259, jg26250, jg26252, jg26260, jg10878, jg15566, jg15567, jg203, jg24252, jg24207, jg6012, jg8236, jg26808, jg22596, jg3429, jg3420, jg3421, jg3415, jg3419, jg3418, jg3416, jg17290, jg2750, jg18890, jg18840, jg18857, jg16645, jg16644, jg22227, jg3432, jg11857, jg11820, jg19476, jg21727, jg21725
GO:0007531	0.00877086	0.999705	mating type determination	BP	0.240709	jg14246, jg14241
GO:0007533	0.00877086	0.999705	mating type switching	BP	0.240709	jg14246, jg14241
GO:1900369	0.00898463	0.99827	negative regulation of RNA interference	BP	0.24626	jg13114, jg13115, jg13116, jg18953, jg18954
GO:0002244	0.00900834	0.994791	hematopoietic progenitor cell differentiation	BP	0.246593	jg9416, jg13308, jg13307, jg21825, jg25994, jg6624, jg22392.1, jg22392.2, jg6770.1, jg6770.2, jg6771, jg10612, jg10878, jg13441, jg13440, jg13443, jg8236, jg26808, jg24747, jg24746, jg24743, jg22227, jg7053, jg7054.1, jg7054.2, jg1803, jg21339, jg21341, jg7268, jg636, jg19246
GO:0009949	0.00904112	0.995609	polarity specification of anterior/posterior axis	BP	0.24696957281636	jg12739, jg25519, jg25713, jg24252, jg24207, jg6012, jg24691, jg24685, jg24688, jg506, jg22596, jg18890, jg24427, jg7059, jg7060, jg7061, jg19476, jg21727, jg21725
GO:0097242	0.00904519	0.997584	amyloid-beta clearance	BP	0.24697
GO:1990511	0.00918811	0.99726	piRNA biosynthetic process	BP	0.250552	jg17942, jg17909, jg26628, jg26629, jg16756, jg16742, jg16743, jg138
GO:0097309	0.0092111	0.999115	cap1 mRNA methylation	BP	0.250859
GO:0072375	0.00929627	0.995684	medium-term memory	BP	0.252856	jg21874.1, jg21874.2, jg21882, jg17605, jg10557.1, jg10557.2, jg10556, jg18409.1, jg18409.2, jg18409.3, jg10007, jg10009, jg9155, jg9154, jg1108, jg1114, jg1112
GO:0032452	0.00932687	0.996359	histone demethylase activity	MF	0.253174	jg23957, jg23958, jg19727, jg10423, jg1432, jg1431, jg1433, jg1430, jg20396, jg20397, jg6864, jg6865
GO:0031017	0.00933163	0.996541	exocrine pancreas development	BP	0.253174	jg20636, jg20638, jg417, jg414, jg416, jg507, jg14247, jg23554, jg21756, jg21757, jg21758
GO:0008569	0.00939137	0.996334	ATP-dependent microtubule motor activity, minus-end-directed	MF	0.253882	jg4118, jg26259, jg26250, jg26252, jg26260, jg15566, jg15567, jg203, jg3419, jg16645, jg16644, jg11857
GO:0043225	0.00939337	0.99816	ATPase-coupled anion transmembrane transporter activity	MF	0.25388237838063	jg21259, jg21262, jg21263, jg21264, jg15664
GO:0099133	0.00939337	0.99816	ATP hydrolysis coupled anion transmembrane transport	BP	0.25388237838063	jg21259, jg21262, jg21263, jg21264, jg15664
GO:0043981	0.00940719	0.996511	histone H4-K5 acetylation	BP	0.253935	jg15158, jg12307, jg12308, jg25584, jg25586, jg25583, jg15576, jg15570, jg3051, jg3052, jg3048
GO:0032091	0.00951593	0.994109	negative regulation of protein binding	BP	0.256546	jg2319, jg12121, jg13083.1, jg13083.2, jg17842, jg11369, jg11472, jg11475, jg10587, jg10245, jg10232, jg5723.1, jg5723.2, jg7830, jg10479, jg10498, jg24240, jg7516.1, jg7516.2, jg24593, jg593, jg3434, jg18617.1, jg18617.2, jg18666, jg184, jg154, jg2816, jg23593, jg23591, jg841, jg19430, jg12795, jg8837, jg8836.2, jg8836.3, jg691, jg21672, jg21748
GO:0070937	0.0095482	0.997132	CRD-mediated mRNA stability complex	CC	0.257092	jg5902, jg20091, jg6332, jg18835, jg18834, jg19325, jg696.1, jg696.2
GO:0051683	0.00957488	0.995934	establishment of Golgi localization	BP	0.257486	jg12739, jg4118, jg26259, jg26250, jg26252, jg26260, jg15566, jg15567, jg203, jg18110, jg3419, jg16645, jg16644, jg11857
GO:0003948	0.00963256	0.999091	N4-(beta-N-acetylglucosaminyl)-L-asparaginase activity	MF	0.25871172214130	jg18565.1, jg18565.2, jg18565.3
GO:1904315	0.00968845	0.996205	transmitter-gated ion channel activity involved in regulation of postsynaptic membrane potential	MF	0.259599	jg9837.1, jg9837.2, jg9838, jg9835, jg9836, jg9833, jg9834, jg5914, jg5911, jg5912, jg5895, jg8964
GO:0004966	0.00971418	0.999636	galanin receptor activity	MF	0.259599	jg4173, jg4191
GO:0008890	0.00971418	0.999636	glycine C-acetyltransferase activity	MF	0.259599	jg4173, jg4191
GO:0090663	0.00971418	0.999636	galanin-activated signaling pathway	BP	0.259599	jg4173, jg4191
GO:2000279	0.00983203	0.995812	negative regulation of DNA biosynthetic process	BP	0.262421	jg12947, jg20074, jg3051, jg3052, jg3048, jg26184, jg26182, jg14290, jg14023, jg1369, jg9223, jg24420, jg11602, jg4157
GO:0035651	0.00987515	0.998536	AP-3 adaptor complex binding	MF	0.263243	jg9606, jg20992, jg3333, jg6840
GO:0071485	0.00994392	0.998501	cellular response to absence of light	BP	0.263931	jg10878, jg8236, jg26808, jg22227
GO:1990603	0.00994392	0.998501	dark adaptation	BP	0.263931	jg10878, jg8236, jg26808, jg22227
GO:2000626	0.00994392	0.998501	negative regulation of miRNA catabolic process	BP	0.263931	jg10878, jg8236, jg26808, jg22227
GO:0000724	0.00996269	0.994142	double-strand break repair via homologous recombination	BP	0.26393103476953	jg20451, jg24931, jg20446, jg12687, jg2010, jg5386, jg4263, jg5365, jg25977, jg25974, jg25975, jg4, jg15903, jg15901, jg15907, jg10550, jg10527, jg8173, jg24691, jg24685, jg24688, jg9550, jg9551, jg9549, jg12819, jg12820, jg1646, jg1866, jg1865, jg21698, jg21699.1, jg21699.2
GO:0000725	0.00996269	0.994142	recombinational repair	BP	0.263931
GO:0007539	0.0100259	0.99728	primary sex determination, soma	BP	0.265276	jg7440, jg7438, jg25471, jg19947, jg13893, jg22733, jg8852
GO:0046794	0.0100566	0.996687	transport of virus	BP	0.265761	jg4449, jg4447.1, jg4447.2, jg4447.3, jg18505, jg18504, jg18506, jg13284, jg13286
GO:0015252	0.0101262	0.997233	proton channel activity	MF	0.267269	jg17868, jg18032.1, jg18032.2, jg11175, jg24472, jg24471, jg24470
GO:0048027	0.0101439	0.994918	mRNA 5'-UTR binding	MF	0.267335	jg12947, jg17215, jg5902, jg17739, jg19677, jg22693, jg22697, jg6332, jg20857, jg5471, jg24801, jg9425, jg16438, jg18835, jg18834, jg11564, jg11563, jg696.1, jg696.2, jg4166
GO:0032173	0.0101537	0.999003	septin collar	CC	0.267335	jg2, jg1015, jg5768
GO:0006189	0.0103774	0.997936	'de novo' IMP biosynthetic process	BP	0.272889	jg4203, jg4207, jg4196, jg5252.1, jg5252.2
GO:0051953	0.0104112	0.99524	negative regulation of amine transport	BP	0.273048	jg17868, jg17867, jg18032.1, jg18032.2, jg11175, jg11174, jg24180, jg18127, jg5835, jg17254, jg24472, jg24471, jg24470, jg12848, jg12849, jg12845
GO:0033197	0.0104156	0.996084	response to vitamin E	BP	0.273048	jg15492, jg417, jg414, jg416, jg18186, jg18187, jg3018, jg3016, jg21756, jg21757, jg21758
GO:0010875	0.0104458	0.997481	positive regulation of cholesterol efflux	BP	0.273048	jg19999, jg20000, jg20001, jg24897.1, jg24897.2, jg24897.3
GO:0043331	0.0104564	0.993773	response to dsRNA	BP	0.273048	jg12947, jg3704, jg17813, jg5387, jg23004, jg22476, jg26294, jg24638, jg8785.1, jg8785.2, jg26184, jg26182, jg13631, jg7562, jg22865, jg22869, jg14330, jg14182, jg14023, jg2658, jg22073, jg1369, jg16687, jg16688, jg9223, jg24420, jg9024.1, jg9024.2, jg6965, jg4157, jg17027, jg17028, jg17025
GO:0005229	0.0104601	0.997492	intracellular calcium activated chloride channel activity	MF	0.273048	jg13980, jg10256.1, jg10256.2, jg6462, jg6461, jg6459
GO:0061778	0.0104601	0.997492	intracellular chloride channel activity	MF	0.273048	jg13980, jg10256.1, jg10256.2, jg6462, jg6461, jg6459
GO:0070934	0.0105184	0.996787	CRD-mediated mRNA stabilization	BP	0.274235	jg5902, jg20091, jg6332, jg18835, jg18834, jg19325, jg696.1, jg696.2
GO:2000298	0.0105503	0.9979	regulation of Rho-dependent protein serine/threonine kinase activity	BP	0.274731	jg10587, jg5723.1, jg5723.2, jg10479, jg18666
GO:1990050	0.0106077	0.997877	phosphatidic acid transporter activity	MF	0.275892	jg16938, jg16937, jg16208.1, jg16208.2, jg22854
GO:0061136	0.0106404	0.992297	regulation of proteasomal protein catabolic process	BP	0.27617566481711	jg2082, jg14504, jg12184, jg9416, jg15190, jg16844, jg12307, jg12308, jg5971, jg25538, jg18066, jg11900, jg23297, jg4111, jg11952, jg19881, jg19880, jg19729, jg19693, jg24995, jg19551, jg11478, jg17426, jg17410, jg8430, jg6794, jg15886, jg5060, jg13953, jg15900, jg10587, jg24063, jg5723.1, jg5723.2, jg26413, jg20733, jg10479, jg13644, jg22960, jg26360, jg15654, jg26792.1, jg26792.2, jg26792.3, jg…
GO:0036500	0.0106445	0.996746	ATF6-mediated unfolded protein response	BP	0.276176	jg11472, jg11475, jg26353, jg593, jg12402.1, jg12402.2, jg2143, jg2144
GO:0070073	0.010792	0.998892	clustering of voltage-gated calcium channels	BP	0.278444	jg5162, jg5161, jg5165
GO:0071253	0.0107991	0.998897	connexin binding	MF	0.278444	jg24722, jg24723, jg24765
GO:0071847	0.0107991	0.998897	TNFSF11-mediated signaling pathway	BP	0.278444	jg24722, jg24723, jg24765
GO:1901350	0.0107991	0.998897	cell-cell signaling involved in cell-cell junction organization	BP	0.278444	jg24722, jg24723, jg24765
GO:0051785	0.0108095	0.993046	positive regulation of nuclear division	BP	0.278444	jg12620, jg12345, jg12324, jg12325, jg12346, jg12347, jg25566, jg13322.1, jg13322.2, jg4118, jg19693, jg26259, jg26250, jg26252, jg26260, jg10878, jg4694, jg18409.1, jg18409.2, jg18409.3, jg417, jg414, jg416, jg15566, jg15567, jg203, jg8236, jg26808, jg3419, jg17290, jg2750, jg16645, jg16644, jg22227, jg24427, jg7059, jg7060, jg7061, jg11857, jg11820, jg6958, jg21756, jg21757, jg21758
GO:0031380	0.0108101	0.998328	nuclear RNA-directed RNA polymerase complex	CC	0.278444	jg10878, jg8236, jg26808, jg22227
GO:1901970	0.0108308	0.995173	positive regulation of mitotic sister chromatid separation	BP	0.278643	jg12345, jg12324, jg12325, jg12346, jg12347, jg25566, jg19693, jg4694, jg17290, jg2750, jg24427, jg7059, jg7060, jg7061, jg11820
GO:0008320	0.0109057	0.995674	protein transmembrane transporter activity	MF	0.280233	jg25398, jg25372.1, jg15378, jg12016, jg15146, jg25489, jg25003, jg19845, jg11131, jg17378, jg4053, jg1676
GO:0031994	0.0109434	0.997346	insulin-like growth factor I binding	MF	0.28056	jg417, jg414, jg416, jg21756, jg21757, jg21758
GO:0071362	0.0109447	0.995117	cellular response to ether	BP	0.28056	jg17215, jg12121, jg11452, jg10245, jg10232, jg10498, jg24240, jg24593, jg154, jg2816, jg11564, jg11563, jg841, jg12795, jg691
GO:0006171	0.0110089	0.99694	cAMP biosynthetic process	BP	0.281867	jg21874.1, jg21874.2, jg21882, jg9155, jg9154, jg1114, jg1112
GO:0060542	0.0110659	0.998279	regulation of strand invasion	BP	0.282988	jg11478, jg21698, jg21699.1, jg21699.2
GO:0009646	0.0111372	0.998262	response to absence of light	BP	0.283973	jg10878, jg8236, jg26808, jg22227
GO:0090237	0.0111443	0.99889	regulation of arachidonic acid secretion	BP	0.283973	jg9840, jg20149.2, jg5055
GO:0090238	0.0111443	0.99889	positive regulation of arachidonic acid secretion	BP	0.28397348747004	jg9840, jg20149.2, jg5055
GO:0071546	0.0111737	0.996549	pi-body	CC	0.28429	jg17942, jg17909, jg26628, jg26629, jg16756, jg16742, jg16743, jg138
GO:0070194	0.0111833	0.997295	synaptonemal complex disassembly	BP	0.28429	jg13178, jg17485, jg8070, jg24864, jg7281, jg9967
GO:0030692	0.0112316	0.998865	Noc4p-Nop14p complex	CC	0.285179	jg25616, jg2808, jg2809
GO:1990391	0.0113003	0.994641	DNA repair complex	CC	0.286582	jg737, jg25268, jg25269, jg1599, jg5565, jg17584.1, jg17584.2, jg17584.3, jg20148, jg10289, jg10291, jg13432, jg3225, jg563, jg22071.1, jg22071.2, jg16726
GO:0035044	0.0113349	0.997234	sperm aster formation	BP	0.287119	jg13375, jg13391, jg10878, jg8236, jg26808, jg22227
GO:0001167	0.0114248	0.999534	NA	NA	0.288616	jg19883, jg19884
GO:0001169	0.0114248	0.999534	NA	NA	0.288616	jg19883, jg19884
GO:0060998	0.0114521	0.993325	regulation of dendritic spine development	BP	0.288616	jg19111, jg12121, jg13243, jg13114, jg13115, jg13116, jg3734.1, jg3734.2, jg3734.3, jg17605, jg11452, jg10557.1, jg10557.2, jg10556, jg18409.1, jg18409.2, jg18409.3, jg10245, jg10232, jg1511, jg10498, jg24240, jg24593, jg154, jg2816, jg841, jg18953, jg18954, jg12795, jg691
GO:0021684	0.0114615	0.996792	cerebellar granular layer formation	BP	0.288616	jg13308, jg13307, jg7053, jg7054.1, jg7054.2, jg21339, jg21341
GO:0021707	0.0114615	0.996792	cerebellar granule cell differentiation	BP	0.288616	jg13308, jg13307, jg7053, jg7054.1, jg7054.2, jg21339, jg21341
GO:0061849	0.011588	0.998792	telomeric G-quadruplex DNA binding	MF	0.291042	jg21698, jg21699.1, jg21699.2
GO:0000922	0.0116033	0.992213	spindle pole	CC	0.291042	jg12620, jg4379, jg4382, jg4386, jg4380, jg13083.1, jg13083.2, jg15016, jg15014, jg13322.1, jg13322.2, jg5945, jg5625, jg25149, jg4118, jg11389, jg26259, jg26250, jg26252, jg26260, jg22689, jg22694, jg22698.1, jg22698.2, jg22690, jg15566, jg15567, jg203, jg18182.1, jg18164, jg18145, jg5282, jg318, jg3419, jg20378, jg26038, jg26032, jg26023, jg910, jg908, jg16645, jg16644, jg14990.1, jg14990.2, jg…
GO:0010954	0.0116227	0.99534	positive regulation of protein processing	BP	0.291042	jg25398, jg25372.1, jg15378, jg12016, jg15146, jg25489, jg25003, jg19845, jg11131, jg17378, jg4053, jg1676
GO:1903319	0.0116227	0.99534	positive regulation of protein maturation	BP	0.291042	jg25398, jg25372.1, jg15378, jg12016, jg15146, jg25489, jg25003, jg19845, jg11131, jg17378, jg4053, jg1676
GO:0005520	0.0116259	0.997142	insulin-like growth factor binding	MF	0.291042	jg417, jg414, jg416, jg21756, jg21757, jg21758
GO:0002227	0.0117652	0.996037	innate immune response in mucosa	BP	0.294045	jg17735, jg18244, jg18014, jg1056, jg8583, jg9486, jg2837, jg8957, jg2806
GO:0055081	0.0117734	0.993897	anion homeostasis	BP	0.294045	jg17868, jg17867, jg1598.1, jg1598.2, jg1598.3, jg1598.4, jg1598.5, jg21262, jg21263, jg17584.1, jg17584.2, jg17584.3, jg11175, jg11174, jg15664, jg563, jg12848, jg12849, jg12845, jg12467, jg12468
GO:0032972	0.0119376	0.998773	regulation of muscle filament sliding speed	BP	0.297783	jg5137, jg2603, jg2602
GO:0008235	0.0119509	0.993799	metalloexopeptidase activity	MF	0.297783	jg23995, jg23996, jg25580, jg25581, jg25582, jg21227, jg6550, jg1028, jg1027, jg1026, jg24068.1, jg24068.2, jg24135, jg24137, jg24136, jg24139, jg3096, jg14170, jg6563, jg6567, jg14577
GO:1900042	0.0120199	0.997016	positive regulation of interleukin-2 secretion	BP	0.299155	jg14677.1, jg14677.2, jg14676.1, jg14676.2, jg14675, jg14678
GO:0006356	0.0120611	0.993429	regulation of transcription by RNA polymerase I	BP	0.29983	jg722.1, jg722.2, jg722.3, jg21203, jg25771, jg19883, jg19884, jg8430, jg24565, jg10473, jg10026, jg10025, jg10024, jg10079, jg16425, jg16432, jg16433, jg18889, jg18864, jg8837, jg8836.2, jg8836.3, jg12418, jg21673
GO:0000070	0.0121798	0.991335	mitotic sister chromatid segregation	BP	0.30243	jg9851, jg13178, jg24463, jg13083.1, jg13083.2, jg12345, jg12324, jg12325, jg12346, jg12347, jg25566, jg13308, jg13307, jg5945, jg17721, jg5625, jg23760, jg19763, jg19762, jg21062, jg17485, jg4694, jg10783, jg10784, jg22689, jg22694, jg22698.1, jg22698.2, jg22690, jg6053, jg18164, jg18145, jg318, jg8070, jg26038, jg26032, jg26044, jg26023, jg20283, jg20284, jg24864, jg17290, jg24719, jg2750, jg16…
GO:0051389	0.0122259	0.996966	inactivation of MAPKK activity	BP	0.303223	jg417, jg414, jg416, jg21756, jg21757, jg21758
GO:0034058	0.0122632	0.995271	endosomal vesicle fusion	BP	0.303795	jg23779, jg23775, jg23776, jg1487, jg1486, jg10590.1, jg10590.2, jg26038, jg26023, jg6862, jg6860
GO:0004518	0.0125642	0.991172	nuclease activity	MF	0.310763	jg14505.1, jg14505.2, jg14542.1, jg24463, jg3918, jg3704, jg31, jg17712.1, jg17712.2, jg25127, jg18096, jg4140.1, jg4140.2, jg4142, jg17584.1, jg17584.2, jg17584.3, jg19763, jg19762, jg23004, jg11339, jg11386, jg21062, jg9259.1, jg9259.2, jg8498, jg10595, jg10836, jg10783, jg10784, jg6053, jg3032, jg13631, jg14290, jg7506, jg563, jg14075, jg14076, jg14330, jg4598, jg20283, jg20284, jg24719, jg167…
GO:0060696	0.0125812	0.997966	regulation of phospholipid catabolic process	BP	0.310763	jg5636, jg22601, jg22609, jg22607
GO:0004724	0.0125881	0.997964	magnesium-dependent protein serine/threonine phosphatase activity	MF	0.310763	jg14484, jg14539, jg12335, jg23009
GO:0016891	0.0126491	0.993782	endoribonuclease activity, producing 5'-phosphomonoesters	MF	0.311634	jg24463, jg19763, jg19762, jg23004, jg21062, jg10783, jg10784, jg6053, jg13631, jg14330, jg20283, jg20284, jg24719, jg9024.1, jg9024.2, jg16995, jg4033, jg20416
GO:0001662	0.0126525	0.994084	behavioral fear response	BP	0.311634	jg23399, jg23701, jg13243, jg25469.1, jg25469.2, jg6533, jg5799, jg26183, jg26181, jg18127, jg20986, jg20988, jg22731.1, jg22731.2, jg16394, jg16395
GO:1990124	0.0127289	0.994052	messenger ribonucleoprotein complex	CC	0.313153	jg12947, jg13114, jg13115, jg13116, jg20091, jg26184, jg26182, jg26821, jg14023, jg1369, jg9223, jg24420, jg18953, jg18954, jg19325, jg4157
GO:1901181	0.0127924	1	negative regulation of cellular response to caffeine	BP	0.314354	jg23640
GO:0016442	0.0128329	0.994349	RISC complex	CC	0.314988	jg25469.1, jg25469.2, jg23004, jg5799, jg26183, jg26181, jg13631, jg22731.1, jg22731.2, jg14330, jg16394, jg16395, jg9024.1, jg9024.2
GO:0071020	0.0129614	0.997899	post-spliceosomal complex	CC	0.317778	jg14567, jg14568.1, jg14568.2, jg1939
GO:0004004	0.0130121	0.991443	ATP-dependent RNA helicase activity	MF	0.318341	jg25465, jg25464, jg5387, jg23221, jg17942, jg17909, jg22476, jg24638, jg20636, jg20638, jg26628, jg26629, jg7562, jg24691, jg24685, jg24688, jg507, jg22727, jg22740, jg22865, jg22869, jg10026, jg10025, jg10024, jg22073, jg9777, jg9775, jg16687, jg16688, jg24446, jg24445, jg24448, jg16756, jg16742, jg16743, jg138, jg7056, jg7066, jg7067, jg7784, jg7783.1, jg7783.2, jg11090, jg11084, jg11086, jg11…
GO:0015349	0.0130142	1	thyroid hormone transmembrane transporter activity	MF	0.318341	jg1688.1
GO:1904385	0.0130399	0.995518	cellular response to angiotensin	BP	0.318607	jg18409.1, jg18409.2, jg18409.3, jg417, jg414, jg416, jg21756, jg21757, jg21758
GO:0046951	0.0130985	0.997226	ketone body biosynthetic process	BP	0.319672	jg15492, jg18186, jg18187, jg3018, jg3016
GO:2000833	0.0132542	0.997188	positive regulation of steroid hormone secretion	BP	0.32310215143347	jg10587, jg5723.1, jg5723.2, jg10479, jg18666
GO:0021592	0.0133573	0.998517	fourth ventricle development	BP	0.325246	jg23957, jg23958, jg10423
GO:0061749	0.0134298	0.998517	forked DNA-dependent helicase activity	MF	0.326639	jg21698, jg21699.1, jg21699.2
GO:0032079	0.0135501	0.996085	positive regulation of endodeoxyribonuclease activity	BP	0.32918999936055	jg10595, jg7506, jg4598, jg6855, jg8837, jg8836.2, jg8836.3
GO:2001236	0.0135904	0.991386	regulation of extrinsic apoptotic signaling pathway	BP	0.32979550902703	jg24909, jg21649, jg9416, jg4379, jg4382, jg4386, jg4380, jg13217.2, jg17527, jg11370, jg11389, jg11367, jg21047, jg21046, jg1032, jg10587, jg5723.1, jg5723.2, jg13453, jg10479, jg9276, jg9277, jg9278, jg10007, jg10009, jg20378, jg910, jg908, jg18840, jg18857, jg18666, jg1108, jg21469, jg21468.1, jg21468.2, jg1803, jg21650, jg19246, jg24908
GO:0031048	0.0137976	0.996468	chromatin silencing by small RNA	BP	0.334442	jg25428, jg23004, jg15524, jg13631, jg14330, jg4875
GO:0014731	0.0139771	0.995505	spectrin-associated cytoskeleton	CC	0.338409	jg1983.1, jg1983.2, jg14677.1, jg14677.2, jg14676.1, jg14676.2, jg14675, jg14678
GO:0021683	0.0139961	0.995923	cerebellar granular layer morphogenesis	BP	0.338487	jg13308, jg13307, jg7053, jg7054.1, jg7054.2, jg21339, jg21341
GO:0007446	0.0140386	0.99303	imaginal disc growth	BP	0.339131	jg13170, jg12121, jg10245, jg10232, jg10498, jg24240, jg7516.1, jg7516.2, jg24593, jg154, jg2816, jg8690, jg8691, jg7618, jg11647, jg841, jg12795, jg691
GO:1990756	0.0141044	0.99843	protein binding, bridging involved in substrate recognition for ubiquitination	MF	0.340337	jg26792.1, jg26792.2, jg26792.3
GO:0070870	0.0141792	0.997625	heterochromatin maintenance involved in chromatin silencing	BP	0.341755	jg14246, jg14241, jg18840, jg18857
GO:0016538	0.0142601	0.993443	cyclin-dependent protein serine/threonine kinase regulator activity	MF	0.343085	jg9975, jg23702, jg23763, jg23762, jg24150, jg18164, jg18145, jg18277, jg17290, jg2750, jg16412.1, jg16412.2, jg16604, jg11820, jg9968
GO:0051278	0.0142665	0.999321	fungal-type cell wall polysaccharide biosynthetic process	BP	0.343085	jg12739, jg8635
GO:0006260	0.0143267	0.989534	DNA replication	BP	0.344147	jg20451, jg20446, jg9831, jg9828, jg12655, jg12654.1, jg12654.2, jg12739, jg25389, jg14542.1, jg13308, jg13307, jg25404.2, jg25127, jg2542, jg18096, jg5386, jg4263, jg5365, jg4140.1, jg4140.2, jg4142, jg17584.1, jg17584.2, jg17584.3, jg25977, jg25974, jg25975, jg11478, jg26264, jg4, jg9259.1, jg9259.2, jg8498, jg6770.1, jg6770.2, jg6771, jg10550, jg10527, jg20074, jg10836, jg24191, jg24655, jg563…
GO:0000350	0.0143658	0.997595	generation of catalytic spliceosome for second transesterification step	BP	0.344698	jg14567, jg14568.1, jg14568.2, jg1939
GO:0032352	0.0144284	0.993562	positive regulation of hormone metabolic process	BP	0.34580103185592	jg25994, jg10587, jg417, jg414, jg416, jg5723.1, jg5723.2, jg10479, jg18666, jg6958, jg636, jg21756, jg21757, jg21758
GO:0000019	0.0144712	0.995758	regulation of mitotic recombination	BP	0.345801	jg25268, jg25269, jg31, jg17712.1, jg17712.2, jg10289, jg10291
GO:0003341	0.0144898	0.994005	cilium movement	BP	0.345801	jg26259, jg26250, jg26252, jg26260, jg24565, jg15566, jg15567, jg203, jg3419, jg16645, jg16644, jg11857
GO:0035867	0.0144907	0.996255	alphav-beta3 integrin-IGF-1-IGF1R complex	CC	0.345801	jg417, jg414, jg416, jg21756, jg21757, jg21758
GO:0035012	0.0144926	0.996849	polytene chromosome, telomeric region	CC	0.345801	jg17486, jg24427, jg7059, jg7060, jg7061
GO:0070390	0.0146267	0.997515	transcription export complex 2	CC	0.348612	jg13159, jg13157, jg13160, jg6885
GO:0007542	0.0146658	0.995689	primary sex determination, germ-line	BP	0.349153	jg7440, jg7438, jg25471, jg19947, jg13893, jg22733, jg8852
GO:0071426	0.014727	0.989798	ribonucleoprotein complex export from nucleus	BP	0.35022	jg12947, jg14411, jg14410, jg12687, jg4427, jg13159, jg13157, jg13160, jg4449, jg4447.1, jg4447.2, jg4447.3, jg13374, jg25469.1, jg25469.2, jg17862, jg11168, jg15903, jg15901, jg15907, jg5799, jg5717, jg3038, jg26183, jg26184, jg26181, jg26182, jg6259, jg3534, jg22731.1, jg22731.2, jg22740, jg14023, jg9448, jg9449, jg9447, jg1369, jg16394, jg16395, jg18819, jg18866, jg18505, jg18504, jg18506, jg9…
GO:0016426	0.0147752	0.998333	tRNA (adenine) methyltransferase activity	MF	0.350586	jg25737, jg24214, jg24215
GO:0016429	0.0147752	0.998333	tRNA (adenine-N1-)-methyltransferase activity	MF	0.350586	jg25737, jg24214, jg24215
GO:0001402	0.0148323	0.999279	signal transduction involved in filamentous growth	BP	0.35133136068577	jg12739, jg8635
GO:0003724	0.0148394	0.990164	RNA helicase activity	MF	0.351331	jg25465, jg25464, jg5387, jg23221, jg17942, jg17909, jg22476, jg24638, jg20636, jg20638, jg26628, jg26629, jg7562, jg24691, jg24685, jg24688, jg507, jg22727, jg22740, jg22865, jg22869, jg10026, jg10025, jg10024, jg22073, jg9777, jg9775, jg16687, jg16688, jg24446, jg24445, jg24448, jg16756, jg16742, jg16743, jg138, jg7056, jg7066, jg7067, jg7784, jg7783.1, jg7783.2, jg11090, jg11084, jg11086, jg11…
GO:0018395	0.0150767	0.998286	peptidyl-lysine hydroxylation to 5-hydroxy-L-lysine	BP	0.35459351760185	jg19727, jg6864, jg6865
GO:0033746	0.0150767	0.998286	histone demethylase activity (H3-R2 specific)	MF	0.354594	jg19727, jg6864, jg6865
GO:0033749	0.0150767	0.998286	histone demethylase activity (H4-R3 specific)	MF	0.354594	jg19727, jg6864, jg6865
GO:0070077	0.0150767	0.998286	histone arginine demethylation	BP	0.354594	jg19727, jg6864, jg6865
GO:0070078	0.0150767	0.998286	histone H3-R2 demethylation	BP	0.354594	jg19727, jg6864, jg6865
GO:0070079	0.0150767	0.998286	histone H4-R3 demethylation	BP	0.354594	jg19727, jg6864, jg6865
GO:0030233	0.0152501	0.998266	deoxynucleotide transmembrane transporter activity	MF	0.35772535191447MF deoxynucleotide transmembrane transporter activity	jg19108.1, jg19108.2, jg18427
GO:1990545	0.0152501	0.998266	mitochondrial thiamine pyrophosphate transmembrane transport	BP	0.357725	jg19108.1, jg19108.2, jg18427
GO:0032039	0.0152601	0.994243	integrator complex	CC	0.357725	jg12552, jg16932, jg21289, jg15914, jg26529, jg26528, jg8681, jg7625, jg23576, jg23577
GO:0017117	0.0154947	0.997329	single-stranded DNA-dependent ATP-dependent DNA helicase complex	CC	0.362827	jg11478, jg24691, jg24685, jg24688
GO:0031031	0.0155803	0.999223	positive regulation of septation initiation signaling	BP	0.36427948865980	jg12739, jg8635
GO:0030071	0.0155908	0.990448	regulation of mitotic metaphase/anaphase transition	BP	0.36427948865980	jg12739, jg12345, jg12324, jg12325, jg12346, jg12347, jg25566, jg4118, jg19693, jg26259, jg11478, jg26250, jg26252, jg26260, jg4694, jg15566, jg15567, jg203, jg18164, jg18145, jg3419, jg17290, jg14128, jg2750, jg16645, jg16644, jg24427, jg7059, jg7060, jg7061, jg11857, jg11820, jg8635
GO:0031247	0.0156434	0.998172	actin rod assembly	BP	0.36511	jg26353, jg2143, jg2144
GO:0042596	0.0159345	0.992156	fear response	BP	0.371499	jg23399, jg23701, jg13243, jg25469.1, jg25469.2, jg17527, jg6533, jg5799, jg26183, jg26181, jg18127, jg20986, jg20988, jg22731.1, jg22731.2, jg16394, jg16395
GO:0099529	0.0160943	0.993242	neurotransmitter receptor activity involved in regulation of postsynaptic membrane potential	MF	0.374815	jg9837.1, jg9837.2, jg9838, jg9835, jg9836, jg9833, jg9834, jg5914, jg5911, jg5912, jg5895, jg8964
GO:0036310	0.016128	0.994682	annealing helicase activity	MF	0.375191	jg12947, jg26184, jg26182, jg14023, jg1369, jg9223, jg24420, jg4157
GO:0003676	0.0162337	0.985494	nucleic acid binding	MF	0.376877	jg19141.1, jg19141.2, jg19141.3, jg9915, jg9912, jg9911, jg9913, jg9924, jg12947, jg20451, jg24931, jg20446, jg17211, jg17215, jg9216, jg9049, jg14496, jg14495, jg12739, jg1333, jg14466, jg25268, jg25269, jg25389, jg14542.1, jg2207, jg12158, jg12159, jg12161, jg4427, jg23923.2, jg23923.3, jg23923.4, jg7448, jg7440, jg12013, jg7450, jg23957, jg23958, jg7438, jg15277.1, jg15277.2, jg15276, jg15275,…
GO:1990634	0.0162357	0.997166	protein phosphatase 5 binding	MF	0.376877	jg19843, jg20101, jg20097, jg14032
GO:0035196	0.0162869	0.991291	production of miRNAs involved in gene silencing by miRNA	BP	0.377116	jg12947, jg3704, jg5387, jg22476, jg24638, jg26184, jg26182, jg7562, jg22865, jg22869, jg14023, jg22073, jg1369, jg16687, jg16688, jg9223, jg24420, jg9024.1, jg9024.2, jg6965, jg4157
GO:0000104	0.016299	0.996369	succinate dehydrogenase activity	MF	0.377116	jg2080, jg4373, jg4371, jg5974, jg13950
GO:0008177	0.016299	0.996369	succinate dehydrogenase (ubiquinone) activity	MF	0.377116	jg2080, jg4373, jg4371, jg5974, jg13950
GO:0007182	0.0163667	0.995659	common-partner SMAD protein phosphorylation	BP	0.378274	jg14677.1, jg14677.2, jg14676.1, jg14676.2, jg14675, jg14678
GO:0006379	0.0164866	0.991171	mRNA cleavage	BP	0.380634	jg14496, jg14495, jg24463, jg19763, jg19762, jg21062, jg10783, jg10784, jg3185, jg3193, jg3194, jg6053, jg20283, jg20284, jg24719, jg22229, jg9024.1, jg9024.2, jg16995, jg4033, jg20416
GO:0046822	0.0165194	0.988199	regulation of nucleocytoplasmic transport	BP	0.380979	jg12739, jg4449, jg4447.1, jg4447.2, jg4447.3, jg12126, jg7749, jg25519, jg17822.1, jg17822.2, jg17772, jg2561, jg5387, jg4212, jg25713, jg26282, jg22476, jg24638, jg18322.2, jg18322.3, jg18322.4, jg18327.1, jg18327.2, jg18327.3, jg18320, jg417, jg414, jg416, jg22175, jg20902, jg24207, jg6012, jg7516.1, jg7516.2, jg7562, jg22865, jg22869, jg22596, jg9448, jg9449, jg9447, jg9725, jg9724, jg9722, j…
GO:0061631	0.0166844	0.991389	ubiquitin conjugating enzyme activity	MF	0.384102	jg9831, jg9828, jg4379, jg4382, jg4386, jg4380, jg3710, jg3715, jg3712, jg11389, jg8430, jg24191, jg26388, jg2686, jg20378, jg2667, jg910, jg908, jg14864
GO:0098534	0.0166908	0.992408	centriole assembly	BP	0.384102	jg4449, jg4447.1, jg4447.2, jg4447.3, jg13375, jg13391, jg3051, jg3052, jg3048, jg18505, jg18504, jg18506, jg13284, jg13286
GO:0043982	0.0167153	0.993263	histone H4-K8 acetylation	BP	0.384102	jg15158, jg12307, jg12308, jg25584, jg25586, jg25583, jg15576, jg15570, jg3051, jg3052, jg3048
GO:0007216	0.0167331	0.993985	G protein-coupled glutamate receptor signaling pathway	BP	0.38410209283593	jg23399, jg23398, jg23701, jg18127, jg20986, jg20988, jg16880, jg16878.1, jg16878.2
GO:0015450	0.016761	0.993264	P-P-bond-hydrolysis-driven protein transmembrane transporter activity	MF	0.384102	jg25398, jg25372.1, jg15378, jg12016, jg15146, jg25003, jg19845, jg11131, jg17378, jg4053, jg1676
GO:0071598	0.0167626	0.994442	neuronal ribonucleoprotein granule	CC	0.384102	jg12947, jg26184, jg26182, jg14023, jg1369, jg9223, jg24420, jg4157
GO:0042654	0.0168122	0.998009	ecdysis-triggering hormone receptor activity	MF	0.384827	jg13486.1, jg13486.2, jg13482
GO:0043625	0.0169844	0.996974	delta DNA polymerase complex	CC	0.387027	jg17584.1, jg17584.2, jg17584.3, jg563
GO:0061821	0.0170009	0.99794	telomeric D-loop binding	MF	0.387027	jg21698, jg21699.1, jg21699.2
GO:0062037	0.0170009	0.99794	D-loop DNA binding	MF	0.387027	jg21698, jg21699.1, jg21699.2
GO:1905773	0.0170009	0.99794	8-hydroxy-2'-deoxyguanosine DNA binding	MF	0.387027	jg21698, jg21699.1, jg21699.2
GO:0017112	0.0170132	0.991363	Rab guanyl-nucleotide exchange factor activity	MF	0.387027	jg12739, jg4480, jg4479.1, jg4479.2, jg4479.3, jg21280.1, jg21280.2, jg21281, jg18065, jg18064, jg8764, jg20677, jg20678, jg20680, jg21469, jg21468.1, jg21468.2, jg7690
GO:0071393	0.0170169	0.995462	cellular response to progesterone stimulus	BP	0.387027	jg417, jg414, jg416, jg21756, jg21757, jg21758
GO:0097194	0.0170385	0.990071	execution phase of apoptosis	BP	0.387105	jg14542.1, jg13308, jg13307, jg25127, jg18096, jg4140.1, jg4140.2, jg4142, jg9259.1, jg9259.2, jg10836, jg14290, jg16760, jg7053, jg7054.1, jg7054.2, jg21469, jg21468.1, jg21468.2, jg11602, jg21339, jg21341, jg7292, jg656.1, jg656.2, jg656.3, jg607
GO:1990776	0.0170814	0.993095	response to angiotensin	BP	0.387668	jg13083.1, jg13083.2, jg18409.1, jg18409.2, jg18409.3, jg417, jg414, jg416, jg21756, jg21757, jg21758
GO:0008623	0.0172109	0.99477	CHRAC	CC	0.390192	jg13308, jg13307, jg7053, jg7054.1, jg7054.2, jg21339, jg21341
GO:0004447	0.0172384	0.997948	iodide peroxidase activity	MF	0.3904	jg13155, jg13141, jg19419
GO:0032289	0.0172566	0.996905	central nervous system myelin formation	BP	0.3904	jg6624, jg13441, jg13440, jg13443
GO:0030644	0.0174654	0.997829	cellular chloride ion homeostasis	BP	0.39429	jg21262, jg21263, jg15664
GO:0055064	0.0174654	0.997829	chloride ion homeostasis	BP	0.39429	jg21262, jg21263, jg15664
GO:0001410	0.0174923	0.999047	chlamydospore formation	BP	0.394397	jg12739, jg8635
GO:1904901	0.017507	0.996003	positive regulation of myosin II filament organization	BP	0.39439702792511	jg9173, jg9177, jg9178, jg9180, jg9182
GO:0031639	0.0175492	0.994678	plasminogen activation	BP	0.394645	jg18244, jg18014, jg1056, jg8583, jg9486, jg2837, jg2806
GO:0000733	0.017555	0.994121	DNA strand renaturation	BP	0.394645	jg12947, jg26184, jg26182, jg14023, jg1369, jg9223, jg24420, jg4157
GO:0035249	0.0176905	0.991403	synaptic transmission, glutamatergic	BP	0.397275	jg23399, jg23401, jg23400, jg23701, jg23704.1, jg23704.2, jg23704.3, jg18127, jg20986, jg20989, jg20988, jg20990, jg16880, jg16878.1, jg16878.2, jg18690
GO:1900245	0.0177365	0.995199	positive regulation of MDA-5 signaling pathway	BP	0.397761	jg22660, jg22656, jg22658.1, jg22658.2, jg22657, jg22659
GO:0010698	0.0177494	0.99681	acetyltransferase activator activity	MF	0.397761	jg549.1, jg549.2, jg549.3, jg550
GO:0004102	0.0178035	0.99783	choline O-acetyltransferase activity	MF	0.398517	jg291, jg5296, jg5293
GO:0061647	0.0178204	0.992735	histone H3-K9 modification	BP	0.398517	jg17822.1, jg17822.2, jg14201.1, jg14201.2, jg14212.1, jg14212.2, jg14213, jg14247, jg14246, jg14241, jg23554
GO:0071353	0.0179148	0.992066	cellular response to interleukin-4	BP	0.40021	jg25541, jg25542, jg25544, jg25994, jg11472, jg11475, jg24608, jg13814, jg26337, jg593, jg2606, jg636, jg19267
GO:0004985	0.0179562	0.99783	opioid receptor activity	MF	0.400298	jg11816, jg11822, jg7375
GO:0038003	0.0179562	0.99783	opioid receptor signaling pathway	BP	0.400298	jg11816, jg11822, jg7375
GO:0045111	0.0180205	0.989567	intermediate filament cytoskeleton	CC	0.401313	jg12620, jg13322.1, jg13322.2, jg2592, jg8487.1, jg8487.2, jg8487.3, jg8485, jg22660, jg22656, jg22658.1, jg22658.2, jg22657, jg22659, jg549.1, jg549.2, jg549.3, jg26821, jg5307, jg550, jg9155, jg9154, jg18840, jg18857, jg1114, jg1112
GO:0016029	0.0180869	0.997746	subrhabdomeral cisterna	CC	0.401536	jg16208.1, jg16208.2, jg22854
GO:0071781	0.0180869	0.997746	endoplasmic reticulum cisternal network	CC	0.401536	jg16208.1, jg16208.2, jg22854
GO:0120082	0.0180869	0.997746	smooth endoplasmic reticulum cisterna	CC	0.401536	jg16208.1, jg16208.2, jg22854
GO:0034398	0.0181124	0.994449	telomere tethering at nuclear periphery	BP	0.401686	jg31, jg17712.1, jg17712.2, jg23183.1, jg23183.2, jg23187.1, jg23187.2
GO:1990621	0.0181339	0.995853	ESCRT IV complex	CC	0.401745	jg19560, jg26038, jg26023, jg2762, jg1198
GO:0035186	0.0181558	0.993876	syncytial blastoderm mitotic cell cycle	BP	0.401815	jg17215, jg18164, jg18145, jg17290, jg2750, jg11820, jg11564, jg11563
GO:0005701	0.0182376	0.992551	polytene chromosome chromocenter	CC	0.403174	jg3719.1, jg3719.2, jg17486, jg14201.1, jg14201.2, jg14212.1, jg14212.2, jg14213, jg14247, jg23554, jg2902
GO:0045842	0.0182549	0.991891	positive regulation of mitotic metaphase/anaphase transition	BP	0.403174	jg12345, jg12324, jg12325, jg12346, jg12347, jg19693, jg17290, jg2750, jg24427, jg7059, jg7060, jg7061, jg11820
GO:0061650	0.0183032	0.990113	ubiquitin-like protein conjugating enzyme activity	MF	0.40382356791517MF ubiquitin-like protein conjugating enzyme activity	jg9831, jg9828, jg4379, jg4382, jg4386, jg4380, jg3710, jg3715, jg3712, jg11389, jg8430, jg24069, jg22647, jg24191, jg26388, jg2686, jg20378, jg2667, jg910, jg908, jg14864
GO:0004565	0.0183424	0.996675	beta-galactosidase activity	MF	0.403859	jg17583.1, jg566, jg561.1, jg561.2
GO:0003684	0.0183426	0.990076	damaged DNA binding	MF	0.403859	jg20451, jg24931, jg20446, jg5365, jg17584.1, jg17584.2, jg17584.3, jg25977, jg25974, jg25975, jg10527, jg10595, jg8173, jg7506, jg563, jg4598, jg6855, jg16726, jg21698, jg21699.1, jg21699.2
GO:0070543	0.0184031	0.995754	response to linoleic acid	BP	0.404774	jg15492, jg18186, jg18187, jg3018, jg3016
GO:0071966	0.0185788	0.998955	fungal-type cell wall polysaccharide metabolic process	BP	0.40821876457264	jg12739, jg8635
GO:0071166	0.0187154	0.986864	ribonucleoprotein complex localization	BP	0.410461	jg12947, jg14411, jg14410, jg12687, jg4427, jg13159, jg13157, jg13160, jg4449, jg4447.1, jg4447.2, jg4447.3, jg13374, jg25469.1, jg25469.2, jg17862, jg11168, jg15903, jg15901, jg15907, jg5799, jg5717, jg3038, jg26183, jg26184, jg26181, jg26182, jg6259, jg3534, jg22731.1, jg22731.2, jg22740, jg14023, jg9448, jg9449, jg9447, jg1369, jg16394, jg16395, jg18819, jg18866, jg18505, jg18504, jg18506, jg9…
GO:0033601	0.0187193	0.997637	positive regulation of mammary gland epithelial cell proliferation	BP	0.410461	jg10007, jg10009, jg1108
GO:0004997	0.0188923	0.997653	thyrotropin-releasing hormone receptor activity	MF	0.413622	jg13486.1, jg13486.2, jg13482
GO:1902043	0.0189021	0.994163	positive regulation of extrinsic apoptotic signaling pathway via death domain receptors	BP	0.413622	jg21649, jg11370, jg11367, jg21047, jg21046, jg13453, jg21650
GO:0009277	0.0189747	0.997639	fungal-type cell wall	CC	0.414271
GO:0016577	0.0189878	0.991833	histone demethylation	BP	0.414271	jg23957, jg23958, jg19727, jg10423, jg1432, jg1431, jg1433, jg1430, jg20396, jg20397, jg6864, jg6865
GO:0001966	0.0189899	0.994132	thigmotaxis	BP	0.414271	jg23401, jg23400, jg23704.1, jg23704.2, jg23704.3, jg20989, jg20990
GO:0061617	0.0190114	0.996479	MICOS complex	CC	0.414317	jg19105, jg19104, jg18968, jg18969
GO:0007185	0.0190762	0.995533	transmembrane receptor protein tyrosine phosphatase signaling pathway	BP	0.415305	jg13243, jg25015.1, jg25015.2, jg25079, jg19776
GO:0034587	0.0192258	0.992486	piRNA metabolic process	BP	0.417811	jg3704, jg17942, jg17909, jg26628, jg26629, jg16756, jg16742, jg16743, jg138, jg6965
GO:0072111	0.0192304	0.994689	cell proliferation involved in kidney development	BP	0.41781132922909	jg19999, jg20000, jg20001, jg24897.1, jg24897.2, jg24897.3
GO:0030997	0.0192922	0.996406	regulation of centriole-centriole cohesion	BP	0.418728	jg24427, jg7059, jg7060, jg7061
GO:0002808	0.0193273	0.993997	regulation of antibacterial peptide biosynthetic process	BP	0.419064	jg21649, jg11370, jg11367, jg21047, jg21046, jg13453, jg21650
GO:0035204	0.0194712	0.993365	negative regulation of lamellocyte differentiation	BP	0.42089553318841	jg21501, jg4486, jg10710, jg24069, jg22647, jg12777, jg12778, jg12772
GO:0045614	0.0194712	0.993365	negative regulation of plasmatocyte differentiation	BP	0.42089553318841	jg21501, jg4486, jg10710, jg24069, jg22647, jg12777, jg12778, jg12772
GO:0000125	0.019489	0.993363	PCAF complex	CC	0.420896	jg17857, jg21782, jg11164, jg5783, jg26569, jg16627, jg8857.1, jg8857.2
GO:0008294	0.0194905	0.996382	calcium- and calmodulin-responsive adenylate cyclase activity	MF	0.420896	jg9155, jg9154, jg1114, jg1112
GO:0042166	0.0195414	0.994609	acetylcholine binding	MF	0.421488	jg12655, jg12654.1, jg12654.2, jg14006, jg14007.1, jg14007.2
GO:0044214	0.0195573	0.992795	spanning component of plasma membrane	CC	0.421488	jg19727, jg417, jg414, jg416, jg6864, jg6865, jg21756, jg21757, jg21758
GO:1901675	0.0196105	0.997481	negative regulation of histone H3-K27 acetylation	BP	0.42220928225298	jg6770.1, jg6770.2, jg6771
GO:0071076	0.0196853	0.998798	RNA 3' uridylation	BP	0.423392	jg11848, jg11849
GO:0005744	0.0197741	0.991481	TIM23 mitochondrial import inner membrane translocase complex	CC	0.424874	jg25398, jg25372.1, jg15378, jg12016, jg15146, jg25489, jg25003, jg19845, jg11131, jg17378, jg4053, jg1676
GO:0072345	0.0198531	0.99745	NAADP-sensitive calcium-release channel activity	MF	0.42614443118671	jg6135, jg6133, jg6134
GO:0008026	0.0199424	0.985996	ATP-dependent helicase activity	MF	0.426926	jg25465, jg25464, jg5387, jg23221, jg17942, jg17909, jg22476, jg6624, jg24638, jg20636, jg20638, jg13441, jg13440, jg13443, jg26628, jg26629, jg7562, jg24691, jg24685, jg24688, jg507, jg22727, jg22740, jg22865, jg22869, jg10026, jg10025, jg10024, jg22073, jg9777, jg9775, jg16687, jg16688, jg24446, jg24445, jg24448, jg16756, jg16742, jg16743, jg138, jg7056, jg7066, jg7067, jg7784, jg7783.1, jg7783…
GO:0070035	0.0199424	0.985996	purine NTP-dependent helicase activity	MF	0.426926	jg25465, jg25464, jg5387, jg23221, jg17942, jg17909, jg22476, jg6624, jg24638, jg20636, jg20638, jg13441, jg13440, jg13443, jg26628, jg26629, jg7562, jg24691, jg24685, jg24688, jg507, jg22727, jg22740, jg22865, jg22869, jg10026, jg10025, jg10024, jg22073, jg9777, jg9775, jg16687, jg16688, jg24446, jg24445, jg24448, jg16756, jg16742, jg16743, jg138, jg7056, jg7066, jg7067, jg7784, jg7783.1, jg7783…
GO:0001641	0.0199541	0.997432	group II metabotropic glutamate receptor activity	MF	0.42692553613634	jg16880, jg16878.1, jg16878.2
GO:0060390	0.0200099	0.991711	regulation of SMAD protein signal transduction	BP	0.426926	jg10587, jg5723.1, jg5723.2, jg10479, jg18666, jg14677.1, jg14677.2, jg14676.1, jg14676.2, jg14675, jg14678
GO:0034706	0.0200183	0.996224	sodium channel complex	CC	0.426926	jg23399, jg23701, jg20986, jg20988
GO:0090261	0.0200271	0.994459	positive regulation of inclusion body assembly	BP	0.426926	jg9831, jg9828, jg24191, jg14340, jg2686, jg2667
GO:0015925	0.0200345	0.996266	galactosidase activity	MF	0.426926	jg17583.1, jg566, jg561.1, jg561.2
GO:0051185	0.0200493	0.994453	coenzyme transmembrane transporter activity	MF	0.426926	jg25560, jg22661, jg22662, jg21594, jg21596, jg21592
GO:0043179	0.0201003	0.997427	rhythmic excitation	BP	0.427391	jg291, jg5296, jg5293
GO:0031640	0.0201311	0.993118	killing of cells of other organism	BP	0.427391	jg17735, jg18244, jg18014, jg1056, jg8583, jg9486, jg2837, jg2806
GO:0044364	0.0201311	0.993118	disruption of cells of other organism	BP	0.427391	jg17735, jg18244, jg18014, jg1056, jg8583, jg9486, jg2837, jg2806
GO:1905478	0.0202034	0.997394	regulation of glutamate-ammonia ligase activity	BP	0.427958	jg9276, jg9277, jg9278
GO:1905480	0.0202034	0.997394	positive regulation of glutamate-ammonia ligase activity	BP	0.427958	jg9276, jg9277, jg9278
GO:0002183	0.0202178	0.990036	cytoplasmic translational initiation	BP	0.427958	jg25469.1, jg25469.2, jg24608, jg5799, jg26183, jg26181, jg26337, jg5851, jg8029, jg22731.1, jg22731.2, jg8074.1, jg8074.2, jg16394, jg16395, jg19267
GO:0030974	0.020302	0.997391	thiamine pyrophosphate transmembrane transport	BP	0.42889	jg19108.1, jg19108.2, jg18427
GO:0090422	0.020302	0.997391	thiamine pyrophosphate transmembrane transporter activity	MF	0.42889	jg19108.1, jg19108.2, jg18427
GO:1990700	0.0203428	0.997357	nucleolar chromatin organization	BP	0.429327	jg8837, jg8836.2, jg8836.3
GO:0019896	0.0204219	0.990174	axonal transport of mitochondrion	BP	0.430573	jg4118, jg26259, jg26250, jg26252, jg26260, jg15566, jg15567, jg1529, jg1530, jg203, jg3419, jg16645, jg16644, jg11857, jg19312
GO:0030674	0.0204658	0.985983	protein binding, bridging	MF	0.431072	jg761, jg25584, jg25586, jg25583, jg23779, jg23775, jg23776, jg17990, jg9173, jg9177, jg9178, jg1487, jg1486, jg10587, jg15576, jg15570, jg5137, jg5723.1, jg5723.2, jg26400, jg26401, jg10479, jg13784, jg9180, jg9182, jg26792.1, jg26792.2, jg26792.3, jg26821, jg24591, jg26399, jg5488, jg26030, jg26021, jg22094.1, jg22094.2, jg22095, jg2603, jg2602, jg24722, jg24723, jg18666, jg16982, jg16979, jg24…
GO:0003878	0.0205318	0.997317	ATP citrate synthase activity	MF	0.431612	jg1313, jg1310, jg1309
GO:0009346	0.0205318	0.997317	citrate lyase complex	CC	0.431612	jg1313, jg1310, jg1309
GO:1901674	0.0207036	0.99728	regulation of histone H3-K27 acetylation	BP	0.434797	jg6770.1, jg6770.2, jg6771
GO:0045503	0.0207349	0.990976	dynein light chain binding	MF	0.435026	jg4118, jg26259, jg26250, jg26252, jg26260, jg15566, jg15567, jg203, jg3419, jg16645, jg16644, jg11857
GO:0045901	0.0209159	0.995033	positive regulation of translational elongation	BP	0.437973	jg5717, jg3534, jg18819, jg1197, jg8607
GO:2000192	0.0209334	0.993389	negative regulation of fatty acid transport	BP	0.437973	jg17868, jg17867, jg11175, jg11174, jg12848, jg12849, jg12845
GO:0050651	0.0209699	0.994116	dermatan sulfate proteoglycan biosynthetic process	BP	0.43797338264989	jg8426, jg8419, jg10760, jg24675, jg24666, jg2715
GO:0050655	0.0209699	0.994116	dermatan sulfate proteoglycan metabolic process	BP	0.437973	jg8426, jg8419, jg10760, jg24675, jg24666, jg2715
GO:0080008	0.0209778	0.989609	Cul4-RING E3 ubiquitin ligase complex	CC	0.437973	jg737, jg1599, jg5565, jg20148, jg13432, jg3225, jg26792.1, jg26792.2, jg26792.3, jg14246, jg14241, jg14104.1, jg14104.2, jg10962.1, jg10962.2, jg10961
GO:0045611	0.0210325	0.992729	negative regulation of hemocyte differentiation	BP	0.438686	jg21501, jg4486, jg10710, jg24069, jg22647, jg12777, jg12778, jg12772
GO:0030445	0.0210602	0.998733	yeast-form cell wall	CC	0.438836	jg12739, jg8635
GO:1900026	0.0211096	0.989806	positive regulation of substrate adhesion-dependent cell spreading	BP	0.439436	jg9416, jg10587, jg22132, jg5723.1, jg5723.2, jg10479, jg3453, jg24747, jg24746, jg24743, jg24744, jg16815, jg18666, jg1803, jg19246
GO:0051182	0.0211508	0.994076	coenzyme transport	BP	0.439867	jg25560, jg22661, jg22662, jg21594, jg21596, jg21592
GO:0051170	0.0214379	0.985159	import into nucleus	BP	0.445404	jg12958.1, jg12958.2, jg12957.1, jg12957.2, jg12951, jg12947, jg23403, jg14411, jg14410, jg12687, jg16166, jg21148, jg21144, jg21146, jg2453, jg2451, jg2452, jg11452, jg15876, jg15903, jg15901, jg15907, jg7954, jg24069, jg22647, jg26184, jg26182, jg14261, jg26821, jg10007, jg10009, jg14023, jg9448, jg9449, jg9447, jg1369, jg18840, jg18857, jg9223, jg24420, jg1108, jg7030, jg23640, jg7608, jg21492…
GO:0090077	0.0214832	0.995902	foam cell differentiation	BP	0.445913	jg15418, jg4061, jg4062, jg1807
GO:0004016	0.0215127	0.993162	adenylate cyclase activity	MF	0.446091	jg21874.1, jg21874.2, jg21882, jg9155, jg9154, jg1114, jg1112
GO:1903312	0.0215533	0.986081	negative regulation of mRNA metabolic process	BP	0.446231	jg12947, jg17215, jg7450, jg12121, jg5902, jg4210, jg20091, jg10245, jg10232, jg10498, jg24240, jg26184, jg26182, jg13624, jg6332, jg24593, jg14023, jg1369, jg18835, jg18834, jg9223, jg24420, jg154, jg2816, jg11564, jg11563, jg841, jg12795, jg19325, jg696.1, jg696.2, jg691, jg4157, jg11090, jg11084, jg11086, jg11088
GO:0033265	0.02159	0.991923	choline binding	MF	0.446231	jg12655, jg12654.1, jg12654.2, jg291, jg5296, jg5293, jg14006, jg14007.1, jg14007.2
GO:2000629	0.0215906	0.995863	negative regulation of miRNA metabolic process	BP	0.446231	jg10878, jg8236, jg26808, jg22227
GO:0010893	0.0216029	0.989854	positive regulation of steroid biosynthetic process	BP	0.44623061163382	jg10587, jg417, jg414, jg416, jg5723.1, jg5723.2, jg10479, jg18561, jg18666, jg12467, jg12468, jg21756, jg21757, jg21758
GO:0097250	0.021745	0.99867	mitochondrial respiratory chain supercomplex assembly	BP	0.44873199254432	jg19840, jg11220
GO:0089717	0.021835	0.991803	spanning component of membrane	CC	0.449823	jg19727, jg417, jg414, jg416, jg6864, jg6865, jg21756, jg21757, jg21758
GO:2000191	0.0218399	0.991295	regulation of fatty acid transport	BP	0.449823	jg9840, jg17868, jg17867, jg11175, jg11174, jg20149.2, jg5055, jg12848, jg12849, jg12845
GO:0043516	0.0219275	0.988347	regulation of DNA damage response, signal transduction by p53 class mediator	BP	0.450412	jg2319, jg3909, jg5387, jg11369, jg22476, jg24638, jg18361, jg7830, jg7562, jg22865, jg22869, jg22073, jg16687, jg16688, jg3434, jg184, jg19430, jg21672, jg21748
GO:0030914	0.0219485	0.992358	STAGA complex	CC	0.450412	jg17857, jg21782, jg11164, jg5783, jg26569, jg16627, jg8857.1, jg8857.2
GO:0090576	0.0219499	0.992335	RNA polymerase III transcription factor complex	CC	0.450412	jg18029, jg18028, jg4113, jg6036.1, jg6036.2, jg10398.1, jg10398.2, jg10398.3
GO:0002076	0.0219528	0.993777	osteoblast development	BP	0.450412
GO:0048302	0.021995	0.994664	regulation of isotype switching to IgG isotypes	BP	0.450412	jg25268, jg25269, jg2542, jg10289, jg10291
GO:0048304	0.021995	0.994664	positive regulation of isotype switching to IgG isotypes	BP	0.450412	jg25268, jg25269, jg2542, jg10289, jg10291
GO:1903644	0.0221393	0.995753	regulation of chaperone-mediated protein folding	BP	0.45293345146766	jg2082, jg14504, jg5971, jg13953
GO:0050427	0.0221768	0.992256	3'-phosphoadenosine 5'-phosphosulfate metabolic process	BP	0.45300883589203	jg19109.1, jg19109.2, jg19109.3, jg19109.4, jg12555, jg12558, jg12553, jg9148
GO:0003723	0.0221853	0.980742	RNA binding	MF	0.453009	jg9915, jg9912, jg9911, jg9913, jg9924, jg12947, jg17211, jg17215, jg9049, jg14496, jg14495, jg14466, jg12158, jg12159, jg12161, jg23923.2, jg23923.3, jg23923.4, jg7440, jg12013, jg7450, jg7438, jg15277.1, jg15277.2, jg15276, jg15275, jg15260, jg4448, jg12121, jg12599, jg23338, jg23336.2, jg23336.3, jg23336.4, jg12329, jg13114, jg13115, jg13116, jg25616, jg25471, jg25465, jg25464, jg25469.1, jg25…
GO:0060267	0.0222199	0.993697	positive regulation of respiratory burst	BP	0.453281	jg417, jg414, jg416, jg21756, jg21757, jg21758
GO:0060219	0.0224276	0.990549	camera-type eye photoreceptor cell differentiation	BP	0.45708279724734	jg3734.1, jg3734.2, jg3734.3, jg23168, jg5582, jg5583, jg5585, jg5652, jg626, jg625, jg21661
GO:0003937	0.0225069	0.996993	IMP cyclohydrolase activity	MF	0.457826	jg4203, jg4207, jg4196
GO:0004643	0.0225069	0.996993	phosphoribosylaminoimidazolecarboxamide formyltransferase activity	MF	0.457826	jg4203, jg4207, jg4196
GO:0014054	0.0225816	0.995606	positive regulation of gamma-aminobutyric acid secretion	BP	0.458909	jg23399, jg23701, jg20986, jg20988
GO:0031492	0.0227072	0.991433	nucleosomal DNA binding	MF	0.461023	jg3719.1, jg71, jg17721, jg4112, jg26297.1, jg26297.2, jg14128, jg2902, jg694
GO:0005675	0.0231735	0.9902	transcription factor TFIIH holo complex	CC	0.470044	jg9975, jg4403, jg4402, jg23763, jg23762, jg6624, jg13441, jg13440, jg13443, jg14340, jg9968
GO:0097425	0.0232776	0.996797	smooth endoplasmic reticulum part	CC	0.471707	jg16208.1, jg16208.2, jg22854
GO:1902075	0.0234353	0.988862	cellular response to salt	BP	0.474236	jg12947, jg417, jg414, jg416, jg26184, jg26182, jg14023, jg1369, jg9223, jg24420, jg4157, jg21756, jg21757, jg21758
GO:0090280	0.0234467	0.994221	positive regulation of calcium ion import	BP	0.474236	jg17605, jg10557.1, jg10557.2, jg10556, jg18127
GO:0042255	0.0235752	0.984591	ribosome assembly	BP	0.476384	jg17211, jg12599, jg12071, jg12069, jg17819, jg25188.1, jg25188.2, jg25188.3, jg21296, jg19677, jg19614.1, jg19614.2, jg24608, jg1452, jg10752, jg24009, jg24010, jg13785, jg13783, jg26337, jg26131, jg5282, jg6215, jg6214, jg16203, jg9425, jg17284, jg16438, jg18774, jg16538, jg24389, jg16716, jg4049, jg11677, jg23696, jg606, jg17015, jg19267
GO:0002276	0.0236567	0.995359	basophil activation involved in immune response	BP	0.477129	jg9606, jg20992, jg3333, jg6840
GO:0045575	0.0236567	0.995359	basophil activation	BP	0.477129	jg9606, jg20992, jg3333, jg6840
GO:0030853	0.023765	0.995292	negative regulation of granulocyte differentiation	BP	0.47886237606117	jg4111, jg10962.1, jg10962.2, jg10961
GO:0003360	0.0238361	0.992278	brainstem development	BP	0.479841	jg4203, jg4207, jg4196, jg10690, jg10689, jg178, jg177
GO:0072307	0.023861	0.996699	regulation of metanephric nephron tubule epithelial cell differentiation	BP	0.479892	jg9276, jg9277, jg9278
GO:0009850	0.0239694	1	auxin metabolic process	BP	0.481311	jg248
GO:1905490	0.0239766	0.996614	negative regulation of sensory neuron axon guidance	BP	0.481311	jg24467.1, jg24467.2, jg24467.3
GO:0004104	0.0240109	0.993049	cholinesterase activity	MF	0.481547	jg12655, jg12654.1, jg12654.2, jg14006, jg14007.1, jg14007.2
GO:0003872	0.024202	0.996649	6-phosphofructokinase activity	MF	0.482342	jg8172, jg8170, jg8171
GO:0004331	0.024202	0.996649	fructose-2,6-bisphosphate 2-phosphatase activity	MF	0.48234216510546	jg8172, jg8170, jg8171
GO:0005945	0.024202	0.996649	6-phosphofructokinase complex	CC	0.482342	jg8172, jg8170, jg8171
GO:0008443	0.024202	0.996649	phosphofructokinase activity	MF	0.482342	jg8172, jg8170, jg8171
GO:0070095	0.024202	0.996649	fructose-6-phosphate binding	MF	0.482342	jg8172, jg8170, jg8171
GO:0093001	0.024202	0.996649	glycolysis from storage polysaccharide through glucose-1-phosphate	BP	0.482342	jg8172, jg8170, jg8171
GO:0030150	0.0242085	0.988849	protein import into mitochondrial matrix	BP	0.482342	jg17044, jg25398, jg25372.1, jg15378, jg12016, jg15146, jg25489, jg25003, jg19845, jg11131, jg17378, jg4053, jg1676
GO:0019907	0.0242322	0.995211	cyclin-dependent protein kinase activating kinase holoenzyme complex	CC	0.482366	jg9975, jg23763, jg23762, jg9968
GO:0016248	0.0243642	0.986904	channel inhibitor activity	MF	0.484541	jg17868, jg17867, jg18032.1, jg18032.2, jg11175, jg11174, jg8217, jg8218, jg18409.1, jg18409.2, jg18409.3, jg26530, jg17254, jg24472, jg24471, jg24470, jg12848, jg12849, jg12845
GO:0005231	0.0245056	0.987633	excitatory extracellular ligand-gated ion channel activity	MF	0.4869	jg23399, jg9837.1, jg9837.2, jg9838, jg9835, jg9836, jg9833, jg9834, jg23701, jg5914, jg5911, jg5912, jg5895, jg20986, jg20988, jg8964
GO:0043559	0.0247098	0.992806	insulin binding	MF	0.489232	jg417, jg414, jg416, jg21756, jg21757, jg21758
GO:0006864	0.0247145	0.996578	pyrimidine nucleotide transport	BP	0.489232	jg15028, jg20942.1, jg20942.2
GO:0015218	0.0247145	0.996578	pyrimidine nucleotide transmembrane transporter activity	MF	0.489232	jg15028, jg20942.1, jg20942.2
GO:1990519	0.0247145	0.996578	pyrimidine nucleotide import into mitochondrion	BP	0.489232	jg15028, jg20942.1, jg20942.2
GO:0009911	0.0247966	1	positive regulation of flower development	BP	0.490403	jg16546
GO:2000345	0.0248286	0.989898	regulation of hepatocyte proliferation	BP	0.490582	jg23995, jg23996, jg6550, jg22132, jg3096, jg3453, jg6563, jg6567, jg16815, jg14577
GO:0061865	0.0250266	0.996433	polarized secretion of basement membrane proteins in epithelium	BP	0.494039	jg18065, jg18064, jg8764
GO:0034271	0.0253845	0.993588	phosphatidylinositol 3-kinase complex, class III, type I	CC	0.50018	jg9826, jg9814, jg13468, jg13467, jg12745
GO:0034272	0.0253845	0.993588	phosphatidylinositol 3-kinase complex, class III, type II	CC	0.50018	jg9826, jg9814, jg13468, jg13467, jg12745
GO:0016300	0.0256901	0.994811	tRNA (uracil) methyltransferase activity	MF	0.505682	jg19106.1, jg19106.2, jg18967, jg18965
GO:0120106	0.0257769	0.998236	actomyosin contractile ring, distal actin filament layer	CC	0.505682	jg12739, jg8635
GO:0071674	0.0258136	0.990732	mononuclear cell migration	BP	0.505682	jg18244, jg18014, jg1056, jg8583, jg9486, jg2837, jg2806, jg19394
GO:0006259	0.0258389	0.978168	DNA metabolic process	BP	0.505682	jg9975, jg12947, jg20453, jg20451, jg24931, jg737, jg20448, jg20445, jg20446, jg9831, jg9828, jg12655, jg12654.1, jg12654.2, jg12687, jg14484, jg12739, jg14539, jg25268, jg25269, jg25389, jg14542.1, jg2207, jg4403, jg4402, jg7448, jg23957, jg23958, jg24469, jg2010, jg20590, jg12335, jg13308, jg13307, jg17822.1, jg17822.2, jg5945, jg25404.2, jg1599, jg5625, jg18242, jg25127, jg2579, jg2561, jg2542…
GO:0015929	0.0259661	0.990651	hexosaminidase activity	MF	0.505682	jg23408.1, jg23408.2, jg23411, jg25711, jg25708, jg18493, jg18499, jg22597
GO:0002537	0.0259712	1	nitric oxide production involved in inflammatory response	BP	0.505682	jg22002
GO:0061459	0.0259712	1	L-arginine transmembrane transporter activity	MF	0.505682	jg22002
GO:0097625	0.0259712	1	low-affinity basic amino acid transmembrane transporter activity	MF	0.50568243523177	jg22002
GO:0097626	0.0259712	1	low-affinity L-arginine transmembrane transporter activity	MF	0.505682	jg22002
GO:0097627	0.0259712	1	high-affinity L-ornithine transmembrane transporter activity	MF	0.505682	jg22002
GO:0097638	0.0259712	1	L-arginine import across plasma membrane	BP	0.505682	jg22002
GO:0097639	0.0259712	1	L-lysine import across plasma membrane	BP	0.505682	jg22002
GO:0097640	0.0259712	1	L-ornithine import across plasma membrane	BP	0.505682	jg22002
GO:0017004	0.0262055	0.987389	cytochrome complex assembly	BP	0.509779	jg14426, jg14427, jg24483.1, jg24483.2, jg19840, jg17974, jg25834, jg11220, jg18351, jg7568, jg7580, jg17277, jg18543, jg18542
GO:0032880	0.0263148	0.977251	regulation of protein localization	BP	0.51144	jg12620, jg9840, jg12655, jg12654.1, jg12654.2, jg12739, jg12184, jg4480, jg4479.1, jg4479.2, jg4479.3, jg13170, jg4449, jg4447.1, jg4447.2, jg4447.3, jg12121, jg12126, jg24467.1, jg24467.2, jg24467.3, jg7749, jg13083.1, jg13083.2, jg15190, jg13243, jg16844, jg12307, jg12308, jg25566, jg19999, jg25519, jg13322.1, jg13322.2, jg25538, jg17822.1, jg17822.2, jg17813, jg17772, jg21280.1, jg21280.2, jg…
GO:0035032	0.0263867	0.993266	phosphatidylinositol 3-kinase complex, class III	CC	0.51237128176854	jg9826, jg9814, jg13468, jg13467, jg12745
GO:0051425	0.0264392	0.992176	PTB domain binding	MF	0.512926	jg417, jg414, jg416, jg21756, jg21757, jg21758
GO:0016966	0.0265014	1	nitric oxide reductase activity	MF	0.513514	jg5487
GO:0051645	0.0265176	0.987199	Golgi localization	BP	0.513514	jg12739, jg4118, jg26259, jg26250, jg26252, jg26260, jg15566, jg15567, jg203, jg18110, jg3419, jg16645, jg16644, jg11857
GO:0140223	0.0265725	0.996196	general transcription initiation factor activity	MF	0.51411265952507	jg19883, jg19884, jg10079
GO:0015276	0.0267661	0.982659	ligand-gated ion channel activity	MF	0.516923	jg23399, jg23398, jg23401, jg23400, jg9837.1, jg9837.2, jg9838, jg9835, jg9836, jg9833, jg9834, jg23701, jg23704.1, jg23704.2, jg23704.3, jg5914, jg5911, jg5912, jg23168, jg6533, jg5652, jg5895, jg3062, jg3064, jg3063, jg6135, jg6133, jg6134, jg20986, jg20989, jg20988, jg20990, jg10067, jg8964, jg21661
GO:0022834	0.0267661	0.982659	ligand-gated channel activity	MF	0.516923	jg23399, jg23398, jg23401, jg23400, jg9837.1, jg9837.2, jg9838, jg9835, jg9836, jg9833, jg9834, jg23701, jg23704.1, jg23704.2, jg23704.3, jg5914, jg5911, jg5912, jg23168, jg6533, jg5652, jg5895, jg3062, jg3064, jg3063, jg6135, jg6133, jg6134, jg20986, jg20989, jg20988, jg20990, jg10067, jg8964, jg21661
GO:0090435	0.0268336	0.988376	protein localization to nuclear envelope	BP	0.517565	jg14411, jg14410, jg12687, jg15903, jg15901, jg15907, jg9448, jg9449, jg9447, jg18840, jg18857
GO:0045123	0.0268478	0.990258	cellular extravasation	BP	0.517565	jg13083.1, jg13083.2, jg24713, jg24715, jg24714, jg22251, jg22250, jg13265
GO:0035561	0.0268913	0.986275	regulation of chromatin binding	BP	0.517936	jg2319, jg11369, jg7830, jg18164, jg18145, jg17290, jg2750, jg3434, jg184, jg11820, jg19430, jg8837, jg8836.2, jg8836.3, jg21672, jg21748
GO:0046886	0.0269314	0.988342	positive regulation of hormone biosynthetic process	BP	0.51824247169807	jg10587, jg417, jg414, jg416, jg5723.1, jg5723.2, jg10479, jg18666, jg21756, jg21757, jg21758
GO:0021555	0.0269878	0.996052	midbrain-hindbrain boundary morphogenesis	BP	0.518859	jg23957, jg23958, jg10423
GO:0006450	0.0270374	0.989482	regulation of translational fidelity	BP	0.519346	jg17211, jg17864, jg11170, jg6215, jg6214, jg2845, jg18792, jg16538, jg18800
GO:0048024	0.0270796	0.980421	regulation of mRNA splicing, via spliceosome	BP	0.51969	jg19149, jg12947, jg7440, jg7438, jg12121, jg25471, jg19947, jg5387, jg23221, jg19727, jg11317.1, jg11317.2, jg21076, jg22476, jg20102.1, jg20102.2, jg24638, jg13893, jg10245, jg10232, jg7953, jg10498, jg24240, jg26184, jg26182, jg13624, jg7562, jg26821, jg22733, jg22740, jg24593, jg22865, jg22869, jg14332.1, jg14332.2, jg14023, jg22073, jg1369, jg16687, jg16688, jg9223, jg24420, jg154, jg2816, j…
GO:1900120	0.0271879	0.991901	regulation of receptor binding	BP	0.521301	jg4358.1, jg4358.2, jg4357, jg17842, jg18617.1, jg18617.2
GO:0031151	0.0272682	0.997905	histone methyltransferase activity (H3-K79 specific)	MF	0.52158039884293	jg19080.1, jg19080.2
GO:0009957	0.0272887	0.990055	epidermal cell fate specification	BP	0.52158	jg19999, jg25994, jg20000, jg20001, jg24897.1, jg24897.2, jg24897.3, jg636
GO:0015636	0.0273245	1	short-chain fatty acid transmembrane transporter activity	MF	0.52158	jg8719
GO:0015912	0.0273245	1	short-chain fatty acid transport	BP	0.52158	jg8719
GO:0015913	0.0273245	1	short-chain fatty acid import	BP	0.52158	jg8719
GO:0035067	0.0273914	0.986732	negative regulation of histone acetylation	BP	0.522391	jg12126, jg1210, jg17765, jg11400, jg6745, jg6770.1, jg6770.2, jg6771, jg13477, jg20902, jg26699, jg176, jg7787, jg12920
GO:0035718	0.027458	0.996031	macrophage migration inhibitory factor binding	MF	0.523196	jg12777, jg12778, jg12772
GO:1903070	0.0275306	0.99432	negative regulation of ER-associated ubiquitin-dependent protein catabolic process	BP	0.524112	jg2082, jg14504, jg5971, jg13953
GO:0099097	0.027577	1	prospore membrane biogenesis	BP	0.524527	jg4155
GO:0006606	0.0277954	0.981292	protein import into nucleus	BP	0.528212	jg12958.1, jg12958.2, jg12957.1, jg12957.2, jg12951, jg23403, jg14411, jg14410, jg12687, jg16166, jg21148, jg21144, jg21146, jg2453, jg2451, jg2452, jg11452, jg15876, jg15903, jg15901, jg15907, jg7954, jg24069, jg22647, jg14261, jg26821, jg10007, jg10009, jg9448, jg9449, jg9447, jg18840, jg18857, jg1108, jg7030, jg23640, jg7608, jg21492, jg21493.1, jg21493.2, jg21494
GO:0042270	0.0278209	0.997956	protection from natural killer cell mediated cytotoxicity	BP	0.528226	jg12970, jg1688.2
GO:0032876	0.0280345	0.987776	negative regulation of DNA endoreduplication	BP	0.531809	jg5945, jg5625, jg22689, jg22694, jg22698.1, jg22698.2, jg22690, jg318, jg16425, jg16432, jg16433
GO:0019955	0.0281474	0.986736	cytokine binding	MF	0.533478	jg1317, jg1318, jg1320, jg5902, jg13763, jg6332, jg18835, jg18834, jg12777, jg12778, jg12772, jg696.1, jg696.2
GO:0010501	0.0283523	0.98195	RNA secondary structure unwinding	BP	0.536603	jg5387, jg23221, jg17942, jg17909, jg22476, jg24638, jg20636, jg20638, jg26628, jg26629, jg7562, jg24691, jg24685, jg24688, jg507, jg22865, jg22869, jg22073, jg16687, jg16688, jg16756, jg16742, jg16743, jg9024.1, jg9024.2, jg138, jg7056, jg7066, jg7067, jg7784, jg7783.1, jg7783.2
GO:0004679	0.0283625	0.992645	AMP-activated protein kinase activity	MF	0.536603	jg12649, jg14011.1, jg14011.2, jg21693.1, jg21693.2
GO:0017124	0.0285404	0.982786	SH3 domain binding	MF	0.539491	jg25173, jg25171, jg25170, jg18095, jg15834, jg15831, jg10612, jg10587, jg5723.1, jg5723.2, jg10479, jg18114, jg5348, jg5307, jg24591, jg24741, jg24747, jg24746, jg24743, jg24744, jg18666, jg8695, jg8696.1, jg8696.2, jg12452, jg12456
GO:1902459	0.0288043	0.99129	positive regulation of stem cell population maintenance	BP	0.54393688554547	jg23957, jg23958, jg10423, jg9276, jg9277, jg9278
GO:0032625	0.0288519	0.99567	interleukin-21 production	BP	0.543937	jg19748, jg22645, jg1844
GO:0072619	0.0288519	0.99567	interleukin-21 secretion	BP	0.543937	jg19748, jg22645, jg1844
GO:0030207	0.0290379	0.991213	chondroitin sulfate catabolic process	BP	0.546548	jg8426, jg8419, jg10760, jg24675, jg24666, jg2715
GO:2001272	0.0290415	0.993927	positive regulation of cysteine-type endopeptidase activity involved in execution phase of apoptosis	BP	0.546548	jg10595, jg7506, jg4598, jg6855
GO:0031054	0.0290853	0.987243	pre-miRNA processing	BP	0.546891	jg5387, jg22476, jg24638, jg7562, jg22865, jg22869, jg22073, jg16687, jg16688, jg9024.1, jg9024.2
GO:0030715	0.0292041	0.995597	oocyte growth in germarium-derived egg chamber	BP	0.547679	jg9448, jg9449, jg9447
GO:0055049	0.0292041	0.995597	astral spindle assembly	BP	0.547679	jg9448, jg9449, jg9447
GO:0055050	0.0292041	0.995597	astral spindle assembly involved in male meiosis	BP	0.54767941978422	jg9448, jg9449, jg9447
GO:0009408	0.0292543	0.977814	response to heat	BP	0.548139	jg12947, jg23731, jg12739, jg15331, jg21934, jg23995, jg23996, jg25519, jg9332, jg17868, jg17867, jg9333, jg21262, jg21263, jg2571, jg2573, jg25713, jg9328, jg26258, jg11175, jg11174, jg6550, jg20199, jg417, jg414, jg416, jg26413, jg8118, jg24252, jg24207, jg15664, jg3096, jg6012, jg26353, jg26821, jg26820, jg5823, jg6563, jg6567, jg22596, jg20347, jg2662, jg9442, jg9443, jg9440, jg20200, jg20201…
GO:0061622	0.029306	0.995614	glycolytic process through glucose-1-phosphate	BP	0.548628	jg8172, jg8170, jg8171
GO:0040040	0.029417	0.983072	thermosensory behavior	BP	0.550201	jg4747.1, jg4747.2, jg12665.1, jg12666.1, jg12666.2, jg12739, jg7749, jg25519, jg23168, jg25713, jg5652, jg24252, jg24207, jg6012, jg14332.1, jg14332.2, jg22596, jg18890, jg19476, jg21661, jg21727, jg21725
GO:2000747	0.0294415	0.995547	negative regulation of defecation rhythm	BP	0.550201	jg23912, jg23913, jg14653
GO:0097676	0.0296179	0.993682	histone H3-K36 dimethylation	BP	0.553014	jg17822.1, jg17822.2, jg8498, jg18608
GO:0061702	0.0297698	0.995493	inflammasome complex	CC	0.554429	jg10026, jg10025, jg10024
GO:0072559	0.0297698	0.995493	NLRP3 inflammasome complex	CC	0.554429	jg10026, jg10025, jg10024
GO:0042748	0.0297715	0.988215	circadian sleep/wake cycle, non-REM sleep	BP	0.554429	jg17990, jg26400, jg26401, jg26399, jg5488, jg26030, jg26021, jg16982, jg16979
GO:0097067	0.0298007	0.9846	cellular response to thyroid hormone stimulus	BP	0.554489	jg26259, jg26250, jg26252, jg26260, jg15566, jg15567, jg5717, jg203, jg3534, jg3419, jg18819, jg16645, jg16644, jg1197, jg11857, jg8607
GO:1903651	0.029995	0.982701	positive regulation of cytoplasmic transport	BP	0.556937	jg23779, jg23775, jg23776, jg4118, jg26259, jg26250, jg26252, jg26260, jg1487, jg1486, jg10587, jg15566, jg15567, jg5723.1, jg5723.2, jg203, jg10479, jg3419, jg16645, jg16644, jg18666, jg11857
GO:0007215	0.0299994	0.982938	glutamate receptor signaling pathway	BP	0.556937	jg23399, jg23398, jg23401, jg23400, jg23701, jg23704.1, jg23704.2, jg23704.3, jg13243, jg18409.1, jg18409.2, jg18409.3, jg18127, jg20986, jg20989, jg20988, jg20990, jg16880, jg16878.1, jg16878.2, jg23686
GO:0048815	0.0300103	0.987382	hermaphrodite genitalia morphogenesis	BP	0.556937	jg9173, jg9177, jg9178, jg9180, jg9182, jg14182, jg2658, jg17027, jg17028, jg17025
GO:0070071	0.0300672	0.988857	proton-transporting two-sector ATPase complex assembly	BP	0.55750836681061	jg4618, jg4617, jg4615.1, jg4615.2, jg4615.3, jg9800.1, jg9800.2, jg9799
GO:0048009	0.0301085	0.987345	insulin-like growth factor receptor signaling pathway	BP	0.55752444688526	jg14779, jg14780, jg19782, jg19781, jg417, jg414, jg416, jg21756, jg21757, jg21758
GO:0022010	0.0301422	0.989711	central nervous system myelination	BP	0.557524	jg6624, jg13441, jg13440, jg13443, jg5144, jg5145.1, jg5145.2
GO:0051918	0.0301463	0.98975	negative regulation of fibrinolysis	BP	0.557524	jg23995, jg23996, jg6550, jg3096, jg6563, jg6567, jg14577
GO:0098687	0.0302026	0.976112	chromosomal region	CC	0.558083	jg12947, jg7437, jg7434, jg7461, jg4449, jg4447.1, jg4447.2, jg4447.3, jg25566, jg3719.1, jg3719.2, jg5945, jg5937, jg17862, jg3823, jg17721, jg5625, jg5387, jg4118, jg4178, jg4187, jg26246, jg26259, jg11478, jg26250, jg26252, jg17486, jg26260, jg11168, jg22476, jg8491, jg6624, jg24638, jg6770.1, jg6770.2, jg6771, jg4694, jg22689, jg22694, jg22698.1, jg22698.2, jg22690, jg15566, jg15567, jg24069,…
GO:0070061	0.0302562	0.995416	fructose binding	MF	0.55859	jg8172, jg8170, jg8171
GO:0051491	0.0303036	0.982038	positive regulation of filopodium assembly	BP	0.558983	jg19111, jg25173, jg25171, jg25170, jg17407.1, jg17407.2, jg17409, jg17412, jg17413, jg17411, jg8426, jg8419, jg1511, jg10377, jg24675, jg24666, jg5348, jg549.1, jg549.2, jg549.3, jg550, jg9531, jg1359.1, jg1359.2
GO:2001032	0.0303518	0.987932	regulation of double-strand break repair via nonhomologous end joining	BP	0.559335	jg13308, jg13307, jg8498, jg18608, jg7053, jg7054.1, jg7054.2, jg21339, jg21341
GO:0032077	0.0304653	0.989612	positive regulation of deoxyribonuclease activity	BP	0.55933508581742	jg10595, jg7506, jg4598, jg6855, jg8837, jg8836.2, jg8836.3
GO:0001973	0.0304958	0.993471	adenosine receptor signaling pathway	BP	0.559335	jg9155, jg9154, jg1114, jg1112
GO:0035587	0.0304958	0.993471	purinergic receptor signaling pathway	BP	0.559335	jg9155, jg9154, jg1114, jg1112
GO:0035588	0.0304958	0.993471	G protein-coupled purinergic receptor signaling pathway	BP	0.55933508581742	jg9155, jg9154, jg1114, jg1112
GO:0006406	0.0305059	0.978755	mRNA export from nucleus	BP	0.559335	jg12947, jg14411, jg14410, jg12687, jg4427, jg13159, jg13157, jg13160, jg13374, jg25469.1, jg25469.2, jg17862, jg11168, jg15903, jg15901, jg15907, jg5799, jg5717, jg3038, jg26183, jg26184, jg26181, jg26182, jg6259, jg3534, jg22731.1, jg22731.2, jg22740, jg14023, jg9448, jg9449, jg9447, jg1369, jg16394, jg16395, jg18819, jg18866, jg9223, jg24420, jg16867, jg1197, jg16488, jg20554, jg8607, jg6885, …
GO:0071427	0.0305059	0.978755	mRNA-containing ribonucleoprotein complex export from nucleus	BP	0.559335	jg12947, jg14411, jg14410, jg12687, jg4427, jg13159, jg13157, jg13160, jg13374, jg25469.1, jg25469.2, jg17862, jg11168, jg15903, jg15901, jg15907, jg5799, jg5717, jg3038, jg26183, jg26184, jg26181, jg26182, jg6259, jg3534, jg22731.1, jg22731.2, jg22740, jg14023, jg9448, jg9449, jg9447, jg1369, jg16394, jg16395, jg18819, jg18866, jg9223, jg24420, jg16867, jg1197, jg16488, jg20554, jg8607, jg6885, …
GO:0048099	0.0308668	0.990499	anterior/posterior lineage restriction, imaginal disc	BP	0.56546887963639	jg19999, jg20000, jg20001, jg24897.1, jg24897.2, jg24897.3
GO:0036033	0.0309969	0.995204	mediator complex binding	MF	0.567366	jg5945, jg5625, jg318
GO:0060269	0.0310422	0.990436	centripetally migrating follicle cell migration	BP	0.567708	jg17407.1, jg17407.2, jg17409, jg17412, jg17413, jg17411
GO:0003697	0.0316147	0.978216	single-stranded DNA binding	MF	0.577685	jg12947, jg25268, jg25269, jg12121, jg5365, jg25977, jg25974, jg25975, jg8498, jg10527, jg20091, jg10245, jg10232, jg10289, jg10291, jg10498, jg24240, jg26184, jg26182, jg13624, jg24593, jg14246, jg14241, jg14332.1, jg14332.2, jg14023, jg22071.1, jg22071.2, jg1369, jg9223, jg24420, jg18608, jg154, jg2816, jg841, jg16726, jg12795, jg19325, jg8837, jg8836.2, jg8836.3, jg691, jg4157, jg4166
GO:0017080	0.0318138	0.989064	sodium channel regulator activity	MF	0.580826	jg12739, jg8217, jg8218, jg18409.1, jg18409.2, jg18409.3, jg26530
GO:0002381	0.0318765	0.985242	immunoglobulin production involved in immunoglobulin mediated immune response	BP	0.581367	jg25268, jg25269, jg2542, jg10289, jg10291, jg24713, jg24715, jg24714, jg22251, jg22250, jg16726, jg13265
GO:1901409	0.0319163	0.98806	positive regulation of phosphorylation of RNA polymerase II C-terminal domain	BP	0.581367	jg9975, jg23702, jg23763, jg23762, jg18277, jg16412.1, jg16412.2, jg9968
GO:1903356	0.031943	0.984661	positive regulation of distal tip cell migration	BP	0.58136736323043	jg23912, jg23913, jg9173, jg9177, jg9178, jg9180, jg9182, jg24741, jg24747, jg24746, jg24743, jg24744, jg14653
GO:2000293	0.0319522	0.995005	negative regulation of defecation	BP	0.581367	jg23912, jg23913, jg14653
GO:0072538	0.0320773	0.99501	T-helper 17 type immune response	BP	0.582652	jg19748, jg22645, jg1844
GO:0072539	0.0320773	0.99501	T-helper 17 cell differentiation	BP	0.582652	jg19748, jg22645, jg1844
GO:0042254	0.0321209	0.974218	ribosome biogenesis	BP	0.582948	jg9924, jg4707, jg4711, jg17211, jg12158, jg12159, jg12161, jg15277.1, jg15277.2, jg15276, jg4449, jg4447.1, jg4447.2, jg4447.3, jg7412, jg7413, jg15207, jg12599, jg23338, jg23336.2, jg23336.3, jg23336.4, jg12071, jg12069, jg12329, jg25616, jg13318, jg17819, jg25439, jg45, jg17739, jg23764, jg25188.1, jg25188.2, jg25188.3, jg25179, jg21296, jg11937, jg19884, jg19677, jg19614.1, jg19614.2, jg11499…
GO:0031934	0.0323027	0.995003	mating-type region heterochromatin	CC	0.58575	jg14246, jg14241, jg14128
GO:1904044	0.0323938	0.989943	response to aldosterone	BP	0.586904	jg417, jg414, jg416, jg21756, jg21757, jg21758
GO:0071333	0.0326127	0.978849	cellular response to glucose stimulus	BP	0.589533	jg9416, jg12121, jg23995, jg23996, jg12307, jg12308, jg6550, jg6770.1, jg6770.2, jg6771, jg417, jg414, jg416, jg10245, jg10232, jg10498, jg24240, jg3096, jg24593, jg6563, jg6567, jg18690, jg154, jg2816, jg14577, jg1803, jg841, jg12795, jg691, jg19246, jg21756, jg21757, jg21758
GO:0000289	0.032628	0.984843	nuclear-transcribed mRNA poly(A) tail shortening	BP	0.58953252586717	jg25268, jg25269, jg4472.1, jg4472.2, jg20065, jg10289, jg10291, jg3032, jg14075, jg14076, jg24527, jg24526
GO:0002337	0.0327102	0.99484	B-1a B cell differentiation	BP	0.589533	jg4358.1, jg4358.2, jg4357
GO:0042403	0.0327176	0.994926	thyroid hormone metabolic process	BP	0.589533	jg13155, jg13141, jg19419
GO:0005152	0.0327628	0.994853	interleukin-1 receptor antagonist activity	MF	0.589533	jg1317, jg1318, jg1320
GO:0019966	0.0327628	0.994853	interleukin-1 binding	MF	0.589533	jg1317, jg1318, jg1320
GO:0071391	0.0327634	0.991184	cellular response to estrogen stimulus	BP	0.589533	jg549.1, jg549.2, jg549.3, jg550, jg1688.2
GO:0021965	0.0328036	0.994777	spinal cord ventral commissure morphogenesis	BP	0.589533	jg24467.1, jg24467.2, jg24467.3
GO:0036180	0.0328109	0.997365	filamentous growth of a population of unicellular organisms in response to biotic stimulus	BP	0.589533	jg12739, jg8635
GO:0034454	0.0328146	0.991139	microtubule anchoring at centrosome	BP	0.589533	jg15192, jg15191, jg15643, jg15642, jg2734
GO:0000470	0.0330667	0.981634	maturation of LSU-rRNA	BP	0.593562	jg9924, jg12329, jg11499, jg11209, jg15528, jg22183, jg7510, jg15709, jg26677, jg18709, jg22214, jg24411.1, jg24411.2, jg18659, jg9001, jg4944, jg19495, jg2178, jg11091
GO:0002920	0.0332568	0.978894	regulation of humoral immune response	BP	0.596474	jg21649, jg9826, jg9814, jg23995, jg23996, jg2561, jg4212, jg11370, jg11367, jg21047, jg21046, jg6550, jg10612, jg10832.1, jg10878, jg22175, jg13453, jg3096, jg8236, jg26808, jg6563, jg6567, jg9725, jg9724, jg9722, jg22227, jg24351, jg6958, jg14577, jg21650
GO:1904115	0.0334024	0.982911	axon cytoplasm	CC	0.598114	jg4118, jg26259, jg26250, jg26252, jg26260, jg18409.1, jg18409.2, jg18409.3, jg15566, jg15567, jg203, jg3419, jg16645, jg16644, jg11857
GO:1904357	0.0334042	0.983871	negative regulation of telomere maintenance via telomere lengthening	BP	0.598114	jg12947, jg3051, jg3052, jg3048, jg26184, jg26182, jg14290, jg14023, jg1369, jg9223, jg24420, jg11602, jg4157
GO:0032592	0.0335121	0.979956	integral component of mitochondrial membrane	CC	0.599538	jg19105, jg19104, jg19108.1, jg19108.2, jg17044, jg25398, jg25372.1, jg15378, jg12016, jg15146, jg25489, jg18968, jg18969, jg25003, jg19845, jg19840, jg11131, jg17378, jg11220, jg18427, jg1529, jg1530, jg4053, jg1676
GO:0008179	0.0335398	0.988317	adenylate cyclase binding	MF	0.599538	jg9416, jg9155, jg9154, jg1114, jg1112, jg1803, jg19246
GO:0009272	0.0338133	0.99721	fungal-type cell wall biogenesis	BP	0.603922	jg12739, jg8635
GO:0021591	0.0338588	0.984185	ventricular system development	BP	0.604231	jg4403, jg4402, jg23957, jg23958, jg12126, jg17772, jg26282, jg10423, jg20902, jg12920, jg1650, jg1669
GO:0006880	0.0340434	0.994571	intracellular sequestering of iron ion	BP	0.606512	jg26353, jg2143, jg2144
GO:0097577	0.0340434	0.994571	sequestering of iron ion	BP	0.606512	jg26353, jg2143, jg2144
GO:0031507	0.0341734	0.987017	heterochromatin assembly	BP	0.608321	jg17486, jg14201.1, jg14201.2, jg14212.1, jg14212.2, jg14213, jg14247, jg23554
GO:0090033	0.0343149	0.997145	positive regulation of filamentous growth	BP	0.609479	jg12739, jg8635
GO:1900430	0.0343149	0.997145	positive regulation of filamentous growth of a population of unicellular organisms	BP	0.609479	jg12739, jg8635
GO:1903800	0.0343383	0.986038	positive regulation of production of miRNAs involved in gene silencing by miRNA	BP	0.609479	jg5387, jg22476, jg24638, jg7562, jg22865, jg22869, jg22073, jg16687, jg16688
GO:0030716	0.0343649	0.978708	oocyte fate determination	BP	0.609479	jg12739, jg7749, jg25519, jg4118, jg25713, jg26259, jg26250, jg26252, jg26260, jg15566, jg15567, jg203, jg24252, jg24207, jg6012, jg24691, jg24685, jg24688, jg22596, jg3419, jg18890, jg16645, jg16644, jg11857, jg19476, jg21727, jg21725
GO:0036315	0.034381	0.981904	cellular response to sterol	BP	0.609479	jg19999, jg17822.1, jg17822.2, jg20000, jg20001, jg15492, jg18186, jg18187, jg3018, jg3016, jg22720, jg24897.1, jg24897.2, jg24897.3, jg1430, jg1405
GO:1902276	0.0344648	0.994424	regulation of pancreatic amylase secretion	BP	0.609953	jg21469, jg21468.1, jg21468.2
GO:1902277	0.0344648	0.994424	negative regulation of pancreatic amylase secretion	BP	0.60995291114869	jg21469, jg21468.1, jg21468.2
GO:0042162	0.0345643	0.981396	telomeric DNA binding	MF	0.611209	jg12947, jg5365, jg25977, jg25974, jg25975, jg10527, jg26184, jg26182, jg14023, jg1369, jg18866, jg9223, jg24420, jg4157, jg21698, jg21699.1, jg21699.2
GO:0002805	0.0346547	0.984386	regulation of antimicrobial peptide biosynthetic process	BP	0.611552	jg21649, jg11370, jg11367, jg21047, jg21046, jg10878, jg13453, jg8236, jg26808, jg22227, jg21650
GO:0007445	0.0346806	0.989015	determination of imaginal disc primordium	BP	0.611552	jg19999, jg20000, jg20001, jg24897.1, jg24897.2, jg24897.3
GO:0035225	0.0346806	0.989015	determination of genital disc primordium	BP	0.611552	jg19999, jg20000, jg20001, jg24897.1, jg24897.2, jg24897.3
GO:0071331	0.0346982	0.977384	cellular response to hexose stimulus	BP	0.611552	jg9416, jg12121, jg23995, jg23996, jg12307, jg12308, jg6550, jg6770.1, jg6770.2, jg6771, jg417, jg414, jg416, jg10245, jg10232, jg10498, jg24240, jg3096, jg24593, jg6563, jg6567, jg18690, jg154, jg2816, jg14577, jg1803, jg841, jg12795, jg691, jg19246, jg21756, jg21757, jg21758
GO:0003696	0.0348544	0.986713	satellite DNA binding	MF	0.613743	jg13308, jg13307, jg17486, jg7053, jg7054.1, jg7054.2, jg21339, jg21341
GO:0031053	0.0348799	0.986687	primary miRNA processing	BP	0.613743	jg12947, jg26184, jg26182, jg14023, jg1369, jg9223, jg24420, jg4157
GO:0005665	0.0356296	0.983242	RNA polymerase II, core complex	CC	0.626419	jg7437, jg7434, jg7461, jg25771, jg26246, jg10473, jg26000, jg9566, jg24705, jg8617, jg12418, jg2990
GO:0007097	0.035677	0.976377	nuclear migration	BP	0.626737	jg9216, jg12739, jg13083.1, jg13083.2, jg25519, jg4118, jg25713, jg26259, jg26250, jg26252, jg26260, jg10878, jg15566, jg15567, jg203, jg24252, jg24207, jg6012, jg8236, jg26808, jg22596, jg3419, jg17290, jg2750, jg18890, jg18840, jg18857, jg16645, jg16644, jg22227, jg11857, jg11820, jg19476, jg21727, jg21725
GO:0007343	0.0357387	0.983827	egg activation	BP	0.627304	jg10878, jg18409.1, jg18409.2, jg18409.3, jg8236, jg26808, jg22227, jg24427, jg7059, jg7060, jg7061
GO:0047101	0.0357741	0.994217	2-oxoisovalerate dehydrogenase (acylating) activity	MF	0.62741185980137	jg18108, jg18885, jg1195
GO:0061026	0.0360631	0.99001	cardiac muscle tissue regeneration	BP	0.631961	jg25994, jg9276, jg9277, jg9278, jg636
GO:0043368	0.0361673	0.985161	positive T cell selection	BP	0.633268	jg9416, jg19748, jg22645, jg24747, jg24746, jg24743, jg1803, jg1844, jg19246
GO:0051663	0.0361979	0.98293	oocyte nucleus localization involved in oocyte dorsal/ventral axis specificationBP		0.633285	jg4118, jg26259, jg26250, jg26252, jg26260, jg15566, jg15567, jg203, jg3419, jg16645, jg16644, jg11857
GO:0098960	0.0362858	0.982871	postsynaptic neurotransmitter receptor activity	MF	0.634	jg9837.1, jg9837.2, jg9838, jg9835, jg9836, jg9833, jg9834, jg5914, jg5911, jg5912, jg5895, jg8964
GO:0004714	0.0362981	0.982252	transmembrane receptor protein tyrosine kinase activity	MF	0.63400032608276	jg14779, jg14780, jg25265, jg19782, jg19781, jg1440, jg417, jg414, jg416, jg1439, jg21756, jg21757, jg21758
GO:1904192	0.0365666	0.988311	regulation of cholangiocyte apoptotic process	BP	0.637649	jg417, jg414, jg416, jg21756, jg21757, jg21758
GO:1904193	0.0365666	0.988311	negative regulation of cholangiocyte apoptotic process	BP	0.63764936194938	jg417, jg414, jg416, jg21756, jg21757, jg21758
GO:0072658	0.036759	0.991604	maintenance of protein location in membrane	BP	0.639961	jg9155, jg9154, jg1114, jg1112
GO:0072660	0.036759	0.991604	maintenance of protein location in plasma membrane	BP	0.63996057771877	jg9155, jg9154, jg1114, jg1112
GO:0046632	0.0368274	0.981425	alpha-beta T cell differentiation	BP	0.640628	jg9416, jg2454, jg19748, jg25994, jg1016, jg13575, jg22645, jg24724, jg9137, jg24766, jg1803, jg636, jg1844, jg19246
GO:0019207	0.0369498	0.972732	kinase regulator activity	MF	0.642235	jg9975, jg21649, jg23702, jg12739, jg7749, jg15016, jg15014, jg25519, jg13079, jg3753, jg3752, jg23763, jg23762, jg4111, jg25713, jg11370, jg11367, jg21047, jg21046, jg22121, jg13453, jg24150, jg13784, jg18107, jg24252, jg18164, jg24207, jg18145, jg6012, jg18277, jg8386.1, jg8386.2, jg22596, jg10007, jg10009, jg22094.1, jg22094.2, jg22095, jg17290, jg2750, jg16412.1, jg16412.2, jg16604, jg18886, …
GO:0044331	0.0370102	0.985676	cell-cell adhesion mediated by cadherin	BP	0.642348	jg13170, jg17407.1, jg17407.2, jg17409, jg17412, jg17413, jg17411, jg20073
GO:0042754	0.0370164	0.983902	negative regulation of circadian rhythm	BP	0.642348	jg6770.1, jg6770.2, jg6771, jg14201.1, jg14201.2, jg14212.1, jg14212.2, jg14213, jg14247, jg23554
GO:0007053	0.0375375	0.986607	spindle assembly involved in male meiosis	BP	0.650862	jg17215, jg3705, jg9448, jg9449, jg9447, jg11564, jg11563
GO:1900425	0.0376814	0.986545	negative regulation of defense response to bacterium	BP	0.65177500505740	jg21649, jg11370, jg11367, jg21047, jg21046, jg13453, jg21650
GO:0021681	0.0376875	0.986529	cerebellar granular layer development	BP	0.651775	jg13308, jg13307, jg7053, jg7054.1, jg7054.2, jg21339, jg21341
GO:0005048	0.0377606	0.978346	signal sequence binding	MF	0.651775	jg17044, jg25398, jg25372.1, jg15378, jg12016, jg15146, jg25489, jg25003, jg2453, jg2451, jg2452, jg19845, jg11131, jg17378, jg4053, jg21492, jg21493.1, jg21493.2, jg21494, jg1676
GO:0034501	0.0377719	0.97833	protein localization to kinetochore	BP	0.651775	jg14411, jg14410, jg12687, jg25566, jg4118, jg26259, jg26250, jg26252, jg26260, jg15903, jg15901, jg15907, jg4694, jg15566, jg15567, jg203, jg3419, jg16645, jg16644, jg11857
GO:0032211	0.0377722	0.983519	negative regulation of telomere maintenance via telomerase	BP	0.651775	jg12947, jg26184, jg26182, jg14290, jg14023, jg1369, jg9223, jg24420, jg11602, jg4157
GO:0035726	0.0378549	0.993699	common myeloid progenitor cell proliferation	BP	0.651775	jg25572, jg25571, jg25569
GO:0070181	0.0378616	0.986514	small ribosomal subunit rRNA binding	MF	0.651775	jg19677, jg10595, jg7506, jg4598, jg9425, jg16438, jg6855
GO:0000054	0.0378645	0.983489	ribosomal subunit export from nucleus	BP	0.651775	jg4449, jg4447.1, jg4447.2, jg4447.3, jg18505, jg18504, jg18506, jg23640, jg13284, jg13286
GO:0033750	0.0378645	0.983489	ribosome localization	BP	0.651775	jg4449, jg4447.1, jg4447.2, jg4447.3, jg18505, jg18504, jg18506, jg23640, jg13284, jg13286
GO:1900271	0.0383412	0.979111	regulation of long-term synaptic potentiation	BP	0.65945	jg12121, jg13243, jg13114, jg13115, jg13116, jg10245, jg10232, jg10498, jg24240, jg24593, jg154, jg2816, jg841, jg18953, jg18954, jg12795, jg691
GO:0060765	0.0384536	0.97997	regulation of androgen receptor signaling pathway	BP	0.66085218500269	jg5387, jg8430, jg22476, jg24638, jg10587, jg5723.1, jg5723.2, jg10479, jg7562, jg22865, jg22869, jg22073, jg16687, jg16688, jg18666
GO:0051026	0.039066	0.987328	chiasma assembly	BP	0.669499	jg2207, jg24469, jg20590, jg5539, jg18850, jg18873
GO:0034640	0.0390692	0.996406	establishment of mitochondrion localization by microtubule attachment	BP	0.669499	jg1529, jg1530
GO:0000395	0.0390883	0.988978	mRNA 5'-splice site recognition	BP	0.669499	jg19149, jg20102.1, jg20102.2, jg7953, jg7607
GO:0016453	0.0390898	0.988961	C-acetyltransferase activity	MF	0.669499	jg4173, jg4191, jg12878, jg12879, jg12880
GO:1902099	0.0391134	0.974259	regulation of metaphase/anaphase transition of cell cycle	BP	0.669499	jg12739, jg12345, jg12324, jg12325, jg12346, jg12347, jg25566, jg4118, jg19693, jg26259, jg11478, jg26250, jg26252, jg26260, jg4694, jg15566, jg15567, jg203, jg18164, jg18145, jg3419, jg17290, jg14128, jg2750, jg16645, jg16644, jg24427, jg7059, jg7060, jg7061, jg11857, jg11820, jg8635
GO:0098619	0.0391931	0.993398	selenocysteine-tRNA ligase activity	MF	0.670327	jg3762, jg3761, jg19293
GO:0001890	0.0393574	0.973902	placenta development	BP	0.6726	jg2319, jg4379, jg4382, jg4386, jg4380, jg17822.1, jg17822.2, jg25994, jg11389, jg11369, jg22392.1, jg22392.2, jg7830, jg5716, jg5715, jg18107, jg22720, jg20378, jg910, jg908, jg18822, jg18821, jg18823, jg18886, jg18884, jg18882, jg3434, jg1405, jg184, jg19430, jg636, jg4166, jg21672, jg21748
GO:0061013	0.039484	0.97133	regulation of mRNA catabolic process	BP	0.674223	jg17215, jg12739, jg7450, jg4449, jg4447.1, jg4447.2, jg4447.3, jg12126, jg1210, jg5902, jg17765, jg4210, jg11400, jg6745, jg20091, jg13477, jg6036.1, jg6036.2, jg20902, jg18110, jg3032, jg10398.1, jg10398.2, jg10398.3, jg13624, jg6332, jg26821, jg14075, jg14076, jg26699, jg9442, jg9443, jg9440, jg18835, jg18834, jg18505, jg18504, jg18506, jg24527, jg24526, jg176, jg7787, jg11564, jg11563, jg1292…
GO:0042730	0.0399039	0.985594	fibrinolysis	BP	0.680572	jg23995, jg23996, jg6550, jg3096, jg6563, jg6567, jg14577
GO:0033058	0.0399194	0.985533	directional locomotion	BP	0.680572	jg23401, jg23400, jg23704.1, jg23704.2, jg23704.3, jg20989, jg20990
GO:0000002	0.0399863	0.978111	mitochondrial genome maintenance	BP	0.68062	jg15028, jg5386, jg4263, jg4, jg10550, jg20942.1, jg20942.2, jg9550, jg9551, jg9549, jg5824, jg20202, jg20203, jg18565.4, jg1646, jg1866, jg1865
GO:0004812	0.0400178	0.974627	aminoacyl-tRNA ligase activity	MF	0.68062	jg722.1, jg722.2, jg722.3, jg3753, jg3752, jg3762, jg3761, jg21203, jg5390, jg5391, jg22121, jg1536, jg10305, jg26346, jg26348, jg8386.1, jg8386.2, jg8323, jg8322.1, jg8322.2, jg18889, jg18864, jg24514, jg802.1, jg802.2, jg804, jg21673, jg19293
GO:0016875	0.0400178	0.974627	ligase activity, forming carbon-oxygen bonds	MF	0.68062	jg722.1, jg722.2, jg722.3, jg3753, jg3752, jg3762, jg3761, jg21203, jg5390, jg5391, jg22121, jg1536, jg10305, jg26346, jg26348, jg8386.1, jg8386.2, jg8323, jg8322.1, jg8322.2, jg18889, jg18864, jg24514, jg802.1, jg802.2, jg804, jg21673, jg19293
GO:2001065	0.040157	0.999589	mannan binding	MF	0.682446	jg3482
GO:0006482	0.0403961	0.980612	protein demethylation	BP	0.685419	jg23957, jg23958, jg19727, jg10423, jg1432, jg1431, jg1433, jg1430, jg20396, jg20397, jg6864, jg6865
GO:0008214	0.0403961	0.980612	protein dealkylation	BP	0.685419	jg23957, jg23958, jg19727, jg10423, jg1432, jg1431, jg1433, jg1430, jg20396, jg20397, jg6864, jg6865
GO:2000052	0.0404535	0.985339	positive regulation of non-canonical Wnt signaling pathway	BP	0.685425	jg10587, jg5723.1, jg5723.2, jg10479, jg7516.1, jg7516.2, jg18666
GO:0031578	0.0404606	0.996318	mitotic spindle orientation checkpoint	BP	0.685425	jg12739, jg8635
GO:1903891	0.0405718	0.988436	regulation of ATF6-mediated unfolded protein response	BP	0.68676523812719	jg11472, jg11475, jg593, jg12402.1, jg12402.2
GO:0048298	0.040789	0.990394	positive regulation of isotype switching to IgA isotypes	BP	0.689896	jg25268, jg25269, jg10289, jg10291
GO:0002921	0.0409403	0.983915	negative regulation of humoral immune response	BP	0.691907	jg21649, jg11370, jg11367, jg21047, jg21046, jg10612, jg13453, jg21650
GO:0046631	0.0410512	0.977453	alpha-beta T cell activation	BP	0.693208	jg9416, jg2454, jg19748, jg25994, jg1016, jg13575, jg22645, jg24724, jg24747, jg24746, jg24743, jg9137, jg24766, jg1803, jg636, jg1844, jg19246
GO:0071107	0.0410821	0.985064	response to parathyroid hormone	BP	0.693208	jg13308, jg13307, jg7053, jg7054.1, jg7054.2, jg21339, jg21341
GO:0031072	0.0411689	0.970542	heat shock protein binding	MF	0.694125	jg21649, jg2082, jg14504, jg12121, jg13114, jg13115, jg13116, jg5971, jg17730, jg21110.1, jg23121, jg11370, jg11367, jg21047, jg21046, jg13953, jg10595, jg20074, jg10245, jg10232, jg15538, jg13511, jg24069, jg22647, jg26428, jg13453, jg10498, jg24240, jg7506, jg26821, jg24593, jg5435, jg5433, jg4598, jg10070, jg8058, jg1168, jg154, jg2816, jg6855, jg841, jg18953, jg18954, jg12795, jg1848, jg691, …
GO:0046581	0.0412427	0.98638	intercellular canaliculus	CC	0.69482	jg21262, jg21263, jg15664, jg24722, jg24723, jg24765
GO:1905910	0.0413204	0.9864	negative regulation of dauer entry	BP	0.695581	jg417, jg414, jg416, jg21756, jg21757, jg21758
GO:2001044	0.0414569	0.983635	regulation of integrin-mediated signaling pathway	BP	0.69733008010312	jg10587, jg22132, jg5723.1, jg5723.2, jg10479, jg3453, jg16815, jg18666
GO:0031081	0.041794	0.983458	nuclear pore distribution	BP	0.701896	jg23021, jg14182, jg2658, jg18840, jg18857, jg17027, jg17028, jg17025
GO:0051664	0.041794	0.983458	nuclear pore localization	BP	0.701896	jg23021, jg14182, jg2658, jg18840, jg18857, jg17027, jg17028, jg17025
GO:0005247	0.0418782	0.987913	voltage-gated chloride channel activity	MF	0.702759	jg15499, jg15501, jg24234.1, jg24234.2, jg9757
GO:0021694	0.0419288	0.98341	cerebellar Purkinje cell layer formation	BP	0.703056	jg13308, jg13307, jg21060, jg7053, jg7054.1, jg7054.2, jg21339, jg21341
GO:0005703	0.0420081	0.974009	polytene chromosome puff	CC	0.703834	jg12947, jg7437, jg7434, jg7461, jg5387, jg26246, jg17486, jg22476, jg6624, jg24638, jg13441, jg13440, jg13443, jg24168, jg7562, jg22865, jg22869, jg9566, jg22073, jg24705, jg16687, jg16688, jg24420, jg8617, jg2990
GO:0051955	0.042094	0.97556	regulation of amino acid transport	BP	0.70472	jg23399, jg23701, jg17868, jg17867, jg18032.1, jg18032.2, jg11175, jg11174, jg24180, jg18127, jg20986, jg20988, jg5835, jg17254, jg24472, jg24471, jg24470, jg12848, jg12849, jg12845
GO:0043369	0.0423017	0.985997	CD4-positive or CD8-positive, alpha-beta T cell lineage commitment	BP	0.707588	jg9416, jg19748, jg22645, jg1803, jg1844, jg19246
GO:0043046	0.0423315	0.983224	DNA methylation involved in gamete generation	BP	0.707588	jg17942, jg17909, jg26628, jg26629, jg16756, jg16742, jg16743, jg138
GO:1903935	0.0426431	0.983087	response to sodium arsenite	BP	0.71224	jg12947, jg26184, jg26182, jg14023, jg1369, jg9223, jg24420, jg4157
GO:0009950	0.0426864	0.970992	dorsal/ventral axis specification	BP	0.712247	jg2319, jg9416, jg15215, jg4118, jg11369, jg26259, jg26250, jg26252, jg26260, jg15566, jg15567, jg24069, jg22647, jg7830, jg203, jg9276, jg9277, jg9278, jg24691, jg24685, jg24688, jg3419, jg16645, jg16644, jg3434, jg184, jg11857, jg12777, jg12778, jg12772, jg1803, jg19430, jg19312, jg21672, jg19246, jg21748, jg4852
GO:2001238	0.0427102	0.980114	positive regulation of extrinsic apoptotic signaling pathway	BP	0.712247	jg24909, jg21649, jg13217.2, jg11370, jg11367, jg21047, jg21046, jg1032, jg13453, jg21650, jg24908
GO:0060831	0.0427678	0.985748	smoothened signaling pathway involved in dorsal/ventral neural tube patterning	BP	0.712651	jg19999, jg20000, jg20001, jg24897.1, jg24897.2, jg24897.3
GO:0002943	0.042881	0.987586	tRNA dihydrouridine synthesis	BP	0.713426	jg23234, jg17949, jg22602, jg22608, jg22610
GO:0017150	0.042881	0.987586	tRNA dihydrouridine synthase activity	MF	0.713426	jg23234, jg17949, jg22602, jg22608, jg22610
GO:0031332	0.0429588	0.97786	RNAi effector complex	CC	0.713803	jg25469.1, jg25469.2, jg23004, jg5799, jg26183, jg26181, jg13631, jg22731.1, jg22731.2, jg14330, jg16394, jg16395, jg9024.1, jg9024.2
GO:0006284	0.0430036	0.97536	base-excision repair	BP	0.713803	jg20453, jg20451, jg20448, jg20445, jg20446, jg5365, jg17584.1, jg17584.2, jg17584.3, jg25977, jg25974, jg25975, jg10527, jg13583, jg563, jg16726, jg21698, jg21699.1, jg21699.2
GO:0006784	0.0430372	0.992492	heme a biosynthetic process	BP	0.713803	jg14426, jg14427, jg17277
GO:0046160	0.0430372	0.992492	heme a metabolic process	BP	0.713803	jg14426, jg14427, jg17277
GO:0006405	0.0431746	0.968195	RNA export from nucleus	BP	0.715527	jg12947, jg14411, jg14410, jg12687, jg4427, jg13159, jg13157, jg13160, jg4449, jg4447.1, jg4447.2, jg4447.3, jg13374, jg25469.1, jg25469.2, jg17862, jg11168, jg15903, jg15901, jg15907, jg5799, jg5717, jg3038, jg26183, jg26184, jg26181, jg26182, jg6259, jg3534, jg22731.1, jg22731.2, jg22740, jg14023, jg9448, jg9449, jg9447, jg1369, jg16394, jg16395, jg18819, jg18866, jg18505, jg18504, jg18506, jg9…
GO:0000400	0.0434248	0.980588	four-way junction DNA binding	MF	0.719024	jg13308, jg13307, jg7053, jg7054.1, jg7054.2, jg21339, jg21341, jg21698, jg21699.1, jg21699.2
GO:0014068	0.0434529	0.977569	positive regulation of phosphatidylinositol 3-kinase signaling	BP	0.719024	jg24909, jg13217.2, jg1032, jg10612, jg417, jg414, jg416, jg10007, jg10009, jg1108, jg21756, jg21757, jg21758, jg24908
GO:0007140	0.0436172	0.967757	male meiotic nuclear division	BP	0.720641	jg17215, jg25268, jg25269, jg13351, jg5961, jg5960, jg25469.1, jg25469.2, jg13308, jg13307, jg3705, jg17942, jg17909, jg21060, jg8430, jg10289, jg10291, jg5799, jg26183, jg26181, jg26628, jg26629, jg22731.1, jg22731.2, jg14201.1, jg14201.2, jg14212.1, jg14212.2, jg14213, jg14247, jg15710, jg9448, jg9449, jg9447, jg9734.1, jg9734.2, jg16394, jg16395, jg18840, jg18857, jg24412, jg16756, jg16742, jg…
GO:0034062	0.0436517	0.973833	5'-3' RNA polymerase activity	MF	0.720641	jg7437, jg7434, jg7461, jg25771, jg26246, jg10878, jg10473, jg8236, jg26808, jg14182, jg2658, jg26000, jg9566, jg24705, jg22227, jg8617, jg12418, jg2990, jg13270, jg17027, jg17028, jg17025
GO:0097747	0.0436517	0.973833	RNA polymerase activity	MF	0.720641	jg7437, jg7434, jg7461, jg25771, jg26246, jg10878, jg10473, jg8236, jg26808, jg14182, jg2658, jg26000, jg9566, jg24705, jg22227, jg8617, jg12418, jg2990, jg13270, jg17027, jg17028, jg17025
GO:0070878	0.0437504	0.981415	primary miRNA binding	MF	0.721385	jg5387, jg22476, jg24638, jg7562, jg22865, jg22869, jg22073, jg16687, jg16688
GO:0016286	0.0437643	0.992211	small conductance calcium-activated potassium channel activity	MF	0.721385	jg13886.1, jg13886.2, jg13886.3
GO:0004463	0.0440117	0.99224	leukotriene-A4 hydrolase activity	MF	0.724848	jg25580, jg25581, jg25582
GO:0002759	0.0440422	0.973578	regulation of antimicrobial humoral response	BP	0.724848	jg21649, jg9826, jg9814, jg2561, jg4212, jg11370, jg11367, jg21047, jg21046, jg10832.1, jg10878, jg22175, jg13453, jg8236, jg26808, jg9725, jg9724, jg9722, jg22227, jg24351, jg6958, jg21650
GO:0043200	0.0442029	0.96721	response to amino acid	BP	0.726464	jg19111, jg25398, jg25372.1, jg15378, jg12016, jg12121, jg15146, jg25489, jg17730, jg25003, jg4170, jg19845, jg26259, jg11452, jg26250, jg26252, jg26260, jg11131, jg17378, jg5020, jg15492, jg5017, jg417, jg414, jg416, jg10245, jg10232, jg15566, jg15567, jg1511, jg13468, jg13467, jg203, jg13784, jg10498, jg24240, jg18186, jg18187, jg3018, jg3016, jg24593, jg3419, jg26675, jg26674, jg16645, jg16644…
GO:0039706	0.0442083	0.992093	co-receptor binding	MF	0.726464	jg24467.1, jg24467.2, jg24467.3
GO:0071459	0.0444327	0.974047	protein localization to chromosome, centromeric region	BP	0.72921188739114	jg14411, jg14410, jg12687, jg25566, jg4118, jg26259, jg26250, jg26252, jg26260, jg15903, jg15901, jg15907, jg4694, jg15566, jg15567, jg203, jg3419, jg16645, jg16644, jg11857
GO:0032300	0.0444438	0.985079	mismatch repair complex	CC	0.729212	jg25268, jg25269, jg10289, jg10291, jg22071.1, jg22071.2
GO:0051303	0.0444882	0.970412	establishment of chromosome localization	BP	0.729382	jg25268, jg25269, jg13178, jg25566, jg13308, jg13307, jg31, jg17712.1, jg17712.2, jg23183.1, jg23183.2, jg23187.1, jg23187.2, jg17485, jg4694, jg10289, jg10291, jg18164, jg18145, jg14246, jg14241, jg8070, jg26038, jg26032, jg26023, jg24864, jg7053, jg7054.1, jg7054.2, jg21339, jg21341, jg7281, jg9967
GO:0017049	0.044628	0.985014	GTP-Rho binding	MF	0.731113	jg13083.1, jg13083.2, jg8487.1, jg8487.2, jg8487.3, jg8485
GO:0033209	0.044671	0.983448	tumor necrosis factor-mediated signaling pathway	BP	0.73125643130062	jg10676, jg22132, jg3453, jg24722, jg24723, jg16815, jg24765
GO:0007124	0.0447305	0.99566	pseudohyphal growth	BP	0.731671	jg12739, jg8635
GO:0043936	0.044788	0.995651	asexual sporulation resulting in formation of a cellular spore	BP	0.732052	jg12739, jg8635
GO:0097179	0.0449332	0.983312	protease inhibitor complex	CC	0.733303	jg7172, jg7171, jg7177, jg7179, jg7182, jg7181, jg1688.2
GO:1904090	0.0449332	0.983312	peptidase inhibitor complex	CC	0.733303	jg7172, jg7171, jg7177, jg7179, jg7182, jg7181, jg1688.2
GO:0071230	0.0452065	0.97053	cellular response to amino acid stimulus	BP	0.736719	jg19111, jg12121, jg26259, jg26250, jg26252, jg26260, jg15492, jg10245, jg10232, jg15566, jg15567, jg1511, jg203, jg13784, jg10498, jg24240, jg18186, jg18187, jg3018, jg3016, jg24593, jg3419, jg16645, jg16644, jg154, jg2816, jg11857, jg841, jg12795, jg691
GO:0099098	0.0452224	0.995471	microtubule polymerization based movement	BP	0.736719	jg1529, jg1530
GO:1903311	0.0452459	0.963342	regulation of mRNA metabolic process	BP	0.736719	jg19149, jg12947, jg17215, jg12739, jg7440, jg7450, jg7438, jg4449, jg4447.1, jg4447.2, jg4447.3, jg12121, jg12126, jg1210, jg25471, jg19947, jg5902, jg17765, jg5387, jg23221, jg4210, jg19727, jg11317.1, jg11317.2, jg11400, jg21076, jg22476, jg20102.1, jg20102.2, jg24638, jg6745, jg13893, jg20091, jg10245, jg10232, jg7953, jg13477, jg6036.1, jg6036.2, jg10498, jg20902, jg18110, jg24240, jg18164, …
GO:0060316	0.0453822	0.991853	positive regulation of ryanodine-sensitive calcium-release channel activity	BP	0.738377	jg3062, jg3064, jg3063
GO:0008420	0.0456177	0.988914	RNA polymerase II CTD heptapeptide repeat phosphatase activity	MF	0.741644	jg25149, jg25148, jg14990.1, jg14990.2
GO:1903724	0.0456877	0.999466	positive regulation of centriole elongation	BP	0.742216	jg26032
GO:0044232	0.0460176	0.981463	organelle membrane contact site	CC	0.746456	jg9826, jg9814, jg17435, jg17436, jg17433, jg22018, jg22019, jg22017
GO:0060263	0.0460185	0.984489	regulation of respiratory burst	BP	0.746456	jg417, jg414, jg416, jg21756, jg21757, jg21758
GO:1900454	0.0460918	0.986349	positive regulation of long-term synaptic depression	BP	0.74707795301203	jg13114, jg13115, jg13116, jg18953, jg18954
GO:0001100	0.046179	0.99544	negative regulation of exit from mitosis	BP	0.747299	jg12739, jg8635
GO:0098573	0.0461876	0.971486	intrinsic component of mitochondrial membrane	CC	0.747299	jg19105, jg19104, jg19108.1, jg19108.2, jg17044, jg25398, jg25372.1, jg15378, jg12016, jg15146, jg25489, jg18968, jg18969, jg25003, jg19845, jg19840, jg11131, jg17378, jg11220, jg18427, jg1529, jg1530, jg4053, jg1676
GO:0035203	0.0462739	0.981369	regulation of lamellocyte differentiation	BP	0.747299	jg21501, jg4486, jg10710, jg24069, jg22647, jg12777, jg12778, jg12772
GO:0045613	0.0462739	0.981369	regulation of plasmatocyte differentiation	BP	0.747299	jg21501, jg4486, jg10710, jg24069, jg22647, jg12777, jg12778, jg12772
GO:0048601	0.0462802	0.982721	oocyte morphogenesis	BP	0.747299	jg9885, jg9884, jg9882, jg9887, jg9886.2, jg9886.3, jg9886.4
GO:0004869	0.0465473	0.975135	cysteine-type endopeptidase inhibitor activity	MF	0.75093	jg4379, jg4382, jg4386, jg4380, jg11389, jg20378, jg910, jg908, jg7172, jg7171, jg7177, jg7179, jg7182, jg7181, jg1688.2
GO:1900428	0.0465753	0.995343	regulation of filamentous growth of a population of unicellular organisms	BP	0.75093	jg12739, jg8635
GO:0006760	0.0467315	0.977926	folic acid-containing compound metabolic process	BP	0.75288010574696	jg4203, jg4207, jg23292, jg4196, jg1028, jg1027, jg1026, jg24135, jg24137, jg24136, jg24139
GO:0030849	0.0468022	0.984125	autosome	CC	0.753453	jg2010, jg6770.1, jg6770.2, jg6771, jg12819, jg12820
GO:0010353	0.0470567	0.988416	response to trehalose	BP	0.756978	jg9155, jg9154, jg1114, jg1112
GO:0001179	0.0472068	0.995282	RNA polymerase I transcription factor binding	MF	0.758339	jg19883, jg19884
GO:0043601	0.0472122	0.97966	nuclear replisome	CC	0.758339	jg5365, jg17584.1, jg17584.2, jg17584.3, jg25977, jg25974, jg25975, jg10527, jg563
GO:0035441	0.0475113	0.994969	cell migration involved in vasculogenesis	BP	0.761999	jg17822.1, jg17822.2
GO:0097198	0.0475113	0.994969	histone H3-K36 trimethylation	BP	0.761999	jg17822.1, jg17822.2
GO:0033592	0.0476169	0.980705	RNA strand annealing activity	MF	0.763119	jg12947, jg26184, jg26182, jg14023, jg1369, jg9223, jg24420, jg4157
GO:0048387	0.047931	0.985616	negative regulation of retinoic acid receptor signaling pathway	BP	0.767294	jg3032, jg14075, jg14076, jg24527, jg24526
GO:0008238	0.0479491	0.967694	exopeptidase activity	MF	0.767294	jg14435, jg9057, jg9058, jg7768, jg23995, jg23996, jg25580, jg25581, jg25582, jg21227, jg4188.1, jg4188.2, jg4188.3, jg6550, jg1028, jg1027, jg1026, jg10271, jg24068.1, jg24068.2, jg24135, jg24137, jg24136, jg24139, jg3096, jg3629, jg3641.1, jg3641.2, jg14170, jg6563, jg6567, jg129, jg14577, jg874
GO:0016635	0.0482425	0.985587	oxidoreductase activity, acting on the CH-CH group of donors, quinone or related compound as acceptor	MF	0.771411
GO:0043560	0.0483883	0.98344	insulin receptor substrate binding	MF	0.773165	jg417, jg414, jg416, jg21756, jg21757, jg21758
GO:2000757	0.0484875	0.974617	negative regulation of peptidyl-lysine acetylation	BP	0.77417046408764	jg12126, jg1210, jg17765, jg11400, jg6745, jg6770.1, jg6770.2, jg6771, jg13477, jg20902, jg26699, jg176, jg7787, jg12920
GO:0031254	0.0486591	0.983315	cell trailing edge	CC	0.775861	jg17407.1, jg17407.2, jg17409, jg17412, jg17413, jg17411
GO:0046689	0.048666	0.981649	response to mercury ion	BP	0.775861	jg17721, jg21262, jg21263, jg25908, jg15664, jg15727, jg11761
GO:0071816	0.048761	0.987888	tail-anchored membrane protein insertion into ER membrane	BP	0.776797	jg2082, jg14504, jg5971, jg13953
GO:0010890	0.0490673	0.990873	positive regulation of sequestering of triglyceride	BP	0.78109402640748	jg7491, jg5535, jg4599
GO:0048539	0.0493591	0.990879	bone marrow development	BP	0.784626	jg5282, jg11677, jg17015
GO:1905820	0.0493625	0.973424	positive regulation of chromosome separation	BP	0.784626	jg12345, jg12324, jg12325, jg12346, jg12347, jg25566, jg19693, jg4694, jg17290, jg2750, jg24427, jg7059, jg7060, jg7061, jg11820
GO:0006418	0.0495058	0.967994	tRNA aminoacylation for protein translation	BP	0.785119	jg722.1, jg722.2, jg722.3, jg3753, jg3752, jg3762, jg3761, jg21203, jg5390, jg5391, jg22121, jg1536, jg10305, jg26346, jg26348, jg8386.1, jg8386.2, jg8323, jg8322.1, jg8322.2, jg18889, jg18864, jg24514, jg802.1, jg802.2, jg804, jg21673, jg19293
GO:0033615	0.0495604	0.990841	mitochondrial proton-transporting ATP synthase complex assembly	BP	0.785119	jg9800.1, jg9800.2, jg9799
GO:0071030	0.0495789	0.982902	nuclear mRNA surveillance of spliceosomal pre-mRNA splicing	BP	0.785119	jg14567, jg14568.1, jg14568.2, jg14290, jg11602, jg1939
GO:0033277	0.0496139	0.999369	abortive mitotic cell cycle	BP	0.785119	jg10612
GO:0042105	0.0496139	0.999369	alpha-beta T cell receptor complex	CC	0.785119	jg10612
GO:0140031	0.0496139	0.999369	phosphorylation-dependent protein binding	MF	0.785119	jg10612
GO:0034035	0.0499797	0.979564	purine ribonucleoside bisphosphate metabolic process	BP	0.79032174764530	jg19109.1, jg19109.2, jg19109.3, jg19109.4, jg12555, jg12558, jg12553, jg9148
