# Supplementary material for: Evolution of parasitism genes in the plant parasitic nematodes
Source: Sci Rep. 2024 Feb 14;14:3733. doi: 10.1038/s41598-024-54330-3 (PMC10866927; doi:10.1038/s41598-024-54330-3)
Supplement: Supplementary file 5 — Supplementary Information 5. [file 41598_2024_54330_MOESM5_ESM.xlsx]

## Sheet: Table S4
Table S4. The Annotation Results of Gene Ontology Enrichment of Rapidly Evolving Genes Involved in Parasitism in the Migratory Endoparasitic Nematodes.
Category	Over represented pvalue	Under represented pvalue	Number of genes assigned	GO Term	Ontology	Over_represented_FDR	Gene ids
GO:0008233	5.10675e+09	0.999962987931859	230	peptidase activity	MF	0.00472926273456265	jg15190, Dd_08470, jg1026, jg1027, jg1028, jg15783, jg14170, Dd_07747, jg14183, jg3096, jg14795, jg2978, jg12434, jg2984, BXYJ5.020195000.t1, jg1832.1, jg1832.2, Dd_03108, jg12184, jg10710, jg12772, jg12777, jg12778, Dd_02417, Dd_02418, Dd_02419, BXYJ5.040250800.t1, BXYJ5.020233500.t1, Dd_01710, BXYJ5.050208400.t1, BXYJ5.040031500.t1, BXYJ5.060234700.t1, BXYJ5.010092700.t1, BXYJ5.010087100.t1, BX…
GO:0008234	5.3411e+08	0.999997094291293	116	cysteine-type peptidase activity	MF	0.000723757658417592	jg15190, jg15783, jg14183, jg14795, jg12434, jg1832.1, jg1832.2, jg12184, jg10710, jg12772, jg12777, jg12778, BXYJ5.040250800.t1, BXYJ5.020233500.t1, BXYJ5.010092700.t1, jg8771.1, jg8771.2, jg8771.3, BXYJ5.030038400.t1, jg88, jg26413, jg24427, jg9405, jg2409.1, jg2409.2, jg22427, jg9153, jg21419, BXYJ5.050258900.t1, jg19551, BXYJ5.010093000.t1, jg21748, jg20733, jg19880, jg19881, jg5438, jg6792, …
GO:0004197	12908.1	1	103	cysteine-type endopeptidase activity	MF	503210	jg15190, jg15783, jg14183, jg14795, jg12434, jg1832.1, jg1832.2, jg12184, jg10710, BXYJ5.040250800.t1, BXYJ5.020233500.t1, BXYJ5.010092700.t1, BXYJ5.030038400.t1, jg88, jg24427, jg9405, jg2409.1, jg2409.2, jg22427, jg9153, jg21419, BXYJ5.050258900.t1, jg19551, BXYJ5.010093000.t1, jg21748, jg20733, jg19880, jg19881, jg5438, jg6792, jg16546, jg6794, jg16844, jg3434, jg4486, jg2705, jg15294, jg15886…
GO:0017171	0.000390142638017919	0.999784667212974	56	serine hydrolase activity	MF	0.0265311390259492	jg1026, jg1027, jg1028, Dd_07747, Dd_03108, Dd_02417, Dd_02418, Dd_02419, Dd_01710, BXYJ5.050208400.t1, BXYJ5.060234700.t1, jg24135, jg24136, jg24137, jg24139, BXYJ5.060253900.t1, Dd_09510, Dd_12752, Dd_07281, Dd_05827, Dd_03205, jg26387.1, jg26387.2, Dd_03220, Dd_03824, BXYJ5.050188700.t1, Dd_01535, BXYJ5.050208300.t1, jg129, jg4188.1, jg4188.2, jg4188.3, jg12654.1, jg12654.2, jg24200, jg9840, j…
GO:0008236	0.00679745494987613	0.995849970325112	47	serine-type peptidase activity	MF	0.225712247335617	jg1026, jg1027, jg1028, Dd_07747, Dd_03108, Dd_02417, Dd_02418, Dd_02419, Dd_01710, BXYJ5.050208400.t1, BXYJ5.060234700.t1, jg24135, jg24136, jg24137, jg24139, BXYJ5.060253900.t1, Dd_09510, Dd_12752, Dd_07281, Dd_05827, Dd_03205, jg26387.1, jg26387.2, Dd_03220, Dd_03824, BXYJ5.050188700.t1, Dd_01535, BXYJ5.050208300.t1, jg129, jg4188.1, jg4188.2, jg4188.3, jg24200, Dd_12502, Dd_13595, Dd_12277, D…
GO:0016837	9.68396e+06	0.999999993334514	13	carbon-oxygen lyase activity, acting on polysaccharides	MF	1.96116e+09	BXYJ5.050185900.t1, jg26449, BXYJ5.050204500.t1, BXYJ5.050186200.t1, jg13898, BXYJ5.050185800.t1, BXYJ5.050265100.t1, BXYJ5.050265400.t1, BXYJ5.050186100.t1, BXYJ5.020028600.t1, BXYJ5.050185700.t1, BXYJ5.050186000.t1, BXYJ5.050186300.t1
GO:0030570	9.68396e+06	0.999999993334514	13	pectate lyase activity	MF	1.96116e+09	BXYJ5.050185900.t1, jg26449, BXYJ5.050204500.t1, BXYJ5.050186200.t1, jg13898, BXYJ5.050185800.t1, BXYJ5.050265100.t1, BXYJ5.050265400.t1, BXYJ5.050186100.t1, BXYJ5.020028600.t1, BXYJ5.050185700.t1, BXYJ5.050186000.t1, BXYJ5.050186300.t1
GO:0045490	9.68396e+06	0.999999993334514	13	pectin catabolic process	BP	1.96116e+09	BXYJ5.050185900.t1, jg26449, BXYJ5.050204500.t1, BXYJ5.050186200.t1, jg13898, BXYJ5.050185800.t1, BXYJ5.050265100.t1, BXYJ5.050265400.t1, BXYJ5.050186100.t1, BXYJ5.020028600.t1, BXYJ5.050185700.t1, BXYJ5.050186000.t1, BXYJ5.050186300.t1
GO:0045488	9.68396e+06	0.999999993334514	13	pectin metabolic process	BP	1.96116e+09	BXYJ5.050185900.t1, jg26449, BXYJ5.050204500.t1, BXYJ5.050186200.t1, jg13898, BXYJ5.050185800.t1, BXYJ5.050265100.t1, BXYJ5.050265400.t1, BXYJ5.050186100.t1, BXYJ5.020028600.t1, BXYJ5.050185700.t1, BXYJ5.050186000.t1, BXYJ5.050186300.t1
GO:0009253	1.69095e+09	0.999998343295607	10	peptidoglycan catabolic process	BP	0.00195990288046356	BXYJ5.050236200.t1, BXYJ5.030053500.t1, BXYJ5.050026000.t1, BXYJ5.050236100.t1, BXYJ5.050025600.t1, BXYJ5.050026200.t1, BXYJ5.050026500.t1, BXYJ5.050025500.t1, BXYJ5.050025800.t1, BXYJ5.050026100.t1
GO:0000270	1.69095e+09	0.999998343295607	10	peptidoglycan metabolic process	BP	0.00195990288046356	BXYJ5.050236200.t1, BXYJ5.030053500.t1, BXYJ5.050026000.t1, BXYJ5.050236100.t1, BXYJ5.050025600.t1, BXYJ5.050026200.t1, BXYJ5.050026500.t1, BXYJ5.050025500.t1, BXYJ5.050025800.t1, BXYJ5.050026100.t1
GO:0061783	0.00511133603099109	0.998589321896799	10	peptidoglycan muralytic activity	MF	0.18915022432758	BXYJ5.050236200.t1, BXYJ5.030053500.t1, BXYJ5.050026000.t1, BXYJ5.050236100.t1, BXYJ5.050025600.t1, BXYJ5.050026200.t1, BXYJ5.050026500.t1, BXYJ5.050025500.t1, BXYJ5.050025800.t1, BXYJ5.050026100.t1
GO:0016107	4.2737e+09	0.999997375728606	8	sesquiterpenoid catabolic process	BP	0.00414526639297902	BXYJ5.050203300.t1, BXYJ5.050181400.t1, BXYJ5.050224700.t1, BXYJ5.050203200.t1, BXYJ5.030018700.t1, BXYJ5.020071200.t1, BXYJ5.020045600.t1, BXYJ5.020071100.t1
GO:0006714	4.2737e+09	0.999997375728606	8	sesquiterpenoid metabolic process	BP	0.00414526639297902	BXYJ5.050203300.t1, BXYJ5.050181400.t1, BXYJ5.050224700.t1, BXYJ5.050203200.t1, BXYJ5.030018700.t1, BXYJ5.020071200.t1, BXYJ5.020045600.t1, BXYJ5.020071100.t1
GO:0016115	4.2737e+09	0.999997375728606	8	terpenoid catabolic process	BP	0.00414526639297902	BXYJ5.050203300.t1, BXYJ5.050181400.t1, BXYJ5.050224700.t1, BXYJ5.050203200.t1, BXYJ5.030018700.t1, BXYJ5.020071200.t1, BXYJ5.020045600.t1, BXYJ5.020071100.t1
GO:0010410	0.00576146194320666	0.999612292051052	4	hemicellulose metabolic process	BP	0.198835172568082	BXYJ5.040256600.t1, BXYJ5.020092500.t1, BXYJ5.040238800.t1, BXYJ5.030010600.t1
GO:0009832	0.0256944312327834	0.996107656325122	4	plant-type cell wall biogenesis	BP	0.584595892825883	BXYJ5.040256600.t1, BXYJ5.020092500.t1, BXYJ5.040238800.t1, BXYJ5.030010600.t1
GO:0071669	0.0256944312327834	0.996107656325122	4	plant-type cell wall organization or biogenesis	BP	0.584595892825883	BXYJ5.040256600.t1, BXYJ5.020092500.t1, BXYJ5.040238800.t1, BXYJ5.030010600.t1
GO:0009834	0.0107933997478503	0.998948798839716	4	plant-type secondary cell wall biogenesis	BP	0.322385030718205	BXYJ5.040256600.t1, BXYJ5.020092500.t1, BXYJ5.040238800.t1, BXYJ5.030010600.t1
GO:0045492	0.00576146194320666	0.999612292051052	4	xylan biosynthetic process	BP	0.198835172568082	BXYJ5.040256600.t1, BXYJ5.020092500.t1, BXYJ5.040238800.t1, BXYJ5.030010600.t1
GO:0045492	0.00576146194320666	0.999612292051052	4	xylan biosynthetic process	BP	0.198835172568082	BXYJ5.040256600.t1, BXYJ5.020092500.t1, BXYJ5.040238800.t1, BXYJ5.030010600.t1
GO:0045491	0.00576146194320666	0.999612292051052	4	xylan metabolic process	BP	0.198835172568082	BXYJ5.040256600.t1, BXYJ5.020092500.t1, BXYJ5.040238800.t1, BXYJ5.030010600.t1
GO:0045491	0.00576146194320666	0.999612292051052	4	xylan metabolic process	BP	0.198835172568082	BXYJ5.040256600.t1, BXYJ5.020092500.t1, BXYJ5.040238800.t1, BXYJ5.030010600.t1
GO:0010051	0.00576146194320666	0.999612292051052	4	xylem and phloem pattern formation	BP	0.198835172568082	BXYJ5.040256600.t1, BXYJ5.020092500.t1, BXYJ5.040238800.t1, BXYJ5.030010600.t1
GO:0010051	0.00576146194320666	0.999612292051052	4	xylem and phloem pattern formation	BP	0.198835172568082	BXYJ5.040256600.t1, BXYJ5.020092500.t1, BXYJ5.040238800.t1, BXYJ5.030010600.t1
GO:0042285	0.00576146194320666	0.999612292051052	4	xylosyltransferase activity	MF	0.198835172568082	BXYJ5.040256600.t1, BXYJ5.020092500.t1, BXYJ5.040238800.t1, BXYJ5.030010600.t1
GO:0042285	0.00576146194320666	0.999612292051052	4	xylosyltransferase activity	MF	0.198835172568082	BXYJ5.040256600.t1, BXYJ5.020092500.t1, BXYJ5.040238800.t1, BXYJ5.030010600.t1
GO:0070009	0.0201204394456855	1	2	serine-type aminopeptidase activity	MF	0.504489222509575	Dd_07747, Dd_12277
