# Supplementary material for: Evolution of parasitism genes in the plant parasitic nematodes
Source: Sci Rep. 2024 Feb 14;14:3733. doi: 10.1038/s41598-024-54330-3 (PMC10866927; doi:10.1038/s41598-024-54330-3)
Supplement: Supplementary file 9 — Supplementary Information 9. [file 41598_2024_54330_MOESM9_ESM.xlsx]

## Sheet: Table S8
Table S8. Other Effector Proteins Detected in the Plant Parasitic Nematodes.
Effector name	Bursaphelenchus xylophilus	Ditylenchus destructor	Ditylenchus dipsaci	Globodera pallida	Globodera rostochiensis	Heterodera glycines	Meloidogyne arenaria	Meloidogyne enterolobii	Meloidogyne floridensis	Meloidogyne graminicola	Meloidogyne hapla	Meloidogyne incognita	Meloidogyne javanica
CLAVATA3/ESR_(CLE)	0	0	0	12	8	11	1	6	3	1	3	0	0
Cathepsin_L	57	13	18	8	7	7	21	9	6	10	4	18	21
Expansin	6	3	9	15	7	18	82	26	25	9	6	49	88
SPRY	3	4	9	419	61	169	10	4	4	2	2	12	13
SPRYSEC	0	1	0	378	75	78	0	0	0	0	0	0	0
HYP	0	0	0	5	3	4	5	0	0	0	0	0	0
Annexin	2	4	3	26	9	19	14	5	6	4	6	10	11
