# Supplementary material for: Evolution of parasitism genes in the plant parasitic nematodes
Source: Sci Rep. 2024 Feb 14;14:3733. doi: 10.1038/s41598-024-54330-3 (PMC10866927; doi:10.1038/s41598-024-54330-3)
Supplement: Supplementary file 10 — Supplementary Information 10. [file 41598_2024_54330_MOESM10_ESM.xlsx]

## Sheet: Table S9
Table S9. The Putative Proteins Detected in the Plant Parasitic Nematodes that Mimic the Host Defense System.
Nematode Species	Gene Name	Seed ortholog	evalue	score	eggNOG_OGs	Match taxonomic group	Description	Gene Ontology	PFAM
B. xylophilus	BXYJ5.030185400.t1	15368.BRADI1G70530.1	6.95e-06	49.3	2CYG8@1|root,2S46Q@2759|Eukaryota,37W7G@33090|Viridiplantae,3GK1B@35493|Streptophyta,3M1AR@4447|Liliopsida,3IRFA@38820|Poales	35493|Streptophyta	Belongs to the cystatin family. Phytocystatin subfamily	GO:0002020,GO:0003674,GO:0004857,GO:0004866,GO:0004869,GO:0005488,GO:0005515,GO:0005575,GO:0005618,GO:0005623,GO:0006950,GO:0008150,GO:0009266,GO:0009408,GO:0009628,GO:0009892,GO:0009987,GO:0010029,GO:0010030,GO:0010466,GO:0010605,GO:0010951,GO:0019222,GO:0019899,GO:0030162,GO:0030234,GO:0030312,GO:0030414,GO:0031323,GO:0031324,GO:0032268,GO:0032269,GO:0033554,GO:0034605,GO:0043086,GO:0044092,GO:…	SQAPI
	BXYJ5.030185500.t1	71139.XP_010057838.1	0.00013	46.2	2CYG8@1|root,2S46Q@2759|Eukaryota,37W7G@33090|Viridiplantae,3GK1B@35493|Streptophyta	35493|Streptophyta	Belongs to the cystatin family. Phytocystatin subfamily	GO:0002020,GO:0003674,GO:0004857,GO:0004866,GO:0004869,GO:0005488,GO:0005515,GO:0005575,GO:0005618,GO:0005623,GO:0006950,GO:0008150,GO:0009266,GO:0009408,GO:0009628,GO:0009892,GO:0009987,GO:0010029,GO:0010030,GO:0010466,GO:0010605,GO:0010951,GO:0019222,GO:0019899,GO:0030162,GO:0030234,GO:0030312,GO:0030414,GO:0031323,GO:0031324,GO:0032268,GO:0032269,GO:0033554,GO:0034605,GO:0043086,GO:0044092,GO:…	SQAPI
	BXYJ5.030185600.t1	3641.EOY25266	0.000363	45.4	2CYG8@1|root,2S46Q@2759|Eukaryota,37W7G@33090|Viridiplantae,3GK1B@35493|Streptophyta	35493|Streptophyta	Belongs to the cystatin family. Phytocystatin subfamily	GO:0002020,GO:0003674,GO:0004857,GO:0004866,GO:0004869,GO:0005488,GO:0005515,GO:0005575,GO:0005618,GO:0005623,GO:0006950,GO:0008150,GO:0009266,GO:0009408,GO:0009628,GO:0009892,GO:0009987,GO:0010029,GO:0010030,GO:0010466,GO:0010605,GO:0010951,GO:0019222,GO:0019899,GO:0030162,GO:0030234,GO:0030312,GO:0030414,GO:0031323,GO:0031324,GO:0032268,GO:0032269,GO:0033554,GO:0034605,GO:0043086,GO:0044092,GO:…	SQAPI
	BXYJ5.030185800.t1	3885.XP_007154019.1	8.54e-08	54.3	2CYG8@1|root,2S46Q@2759|Eukaryota,37W7G@33090|Viridiplantae,3GK1B@35493|Streptophyta	35493|Streptophyta	Belongs to the cystatin family. Phytocystatin subfamily	GO:0002020,GO:0003674,GO:0004857,GO:0004866,GO:0004869,GO:0005488,GO:0005515,GO:0005575,GO:0005618,GO:0005623,GO:0006950,GO:0008150,GO:0009266,GO:0009408,GO:0009628,GO:0009892,GO:0009987,GO:0010029,GO:0010030,GO:0010466,GO:0010605,GO:0010951,GO:0019222,GO:0019899,GO:0030162,GO:0030234,GO:0030312,GO:0030414,GO:0031323,GO:0031324,GO:0032268,GO:0032269,GO:0033554,GO:0034605,GO:0043086,GO:0044092,GO:…	SQAPI
	BXYJ5.030185900.t1	4536.ONIVA03G08750.1	4.52e-08	59.7	2CYG8@1|root,2S46Q@2759|Eukaryota,37W7G@33090|Viridiplantae,3GK1B@35493|Streptophyta,3M1AR@4447|Liliopsida,3IRFA@38820|Poales	35493|Streptophyta	Belongs to the cystatin family. Phytocystatin subfamily	GO:0002020,GO:0003674,GO:0004857,GO:0004866,GO:0004869,GO:0005488,GO:0005515,GO:0005575,GO:0005618,GO:0005623,GO:0006950,GO:0008150,GO:0009266,GO:0009408,GO:0009628,GO:0009892,GO:0009987,GO:0010029,GO:0010030,GO:0010466,GO:0010605,GO:0010951,GO:0019222,GO:0019899,GO:0030162,GO:0030234,GO:0030312,GO:0030414,GO:0031323,GO:0031324,GO:0032268,GO:0032269,GO:0033554,GO:0034605,GO:0043086,GO:0044092,GO:…	SQAPI
	BXYJ5.030200400.t1	161934.XP_010686713.1	2.26e-07	53.1	2CYG8@1|root,2S46Q@2759|Eukaryota,37W7G@33090|Viridiplantae,3GK1B@35493|Streptophyta	35493|Streptophyta	Belongs to the cystatin family. Phytocystatin subfamily	GO:0002020,GO:0003674,GO:0004857,GO:0004866,GO:0004869,GO:0005488,GO:0005515,GO:0005575,GO:0005618,GO:0005623,GO:0006950,GO:0008150,GO:0009266,GO:0009408,GO:0009628,GO:0009892,GO:0009987,GO:0010029,GO:0010030,GO:0010466,GO:0010605,GO:0010951,GO:0019222,GO:0019899,GO:0030162,GO:0030234,GO:0030312,GO:0030414,GO:0031323,GO:0031324,GO:0032268,GO:0032269,GO:0033554,GO:0034605,GO:0043086,GO:0044092,GO:…	SQAPI
	BXYJ5.030200500.t1	3880.AES64492	0.000241	45.4	2CYG8@1|root,2S46Q@2759|Eukaryota,37W7G@33090|Viridiplantae,3GK1B@35493|Streptophyta	35493|Streptophyta	Belongs to the cystatin family. Phytocystatin subfamily	GO:0002020,GO:0003674,GO:0004857,GO:0004866,GO:0004869,GO:0005488,GO:0005515,GO:0005575,GO:0005618,GO:0005623,GO:0006950,GO:0008150,GO:0009266,GO:0009408,GO:0009628,GO:0009892,GO:0009987,GO:0010029,GO:0010030,GO:0010466,GO:0010605,GO:0010951,GO:0019222,GO:0019899,GO:0030162,GO:0030234,GO:0030312,GO:0030414,GO:0031323,GO:0031324,GO:0032268,GO:0032269,GO:0033554,GO:0034605,GO:0043086,GO:0044092,GO:…	SQAPI
	BXYJ5.040031500.t1	72658.Bostr.14419s0072.1.p	0.000177	52.4	KOG1339@1|root,KOG1339@2759|Eukaryota,37K8V@33090|Viridiplantae,3G8Z4@35493|Streptophyta	35493|Streptophyta	Belongs to the peptidase A1 family	GO:0003674,GO:0003824,GO:0004175,GO:0004190,GO:0006508,GO:0006807,GO:0008150,GO:0008152,GO:0008233,GO:0009056,GO:0009057,GO:0016787,GO:0019538,GO:0030163,GO:0043170,GO:0044238,GO:0070001,GO:0070011,GO:0071704,GO:0140096,GO:1901564,GO:1901565,GO:1901575	Asp,SapB_1,SapB_2
D.destructor	Dd_08470	248742.XP_005646003.1	1.16e-05	49.7	KOG1339@1|root,KOG1339@2759|Eukaryota,37K8V@33090|Viridiplantae	33090|Viridiplantae	Belongs to the peptidase A1 family	GO:0003674,GO:0003824,GO:0004175,GO:0004190,GO:0005575,GO:0005622,GO:0005623,GO:0005737,GO:0005773,GO:0005829,GO:0005911,GO:0006508,GO:0006807,GO:0006950,GO:0006970,GO:0008150,GO:0008152,GO:0008233,GO:0009056,GO:0009057,GO:0009506,GO:0009628,GO:0009651,GO:0009719,GO:0009725,GO:0009735,GO:0010033,GO:0010035,GO:0010038,GO:0016787,GO:0019538,GO:0030054,GO:0030163,GO:0042221,GO:0043170,GO:0043226,GO:…	Asp,SapB_1,SapB_2
	Dd_10992	3885.XP_007132818.1	2.36e-25	112	COG4870@1|root,KOG1543@2759|Eukaryota,37YD6@33090|Viridiplantae,3GH4G@35493|Streptophyta,4JS95@91835|fabids	35493|Streptophyta	Belongs to the peptidase C1 family	-	Inhibitor_I29,Peptidase_C1
D. dipsaci	jg6284	71139.XP_010052200.1	1.14e-17	86.7	COG4870@1|root,KOG1543@2759|Eukaryota,37YV9@33090|Viridiplantae,3GP07@35493|Streptophyta	35493|Streptophyta	Belongs to the peptidase C1 family	-	Inhibitor_I29,Peptidase_C1
	jg22632	15368.BRADI4G31440.2	2.04e-53	187	COG4870@1|root,KOG1543@2759|Eukaryota,37SFA@33090|Viridiplantae,3G8S3@35493|Streptophyta,3KT5P@4447|Liliopsida,3I94W@38820|Poales	35493|Streptophyta	Belongs to the peptidase C1 family	GO:0000323,GO:0002376,GO:0003674,GO:0003824,GO:0004175,GO:0004197,GO:0005575,GO:0005576,GO:0005615,GO:0005622,GO:0005623,GO:0005737,GO:0005764,GO:0005773,GO:0006508,GO:0006807,GO:0006955,GO:0008150,GO:0008152,GO:0008233,GO:0008234,GO:0009056,GO:0009057,GO:0009987,GO:0016787,GO:0019538,GO:0030163,GO:0043170,GO:0043226,GO:0043227,GO:0043229,GO:0043231,GO:0044237,GO:0044238,GO:0044248,GO:0044257,GO:…	Inhibitor_I29,Peptidase_C1
	jg25331	3847.GLYMA15G19580.1	0.000283	51.2	COG4870@1|root,KOG1543@2759|Eukaryota,37SFA@33090|Viridiplantae,3G8S3@35493|Streptophyta,4JNFF@91835|fabids	35493|Streptophyta	Belongs to the peptidase C1 family	GO:0000323,GO:0002376,GO:0003674,GO:0003824,GO:0004175,GO:0004197,GO:0005575,GO:0005576,GO:0005615,GO:0005622,GO:0005623,GO:0005737,GO:0005764,GO:0005773,GO:0006508,GO:0006807,GO:0006955,GO:0008150,GO:0008152,GO:0008233,GO:0008234,GO:0009056,GO:0009057,GO:0009987,GO:0016787,GO:0019538,GO:0030163,GO:0043170,GO:0043226,GO:0043227,GO:0043229,GO:0043231,GO:0044237,GO:0044238,GO:0044248,GO:0044257,GO:…	Inhibitor_I29,Peptidase_C1
	jg17572.1	90675.XP_010494455.1	5.95e-08	63.5	COG4870@1|root,KOG1543@2759|Eukaryota,37RR0@33090|Viridiplantae,3GHK3@35493|Streptophyta	35493|Streptophyta	Belongs to the peptidase C1 family	-	Inhibitor_I29,Peptidase_C1
	jg6283	59689.fgenesh1_pm.C_scaffold_5000753	2.36e-11	70.5	COG4870@1|root,KOG1543@2759|Eukaryota,37SFA@33090|Viridiplantae,3G8S3@35493|Streptophyta,3HT90@3699|Brassicales	35493|Streptophyta	Belongs to the peptidase C1 family	GO:0000323,GO:0002376,GO:0003674,GO:0003824,GO:0004175,GO:0004197,GO:0005575,GO:0005576,GO:0005615,GO:0005622,GO:0005623,GO:0005737,GO:0005764,GO:0005773,GO:0006508,GO:0006807,GO:0006955,GO:0008150,GO:0008152,GO:0008233,GO:0008234,GO:0009056,GO:0009057,GO:0009987,GO:0016787,GO:0019538,GO:0030163,GO:0043170,GO:0043226,GO:0043227,GO:0043229,GO:0043231,GO:0044237,GO:0044238,GO:0044248,GO:0044257,GO:…	Inhibitor_I29,Peptidase_C1
	jg17572.2	90675.XP_010494455.1	5.84e-08	63.5	COG4870@1|root,KOG1543@2759|Eukaryota,37RR0@33090|Viridiplantae,3GHK3@35493|Streptophyta	35493|Streptophyta	Belongs to the peptidase C1 family	-	Inhibitor_I29,Peptidase_C1
	jg12932	28532.XP_010539813.1	2.64e-05	51.6	COG1505@1|root,KOG2237@2759|Eukaryota,37N92@33090|Viridiplantae,3G8HS@35493|Streptophyta,3HRHV@3699|Brassicales	35493|Streptophyta	Prolyl endopeptidase-like	GO:0003674,GO:0003824,GO:0004175,GO:0005488,GO:0005575,GO:0005622,GO:0005623,GO:0005634,GO:0005737,GO:0005829,GO:0006508,GO:0006807,GO:0008150,GO:0008152,GO:0008233,GO:0016787,GO:0019538,GO:0033218,GO:0042277,GO:0043170,GO:0043226,GO:0043227,GO:0043229,GO:0043231,GO:0044238,GO:0044424,GO:0044444,GO:0044464,GO:0070011,GO:0071704,GO:0140096,GO:1901564	Peptidase_S9,Peptidase_S9_N
	jg19512.1	4113.PGSC0003DMT400025603	2.34e-11	74.7	COG1505@1|root,KOG2237@2759|Eukaryota,37N92@33090|Viridiplantae,3G8HS@35493|Streptophyta,44NPM@71274|asterids	35493|Streptophyta	Prolyl oligopeptidase, N-terminal beta-propeller domain	GO:0003674,GO:0003824,GO:0004175,GO:0005488,GO:0005575,GO:0005622,GO:0005623,GO:0005634,GO:0005737,GO:0005829,GO:0006508,GO:0006807,GO:0008150,GO:0008152,GO:0008233,GO:0016787,GO:0019538,GO:0033218,GO:0042277,GO:0043170,GO:0043226,GO:0043227,GO:0043229,GO:0043231,GO:0044238,GO:0044424,GO:0044444,GO:0044464,GO:0070011,GO:0071704,GO:0140096,GO:1901564	Peptidase_S9,Peptidase_S9_N
	jg22646	42345.XP_008794745.1	4.91e-11	70.1	KOG0012@1|root,KOG0012@2759|Eukaryota,37HUH@33090|Viridiplantae,3GFVJ@35493|Streptophyta,3KMW4@4447|Liliopsida	35493|Streptophyta	Aspartyl protease	-	Asp_protease,UBA,ubiquitin
	jg25458	3988.XP_002518929.1	1.4e-10	68.2	COG5560@1|root,KOG1870@2759|Eukaryota,37IFU@33090|Viridiplantae,3GFXM@35493|Streptophyta,4JM4A@91835|fabids	35493|Streptophyta	Belongs to the peptidase C19 family	-	DUSP,UCH
	jg390	4641.GSMUA_Achr11P16750_001	2.12e-05	55.1	COG1505@1|root,KOG2237@2759|Eukaryota,37N92@33090|Viridiplantae,3G8HS@35493|Streptophyta,3KNSN@4447|Liliopsida	35493|Streptophyta	prolyl endopeptidase	-	Peptidase_S9,Peptidase_S9_N
	jg24948	77586.LPERR11G14530.1	8.21e-13	72.8	COG4826@1|root,KOG2392@2759|Eukaryota,37ITN@33090|Viridiplantae,3GFCA@35493|Streptophyta,3M5T9@4447|Liliopsida,3IEAF@38820|Poales	35493|Streptophyta	Serpin (serine protease inhibitor)	-	Serpin
	jg16546	3711.Bra012758.1-P	2.2e-12	74.7	COG5160@1|root,KOG0413@1|root,KOG0413@2759|Eukaryota,KOG0778@2759|Eukaryota,37MNB@33090|Viridiplantae,3GH6S@35493|Streptophyta,3HYKA@3699|Brassicales	35493|Streptophyta	protease	GO:0003674,GO:0003824,GO:0004175,GO:0004197,GO:0005575,GO:0005622,GO:0005623,GO:0005634,GO:0006464,GO:0006508,GO:0006807,GO:0008150,GO:0008152,GO:0008233,GO:0008234,GO:0009909,GO:0009911,GO:0009987,GO:0016787,GO:0016926,GO:0016929,GO:0018193,GO:0018205,GO:0019538,GO:0019783,GO:0036211,GO:0043170,GO:0043226,GO:0043227,GO:0043229,GO:0043231,GO:0043412,GO:0044237,GO:0044238,GO:0044260,GO:0044267,GO:…	Peptidase_C48
G. rostochiensis	GROS_g07347.t1	3641.EOY07996	2.02e-18	89.7	2CMEZ@1|root,2QQ6D@2759|Eukaryota,37IU2@33090|Viridiplantae,3GF61@35493|Streptophyta	35493|Streptophyta	thaumatin-like protein	-	Thaumatin
	GROS_g05321.t1	3880.AES74022	8.03e-24	108	28MZH@1|root,2QUID@2759|Eukaryota,37IWC@33090|Viridiplantae,3GA15@35493|Streptophyta	35493|Streptophyta	thaumatin-like protein	-	Thaumatin
	GROS_g14236.t1	554065.XP_005848915.1	3.49e-14	79.3	KOG1477@1|root,KOG1477@2759|Eukaryota,37JK6@33090|Viridiplantae,34JH3@3041|Chlorophyta	3041|Chlorophyta	SPRY domain	-	CLTH,SPRY
	GROS_g14299.t1	554065.XP_005848915.1	5.07e-14	80.9	KOG1477@1|root,KOG1477@2759|Eukaryota,37JK6@33090|Viridiplantae,34JH3@3041|Chlorophyta	3041|Chlorophyta	SPRY domain	-	CLTH,SPRY
	GROS_g05833.t1	3218.PP1S22_263V6.1	1.22e-05	49.7	COG4826@1|root,KOG2392@2759|Eukaryota,37ITN@33090|Viridiplantae,3GFCA@35493|Streptophyta	35493|Streptophyta	Belongs to the serpin family	GO:0003674,GO:0004857,GO:0004866,GO:0004867,GO:0005575,GO:0005576,GO:0005615,GO:0008150,GO:0009892,GO:0010466,GO:0010605,GO:0010951,GO:0019222,GO:0030162,GO:0030234,GO:0030414,GO:0031323,GO:0031324,GO:0032268,GO:0032269,GO:0043086,GO:0044092,GO:0044421,GO:0045861,GO:0048519,GO:0048523,GO:0050789,GO:0050790,GO:0050794,GO:0051171,GO:0051172,GO:0051246,GO:0051248,GO:0051336,GO:0051346,GO:0052547,GO:…	Serpin
G. pallida	GPLIN_000902500	3880.AES74022	1.75e-30	126	28MZH@1|root,2QUID@2759|Eukaryota,37IWC@33090|Viridiplantae,3GA15@35493|Streptophyta	35493|Streptophyta	thaumatin-like protein	-	Thaumatin
	GPLIN_001423900	59689.scaffold_202527.1	4.89e-18	92.4	28MZH@1|root,2QUID@2759|Eukaryota,37IWC@33090|Viridiplantae,3GA15@35493|Streptophyta,3HYHB@3699|Brassicales	35493|Streptophyta	Thaumatin-like protein 1b	-	Thaumatin
	GPLIN_001404500	77586.LPERR09G13640.1	2.13e-30	130	2CM7G@1|root,2QPIR@2759|Eukaryota,37NTM@33090|Viridiplantae,3GE14@35493|Streptophyta,3KY98@4447|Liliopsida,3ITYN@38820|Poales	35493|Streptophyta	Thaumatin family	GO:0008150,GO:0009605,GO:0009607,GO:0009617,GO:0009719,GO:0009723,GO:0009725,GO:0010033,GO:0042221,GO:0043207,GO:0050896,GO:0051704,GO:0051707	Thaumatin
	GPLIN_000194200	218851.Aquca_030_00078.1	6.29e-27	111	2CMEZ@1|root,2QQ6D@2759|Eukaryota,37IU2@33090|Viridiplantae,3GF61@35493|Streptophyta	35493|Streptophyta	thaumatin-like protein	-	Thaumatin
	GPLIN_000414100	296587.XP_002507301.1	0.000833	50.4	KOG1477@1|root,KOG1477@2759|Eukaryota,37JK6@33090|Viridiplantae,34JH3@3041|Chlorophyta	3041|Chlorophyta	SPRY domain	-	CLTH,SPRY
	GPLIN_000177900	4096.XP_009769202.1	2.82e-13	74.3	KOG1477@1|root,KOG1477@2759|Eukaryota,37JK6@33090|Viridiplantae,3GETU@35493|Streptophyta,44E76@71274|asterids	35493|Streptophyta	SPRY domain	GO:0005575,GO:0005622,GO:0005623,GO:0005634,GO:0005737,GO:0043226,GO:0043227,GO:0043229,GO:0043231,GO:0044424,GO:0044464	CLTH,SPRY
	GPLIN_000252200	4096.XP_009769202.1	2.94e-06	56.2	KOG1477@1|root,KOG1477@2759|Eukaryota,37JK6@33090|Viridiplantae,3GETU@35493|Streptophyta,44E76@71274|asterids	35493|Streptophyta	SPRY domain	GO:0005575,GO:0005622,GO:0005623,GO:0005634,GO:0005737,GO:0043226,GO:0043227,GO:0043229,GO:0043231,GO:0044424,GO:0044464	CLTH,SPRY
	GPLIN_000133000	4096.XP_009769202.1	3.34e-11	72.4	KOG1477@1|root,KOG1477@2759|Eukaryota,37JK6@33090|Viridiplantae,3GETU@35493|Streptophyta,44E76@71274|asterids	35493|Streptophyta	SPRY domain	GO:0005575,GO:0005622,GO:0005623,GO:0005634,GO:0005737,GO:0043226,GO:0043227,GO:0043229,GO:0043231,GO:0044424,GO:0044464	CLTH,SPRY
H. glycines	Hetgly.G000002028	3218.PP1S412_14V6.1	8.89e-05	53.1	2CM7G@1|root,2QPIR@2759|Eukaryota,37NTM@33090|Viridiplantae,3GE14@35493|Streptophyta	35493|Streptophyta	thaumatin-like protein	-	Thaumatin
	Hetgly.G000016332	3659.XP_004146144.1	3.48e-08	62.8	2CM7G@1|root,2QPIR@2759|Eukaryota,37NTM@33090|Viridiplantae,3GE14@35493|Streptophyta,4JJDQ@91835|fabid	35493|Streptophyta	Thaumatin-like protein	-	Thaumatin
	Hetgly.G000016337	71139.XP_010065498.1	2.03e-10	66.6	2CNDR@1|root,2QVGZ@2759|Eukaryota,37QC0@33090|Viridiplantae,3G7NT@35493|Streptophyta	35493|Streptophyta	Pathogenesis-related protein	-	Thaumatin
	Hetgly.G000016350	218851.Aquca_018_00088.1	6.34e-11	72	28JIJ@1|root,2QRXP@2759|Eukaryota,37MHG@33090|Viridiplantae,3GDIB@35493|Streptophyta	35493|Streptophyta	thaumatin-like protein	-	Thaumatin
	Hetgly.G000017062	4081.Solyc03g033380.2.1	5.32e-07	63.2	KOG1477@1|root,KOG1477@2759|Eukaryota,37JK6@33090|Viridiplantae,3GETU@35493|Streptophyta,44E76@71274|asterids	35493|Streptophyta	SPRY domain	GO:0005575,GO:0005622,GO:0005623,GO:0005634,GO:0005737,GO:0043226,GO:0043227,GO:0043229,GO:0043231,GO:0044424,GO:0044464	CLTH,SPRY
	Hetgly.G000017098	4098.XP_009630853.1	1.23e-07	61.2	KOG1477@1|root,KOG1477@2759|Eukaryota,37JK6@33090|Viridiplantae,3GETU@35493|Streptophyta,44E76@71274|asterids	35493|Streptophyta	SPRY domain	GO:0005575,GO:0005622,GO:0005623,GO:0005634,GO:0005737,GO:0043226,GO:0043227,GO:0043229,GO:0043231,GO:0044424,GO:0044464	CLTH,SPRY
	Hetgly.G000018237	4098.XP_009630853.1	1.84e-09	67.4	KOG1477@1|root,KOG1477@2759|Eukaryota,37JK6@33090|Viridiplantae,3GETU@35493|Streptophyta,44E76@71274|asterids	35493|Streptophyta	SPRY domain	GO:0005575,GO:0005622,GO:0005623,GO:0005634,GO:0005737,GO:0043226,GO:0043227,GO:0043229,GO:0043231,GO:0044424,GO:0044464	CLTH,SPRY
	Hetgly.G000018238	554065.XP_005848915.1	2.26e-06	55.1	KOG1477@1|root,KOG1477@2759|Eukaryota,37JK6@33090|Viridiplantae,34JH3@3041|Chlorophyta	3041|Chlorophyta	SPRY domain	-	CLTH,SPRY
	Hetgly.G000021244	4098.XP_009630853.1	1.02e-11	72.8	KOG1477@1|root,KOG1477@2759|Eukaryota,37JK6@33090|Viridiplantae,3GETU@35493|Streptophyta,44E76@71274|asterids	35493|Streptophyta	SPRY domain	GO:0005575,GO:0005622,GO:0005623,GO:0005634,GO:0005737,GO:0043226,GO:0043227,GO:0043229,GO:0043231,GO:0044424,GO:0044464	CLTH,SPRY
	Hetgly.G000021936	4098.XP_009630853.1	1.01e-09	68.9	KOG1477@1|root,KOG1477@2759|Eukaryota,37JK6@33090|Viridiplantae,3GETU@35493|Streptophyta,44E76@71274|asterids	35493|Streptophyta	SPRY domain	GO:0005575,GO:0005622,GO:0005623,GO:0005634,GO:0005737,GO:0043226,GO:0043227,GO:0043229,GO:0043231,GO:0044424,GO:0044464	CLTH,SPRY
	Hetgly.G000022350	4096.XP_009769202.1	2.36e-06	59.3	KOG1477@1|root,KOG1477@2759|Eukaryota,37JK6@33090|Viridiplantae,3GETU@35493|Streptophyta,44E76@71274|asterids	35493|Streptophyta	SPRY domain	GO:0005575,GO:0005622,GO:0005623,GO:0005634,GO:0005737,GO:0043226,GO:0043227,GO:0043229,GO:0043231,GO:0044424,GO:0044464	CLTH,SPRY
	Hetgly.G000022351	4098.XP_009630853.1	1.61e-05	54.7	KOG1477@1|root,KOG1477@2759|Eukaryota,37JK6@33090|Viridiplantae,3GETU@35493|Streptophyta,44E76@71274|asterids	35493|Streptophyta	SPRY domain	GO:0005575,GO:0005622,GO:0005623,GO:0005634,GO:0005737,GO:0043226,GO:0043227,GO:0043229,GO:0043231,GO:0044424,GO:0044464	CLTH,SPRY
	Hetgly.G000022446.1	4098.XP_009630853.1	2.9e-05	54.7	KOG1477@1|root,KOG1477@2759|Eukaryota,37JK6@33090|Viridiplantae,3GETU@35493|Streptophyta,44E76@71274|asterids	35493|Streptophyta	SPRY domain	GO:0005575,GO:0005622,GO:0005623,GO:0005634,GO:0005737,GO:0043226,GO:0043227,GO:0043229,GO:0043231,GO:0044424,GO:0044464	CLTH,SPRY
	Hetgly.G000022446.2	4098.XP_009630853.1	2.82e-05	54.7	KOG1477@1|root,KOG1477@2759|Eukaryota,37JK6@33090|Viridiplantae,3GETU@35493|Streptophyta,44E76@71274|asterids	35493|Streptophyta	SPRY domain	GO:0005575,GO:0005622,GO:0005623,GO:0005634,GO:0005737,GO:0043226,GO:0043227,GO:0043229,GO:0043231,GO:0044424,GO:0044464	CLTH,SPRY
	Hetgly.G000022447	4096.XP_009769202.1	8.44e-08	62.8	KOG1477@1|root,KOG1477@2759|Eukaryota,37JK6@33090|Viridiplantae,3GETU@35493|Streptophyta,44E76@71274|asterids	35493|Streptophyta	SPRY domain	GO:0005575,GO:0005622,GO:0005623,GO:0005634,GO:0005737,GO:0043226,GO:0043227,GO:0043229,GO:0043231,GO:0044424,GO:0044464	CLTH,SPRY
	Hetgly.G000022455	4098.XP_009630853.1	1.04e-05	54.7	KOG1477@1|root,KOG1477@2759|Eukaryota,37JK6@33090|Viridiplantae,3GETU@35493|Streptophyta,44E76@71274|asterids	35493|Streptophyta	SPRY domain	GO:0005575,GO:0005622,GO:0005623,GO:0005634,GO:0005737,GO:0043226,GO:0043227,GO:0043229,GO:0043231,GO:0044424,GO:0044464	CLTH,SPRY
	Hetgly.G000022458	4098.XP_009630853.1	1.24e-05	54.7	KOG1477@1|root,KOG1477@2759|Eukaryota,37JK6@33090|Viridiplantae,3GETU@35493|Streptophyta,44E76@71274|asterids	35493|Streptophyta	SPRY domain	GO:0005575,GO:0005622,GO:0005623,GO:0005634,GO:0005737,GO:0043226,GO:0043227,GO:0043229,GO:0043231,GO:0044424,GO:0044464	CLTH,SPRY
	Hetgly.G000022464.2	4081.Solyc03g033380.2.1	0.000841	48.9	KOG1477@1|root,KOG1477@2759|Eukaryota,37JK6@33090|Viridiplantae,3GETU@35493|Streptophyta,44E76@71274|asterids	35493|Streptophyta	SPRY domain	GO:0005575,GO:0005622,GO:0005623,GO:0005634,GO:0005737,GO:0043226,GO:0043227,GO:0043229,GO:0043231,GO:0044424,GO:0044464	CLTH,SPRY
	Hetgly.G000022466	4098.XP_009630853.1	2.5e-09	67	KOG1477@1|root,KOG1477@2759|Eukaryota,37JK6@33090|Viridiplantae,3GETU@35493|Streptophyta,44E76@71274|asterids	35493|Streptophyta	SPRY domain	GO:0005575,GO:0005622,GO:0005623,GO:0005634,GO:0005737,GO:0043226,GO:0043227,GO:0043229,GO:0043231,GO:0044424,GO:0044464	CLTH,SPRY
	Hetgly.G000024292	4098.XP_009630853.1	5.92e-10	70.1	KOG1477@1|root,KOG1477@2759|Eukaryota,37JK6@33090|Viridiplantae,3GETU@35493|Streptophyta,44E76@71274|asterids	35493|Streptophyta	SPRY domain	GO:0005575,GO:0005622,GO:0005623,GO:0005634,GO:0005737,GO:0043226,GO:0043227,GO:0043229,GO:0043231,GO:0044424,GO:0044464	CLTH,SPRY
	Hetgly.G000024293	4098.XP_009630853.1	2.36e-05	54.7	KOG1477@1|root,KOG1477@2759|Eukaryota,37JK6@33090|Viridiplantae,3GETU@35493|Streptophyta,44E76@71274|asterids	35493|Streptophyta	SPRY domain	GO:0005575,GO:0005622,GO:0005623,GO:0005634,GO:0005737,GO:0043226,GO:0043227,GO:0043229,GO:0043231,GO:0044424,GO:0044464	CLTH,SPRY
	Hetgly.G000024300	4098.XP_009630853.1	6.71e-10	70.1	KOG1477@1|root,KOG1477@2759|Eukaryota,37JK6@33090|Viridiplantae,3GETU@35493|Streptophyta,44E76@71274|asterids	35493|Streptophyta	SPRY domain	GO:0005575,GO:0005622,GO:0005623,GO:0005634,GO:0005737,GO:0043226,GO:0043227,GO:0043229,GO:0043231,GO:0044424,GO:0044464	CLTH,SPRY
	Hetgly.G000024301	4098.XP_009630853.1	3.24e-05	54.7	KOG1477@1|root,KOG1477@2759|Eukaryota,37JK6@33090|Viridiplantae,3GETU@35493|Streptophyta,44E76@71274|asterids	35493|Streptophyta	SPRY domain	GO:0005575,GO:0005622,GO:0005623,GO:0005634,GO:0005737,GO:0043226,GO:0043227,GO:0043229,GO:0043231,GO:0044424,GO:0044464	CLTH,SPRY
	Hetgly.G000026181	4098.XP_009630853.1	0.000135	54.3	KOG1477@1|root,KOG1477@2759|Eukaryota,37JK6@33090|Viridiplantae,3GETU@35493|Streptophyta,44E76@71274|asterids	35493|Streptophyta	SPRY domain	GO:0005575,GO:0005622,GO:0005623,GO:0005634,GO:0005737,GO:0043226,GO:0043227,GO:0043229,GO:0043231,GO:0044424,GO:0044464	CLTH,SPRY
	Hetgly.G000026182.1	4098.XP_009630853.1	8.59e-05	54.3	KOG1477@1|root,KOG1477@2759|Eukaryota,37JK6@33090|Viridiplantae,3GETU@35493|Streptophyta,44E76@71274|asterids	35493|Streptophyta	SPRY domain	GO:0005575,GO:0005622,GO:0005623,GO:0005634,GO:0005737,GO:0043226,GO:0043227,GO:0043229,GO:0043231,GO:0044424,GO:0044464	CLTH,SPRY
	Hetgly.G000026182.2	4098.XP_009630853.1	8.56e-05	54.3	KOG1477@1|root,KOG1477@2759|Eukaryota,37JK6@33090|Viridiplantae,3GETU@35493|Streptophyta,44E76@71274|asterids	35493|Streptophyta	SPRY domain	GO:0005575,GO:0005622,GO:0005623,GO:0005634,GO:0005737,GO:0043226,GO:0043227,GO:0043229,GO:0043231,GO:0044424,GO:0044464	CLTH,SPRY
	Hetgly.G000028453	296587.XP_002507301.1	0.000398	51.2	KOG1477@1|root,KOG1477@2759|Eukaryota,37JK6@33090|Viridiplantae,34JH3@3041|Chlorophyta	3041|Chlorophyta	SPRY domain	-	CLTH,SPRY
	Hetgly.G000028825	4098.XP_009630853.1	5.07e-07	60.5	KOG1477@1|root,KOG1477@2759|Eukaryota,37JK6@33090|Viridiplantae,3GETU@35493|Streptophyta,44E76@71274|asterids	35493|Streptophyta	SPRY domain	GO:0005575,GO:0005622,GO:0005623,GO:0005634,GO:0005737,GO:0043226,GO:0043227,GO:0043229,GO:0043231,GO:0044424,GO:0044464	CLTH,SPRY
	Hetgly.G000028830	3055.EDP02193	2.78e-05	53.9	KOG1477@1|root,KOG1477@2759|Eukaryota,37JK6@33090|Viridiplantae,34JH3@3041|Chlorophyta	3041|Chlorophyta	SPRY domain	-	CLTH,SPRY
	Hetgly.G000028831	4098.XP_009630853.1	5.83e-09	66.2	KOG1477@1|root,KOG1477@2759|Eukaryota,37JK6@33090|Viridiplantae,3GETU@35493|Streptophyta,44E76@71274|asterids	35493|Streptophyta	SPRY domain	GO:0005575,GO:0005622,GO:0005623,GO:0005634,GO:0005737,GO:0043226,GO:0043227,GO:0043229,GO:0043231,GO:0044424,GO:0044464	CLTH,SPRY
	Hetgly.G000027645	296587.XP_002507301.1	2.13e-05	55.5	KOG1477@1|root,KOG1477@2759|Eukaryota,37JK6@33090|Viridiplantae,34JH3@3041|Chlorophyta	3041|Chlorophyta	SPRY domain	-	CLTH,SPRY
	Hetgly.G000004331	40148.OGLUM10G03040.1	1.91e-21	107	COG5560@1|root,KOG1870@2759|Eukaryota,37IFU@33090|Viridiplantae,3GFXM@35493|Streptophyta,3KKVT@4447|Liliopsida,3I8QS@38820|Poales	35493|Streptophyta	Belongs to the peptidase C19 family	-	DUSP,UCH
	Hetgly.G000015553	4155.Migut.F01949.1.p	1.41e-07	59.3	COG4870@1|root,KOG1542@2759|Eukaryota,37R8V@33090|Viridiplantae,3GFYJ@35493|Streptophyta,44CHM@71274|asterids	35493|Streptophyta	Belongs to the peptidase C1 family	GO:0000323,GO:0003674,GO:0003824,GO:0004175,GO:0004197,GO:0005575,GO:0005576,GO:0005615,GO:0005622,GO:0005623,GO:0005737,GO:0005764,GO:0005773,GO:0006508,GO:0006807,GO:0008150,GO:0008152,GO:0008233,GO:0008234,GO:0009056,GO:0009057,GO:0009987,GO:0016787,GO:0019538,GO:0030163,GO:0043170,GO:0043226,GO:0043227,GO:0043229,GO:0043231,GO:0044237,GO:0044238,GO:0044248,GO:0044257,GO:0044260,GO:0044265,GO:…	Inhibitor_I29,Peptidase_C1
M. arenaria	scaffold23878_cov55.g22225	3694.POPTR_0001s45310.1	0.000839	48.9	COG5560@1|root,KOG1870@2759|Eukaryota,37IFU@33090|Viridiplantae,3GFXM@35493|Streptophyta,4JM4A@91835|fabids	35493|Streptophyta	Belongs to the peptidase C19 family	-	DUSP,UCH
	scaffold480_cov57.g1063	264402.Cagra.1443s0017.1.p	2.82e-26	124	COG5560@1|root,KOG1870@2759|Eukaryota,37IFU@33090|Viridiplantae,3GFXM@35493|Streptophyta,3HS6X@3699|Brassicales	35493|Streptophyta	Belongs to the peptidase C19 family	-	DUSP,UCH
M. enterolobii	scaffold4089_cov203.g6456	28532.XP_010530237.1	6.48e-15	79.7	COG2939@1|root,KOG1282@2759|Eukaryota,37KNC@33090|Viridiplantae,3GBVK@35493|Streptophyta,3HSV4@3699|Brassicales	35493|Streptophyta	Belongs to the peptidase S10 family	GO:0003674,GO:0003824,GO:0004180,GO:0004185,GO:0005575,GO:0005618,GO:0005623,GO:0006508,GO:0006807,GO:0008150,GO:0008152,GO:0008233,GO:0008236,GO:0008238,GO:0009056,GO:0009057,GO:0009987,GO:0016787,GO:0017171,GO:0019538,GO:0030163,GO:0030312,GO:0043170,GO:0044237,GO:0044238,GO:0044248,GO:0044257,GO:0044260,GO:0044265,GO:0044267,GO:0044464,GO:0051603,GO:0070008,GO:0070011,GO:0071704,GO:0071944,GO:…	Peptidase_S10
	scaffold50380_cov323.g28074	3880.AES78950	3.82e-13	69.3	COG2801@1|root,COG2939@1|root,KOG0017@2759|Eukaryota,KOG1282@2759|Eukaryota,37M2A@33090|Viridiplantae,3G7C5@35493|Streptophyta,4JG7U@91835|fabids	35493|Streptophyta	Belongs to the peptidase S10 family	GO:0003674,GO:0003824,GO:0005575,GO:0005622,GO:0005623,GO:0005737,GO:0005773,GO:0005777,GO:0008150,GO:0008152,GO:0016740,GO:0016746,GO:0016747,GO:0019748,GO:0042579,GO:0043226,GO:0043227,GO:0043229,GO:0043231,GO:0044424,GO:0044444,GO:0044464	Peptidase_S10
	scaffold55250_cov292.g28883	3711.Bra024042.1-P	0.000266	43.5	COG2939@1|root,KOG1282@2759|Eukaryota,37IR2@33090|Viridiplantae,3GCIT@35493|Streptophyta,3HPXK@3699|Brassicales	35493|Streptophyta	Belongs to the peptidase S10 family	GO:0003674,GO:0003824,GO:0004180,GO:0004185,GO:0005575,GO:0005622,GO:0005623,GO:0005737,GO:0005773,GO:0006508,GO:0006807,GO:0008150,GO:0008152,GO:0008233,GO:0008236,GO:0008238,GO:0009056,GO:0009057,GO:0009987,GO:0016787,GO:0017171,GO:0019538,GO:0030163,GO:0043170,GO:0043226,GO:0043227,GO:0043229,GO:0043231,GO:0044237,GO:0044238,GO:0044248,GO:0044257,GO:0044260,GO:0044265,GO:0044267,GO:0044424,GO:…	Peptidase_S10
	scaffold12127_cov167.g15302	28532.XP_010530237.1	1.69e-13	72.4	COG2939@1|root,KOG1282@2759|Eukaryota,37KNC@33090|Viridiplantae,3GBVK@35493|Streptophyta,3HSV4@3699|Brassicales	35493|Streptophyta	Belongs to the peptidase S10 family	GO:0003674,GO:0003824,GO:0004180,GO:0004185,GO:0005575,GO:0005618,GO:0005623,GO:0006508,GO:0006807,GO:0008150,GO:0008152,GO:0008233,GO:0008236,GO:0008238,GO:0009056,GO:0009057,GO:0009987,GO:0016787,GO:0017171,GO:0019538,GO:0030163,GO:0030312,GO:0043170,GO:0044237,GO:0044238,GO:0044248,GO:0044257,GO:0044260,GO:0044265,GO:0044267,GO:0044464,GO:0051603,GO:0070008,GO:0070011,GO:0071704,GO:0071944,GO:…	Peptidase_S10
	scaffold2400_cov184.g4027	3712.Bo4g184700.1	9.75e-16	85.9	COG5560@1|root,KOG1870@2759|Eukaryota,37IFU@33090|Viridiplantae,3GFXM@35493|Streptophyta,3HS6X@3699|Brassicales	35493|Streptophyta	Belongs to the peptidase C19 family	-	DUSP,UCH
	scaffold9416_cov241.g12810	70448.A0A096PBQ9	3.96e-08	61.6	COG4870@1|root,KOG1543@2759|Eukaryota,37QZK@33090|Viridiplantae	33090|Viridiplantae	Belongs to the peptidase C1 family	GO:0000323,GO:0003674,GO:0003824,GO:0004175,GO:0004197,GO:0005575,GO:0005576,GO:0005615,GO:0005622,GO:0005623,GO:0005737,GO:0005764,GO:0005773,GO:0005829,GO:0006508,GO:0006807,GO:0008150,GO:0008152,GO:0008233,GO:0008234,GO:0009056,GO:0009057,GO:0009987,GO:0016787,GO:0019538,GO:0030163,GO:0043170,GO:0043226,GO:0043227,GO:0043229,GO:0043231,GO:0044237,GO:0044238,GO:0044248,GO:0044257,GO:0044260,GO:…	Peptidase_C1,Propeptide_C1
	scaffold10178_cov164.g13554	4081.Solyc06g009530.2.1	4.04e-19	97.1	KOG1948@1|root,KOG1948@2759|Eukaryota,37J2Z@33090|Viridiplantae,3G9RC@35493|Streptophyta,44H3V@71274|asterids	35493|Streptophyta	Carboxypeptidase regulatory-like domain	-	CarboxypepD_reg
M. floridensis	genemark-nMf.1.1.scaf23401-processed-gene-0.1-mRNA-1	4113.PGSC0003DMT400026495	0.000778	46.2	COG4870@1|root,KOG1543@2759|Eukaryota,37RR0@33090|Viridiplantae,3GCD2@35493|Streptophyta,44NT8@71274|asterids	35493|Streptophyta	Peptidase C1-like family	GO:0000003,GO:0000323,GO:0000325,GO:0002376,GO:0003006,GO:0003674,GO:0003824,GO:0004175,GO:0004197,GO:0005575,GO:0005576,GO:0005615,GO:0005618,GO:0005622,GO:0005623,GO:0005737,GO:0005764,GO:0005773,GO:0005783,GO:0005788,GO:0006508,GO:0006807,GO:0006950,GO:0006952,GO:0006955,GO:0007275,GO:0008150,GO:0008152,GO:0008219,GO:0008233,GO:0008234,GO:0009056,GO:0009057,GO:0009505,GO:0009555,GO:0009605,GO:…	Inhibitor_I29,Peptidase_C1
	augustus_masked-nMf.1.1.scaf07490-processed-gene-0.0-mRNA-1	41875.XP_007512420.1	9.58e-07	57.4	COG4870@1|root,KOG1543@2759|Eukaryota,37QZK@33090|Viridiplanta	33090|Viridiplantae	Belongs to the peptidase C1 family	GO:0000323,GO:0003674,GO:0003824,GO:0004175,GO:0004197,GO:0005575,GO:0005576,GO:0005615,GO:0005622,GO:0005623,GO:0005737,GO:0005764,GO:0005773,GO:0005829,GO:0006508,GO:0006807,GO:0008150,GO:0008152,GO:0008233,GO:0008234,GO:0009056,GO:0009057,GO:0009987,GO:0016787,GO:0019538,GO:0030163,GO:0043170,GO:0043226,GO:0043227,GO:0043229,GO:0043231,GO:0044237,GO:0044238,GO:0044248,GO:0044257,GO:0044260,GO:…	Peptidase_C1,Propeptide_C1
M. hapla	MhA1_Contig1276.frz3.gene2	3880.AES82321	1.46e-12	72.8	COG4870@1|root,KOG1543@2759|Eukaryota,37QZK@33090|Viridiplantae,3G9A2@35493|Streptophyta,4JG84@91835|fabids	35493|Streptophyta	Belongs to the peptidase C1 family	GO:0000323,GO:0003674,GO:0003824,GO:0004175,GO:0004197,GO:0005575,GO:0005576,GO:0005615,GO:0005622,GO:0005623,GO:0005737,GO:0005764,GO:0005773,GO:0005829,GO:0006508,GO:0006807,GO:0008150,GO:0008152,GO:0008233,GO:0008234,GO:0009056,GO:0009057,GO:0009987,GO:0016787,GO:0019538,GO:0030163,GO:0043170,GO:0043226,GO:0043227,GO:0043229,GO:0043231,GO:0044237,GO:0044238,GO:0044248,GO:0044257,GO:0044260,GO:…	Peptidase_C1,Propeptide_C1
	MhA1_Contig635.frz3.gene17	161934.XP_010674515.1	4.6e-07	57	KOG1339@1|root,KOG1339@2759|Eukaryota,37P32@33090|Viridiplantae,3G95Y@35493|Streptophyta	35493|Streptophyta	Belongs to the peptidase A1 family	GO:0003674,GO:0003824,GO:0004175,GO:0004190,GO:0006508,GO:0006807,GO:0008150,GO:0008152,GO:0008233,GO:0009056,GO:0009057,GO:0016787,GO:0019538,GO:0030163,GO:0043170,GO:0044238,GO:0070001,GO:0070011,GO:0071704,GO:0140096,GO:1901564,GO:1901565,GO:1901575	Asp,SapB_1,SapB_2
M. incognita	scaffold13282_cov66.g10097	3694.POPTR_0003s09120.1	2.39e-17	90.5	KOG1865@1|root,KOG1865@2759|Eukaryota,37N12@33090|Viridiplantae,3G7QS@35493|Streptophyta,4JKJV@91835|fabids	35493|Streptophyta	Belongs to the peptidase C19 family	-	UCH
	scaffold165467_cov108.g21573	72658.Bostr.3359s0077.1.p	2.16e-21	108	COG5560@1|root,KOG1870@2759|Eukaryota,37IFU@33090|Viridiplantae,3GFXM@35493|Streptophyta,3HS6X@3699|Brassicales	35493|Streptophyta	Belongs to the peptidase C19 family	-	DUSP,UCH
	scaffold4633_cov82.g4547	81985.XP_006279112.1	1.43e-17	95.9	COG5560@1|root,KOG1870@2759|Eukaryota,37IFU@33090|Viridiplantae,3GFXM@35493|Streptophyta,3HS6X@3699|Brassicales	35493|Streptophyta	Belongs to the peptidase C19 family	-	DUSP,UCH
	scaffold25671_cov135.g14071	29760.VIT_18s0001g15550.t01	9.01e-17	85.9	COG2939@1|root,KOG1282@2759|Eukaryota,37KNC@33090|Viridiplantae,3GBVK@35493|Streptophyta	35493|Streptophyta	Belongs to the peptidase S10 family	GO:0003674,GO:0003824,GO:0004180,GO:0004185,GO:0005575,GO:0005618,GO:0005623,GO:0006508,GO:0006807,GO:0008150,GO:0008152,GO:0008233,GO:0008236,GO:0008238,GO:0009056,GO:0009057,GO:0009987,GO:0016787,GO:0017171,GO:0019538,GO:0030163,GO:0030312,GO:0043170,GO:0044237,GO:0044238,GO:0044248,GO:0044257,GO:0044260,GO:0044265,GO:0044267,GO:0044464,GO:0051603,GO:0070008,GO:0070011,GO:0071704,GO:0071944,GO:…	Peptidase_S10
M. javanica	scaffold40416_cov284.g23710	3988.XP_002517751.1	6.33e-12	65.9	COG2939@1|root,KOG1282@2759|Eukaryota,37HX9@33090|Viridiplantae,3GG1Q@35493|Streptophyta,4JGZI@91835|fabids	35493|Streptophyta	Belongs to the peptidase S10 family	-	Peptidase_S10
	scaffold40416_cov284.g23710	3988.XP_002517751.1	6.33e-12	65.9	COG2939@1|root,KOG1282@2759|Eukaryota,37HX9@33090|Viridiplantae,3GG1Q@35493|Streptophyta,4JGZI@91835|fabids	35493|Streptophyta	Belongs to the peptidase S10 family	-	Peptidase_S10
	scaffold52123_cov305.g25343	81985.XP_006279112.1	7.53e-18	95.5	COG5560@1|root,KOG1870@2759|Eukaryota,37IFU@33090|Viridiplantae,3GFXM@35493|Streptophyta,3HS6X@3699|Brassicales	35493|Streptophyta	Belongs to the peptidase C19 family	-	DUSP,UCH
	scaffold5240_cov162.g9316	3694.POPTR_0003s09120.1	4.03e-15	78.6	KOG1865@1|root,KOG1865@2759|Eukaryota,37N12@33090|Viridiplantae,3G7QS@35493|Streptophyta,4JKJV@91835|fabids	35493|Streptophyta	Belongs to the peptidase C19 family	-	UCH
	scaffold5909_cov266.g10164	81985.XP_006279112.1	2.16e-21	107	COG5560@1|root,KOG1870@2759|Eukaryota,37IFU@33090|Viridiplantae,3GFXM@35493|Streptophyta,3HS6X@3699|Brassicales	35493|Streptophyta	Belongs to the peptidase C19 family	-	DUSP,UCH
	scaffold52123_cov305.g25343	81985.XP_006279112.1	7.53e-18	95.5	COG5560@1|root,KOG1870@2759|Eukaryota,37IFU@33090|Viridiplantae,3GFXM@35493|Streptophyta,3HS6X@3699|Brassicales	35493|Streptophyta	Belongs to the peptidase C19 family	-	DUSP,UCH
	scaffold5240_cov162.g9316	3694.POPTR_0003s09120.1	4.03e-15	78.6	KOG1865@1|root,KOG1865@2759|Eukaryota,37N12@33090|Viridiplantae,3G7QS@35493|Streptophyta,4JKJV@91835|fabids	35493|Streptophyta	Belongs to the peptidase C19 family	-	UCH
	scaffold5909_cov266.g10164	81985.XP_006279112.1	2.16e-21	107	COG5560@1|root,KOG1870@2759|Eukaryota,37IFU@33090|Viridiplantae,3GFXM@35493|Streptophyta,3HS6X@3699|Brassicales	35493|Streptophyta	Belongs to the peptidase C19 family	-	DUSP,UCH
